# Supplementary material for: Integrated Molecular Characterization of Testicular Germ Cell Tumors
Source: Cell Rep. Author manuscript; Available in PMC 2018 Aug 3. (PMC6075738; doi:10.1016/j.celrep.2018.05.039)
Supplement: 2 [file NIHMS977848-supplement-2.xlsx]

## Sheet: TGCT_master_sif_072016
Table S1. Related to Table 1. Detailed Patient Characteristics.
	platform clusters						clinical															purity / ploidy by ABSOLUTE					methylation scores					binary mutation calls				mutation rate							mutation spectrum
sample	SCNA_k5	miRNA_k3	methylation_k5	mRNA_k4	RPPA_k4	PARADIGM_k3	age_at_diagnosis	race	ethnicity	two-class updated 20160629	multiclass updated 20160629	Seminoma %	Embryonal carcinoma %	Yolk sac tumor %	Mature %	Immature %	Choriocarcinoma %	history_of_undescended_testis	Family_History_Testicular_Cancer	Family_History_ Any_Cancer	New_Primary_tumor	purity	ploidy	Genome doublings	Cancer DNA fraction	Subclonal genome fraction	AverageCpH	AverageCpG at CGI	AverageCpG at nonCGI	CpH Methylation Mode	leukocyte infiltration	KIT	KRAS	NRAS	PIK3CA	q2020cov	#Silent	#Nonsilent	#Total	Silent (per Mb)	Nonsilent (Per Mb)	Total (Per Mb)	C:G>A:T %	C:G>G:C %	C:G>T:A %	T:A>A:T %	T:A>C:G %	T:A>G:C %	INDEL %
TCGA-2G-AAEW-01	1	1	Sem-MC	1	1	1	31	WHITE	NOT HISPANIC OR LATINO	seminoma	seminoma	100						Yes; bilateral	NO	NO	No	0.42	3.77	1	0.58	0.02	0.0533543	0.122713	0.31637	0.0257861	0.333	0	1	0	0	34355739	2	13	15	0.145536	0.349287	0.436608	0.266667	0.133333	0.2	0.0666667	0.2	0.0666667	0.0666667
TCGA-2G-AAEX-01	1	1	Sem-MC	1	1	1	38	WHITE	NOT HISPANIC OR LATINO	seminoma	seminoma	100						Yes; left testicle only	NO	NO	No	0.41	3.28	1	0.53	0.05	0.0631964	0.12873	0.351908	0.0299302	0.32	0	0	0	1	34610321	7	19	26	0.173359	0.375611	0.751221	0.0769231	0.153846	0.384615	0.0384615	0.153846	0.0769231	0.115385
TCGA-2G-AAF1-01	1	1	Sem-MC	1	1	1	28	ASIAN	NOT HISPANIC OR LATINO	seminoma	seminoma	100						Yes; right testicle only	NO	YES	No	0.18	3.23	1	0.26	0.23	0.0520704	0.146133	0.428917	0.027124	0.543	1	0	0	0	34430504	3	6	9	0.14522	0.203308	0.261396	0.111111	0.111111	0.333333	0.111111	0.333333	0	0
TCGA-2G-AAF4-01	1	1	Sem-MC	1	1	1	30	WHITE	NOT HISPANIC OR LATINO	seminoma	seminoma	100						Yes; left testicle only	NO	[Unknown]	No	0.42	3.5	1	0.56	0.11	0.0658707	0.140538	0.392279	0.0325592	0.418	0	1	0	0	34473230	4	7	11	0.087024	0.174048	0.319088	0.272727	0.181818	0.0909091	0.0909091	0.0909091	0.0909091	0.181818
TCGA-2G-AAF6-01	2	1	Sem-MC	1	1	1	28	WHITE	NOT HISPANIC OR LATINO	seminoma	seminoma	100						No	NO	NO	No	0.57	2.71	1	0.64	0.03	0.0643025	0.120949	0.340326	0.0289071	0.272	0	1	0	0	34328737	4	16	20	0.145651	0.466082	0.582602	0.25	0.1	0.15	0.1	0.15	0.1	0.15
TCGA-2G-AAF8-01	3	1	Sem-HC	1	1	1	33	WHITE	NOT HISPANIC OR LATINO	seminoma	seminoma	100						No	YES	YES	Yes	0.45	3.07	1	0.55	0.07	0.0712037	0.145402	0.456726	0.0379042	0.345	0	0	0	0	33247548	7	7	14	0.180464	0.300774	0.421084	0.285714	0.214286	0.428571	0	0	0.0714286	0
TCGA-2G-AAFG-01	1	1	Sem-HC	1	1	1	30	WHITE	NOT HISPANIC OR LATINO	seminoma	seminoma	100						No	YES	YES	Yes	0.45	2.94	1	0.54	0.02	0.0626277	0.150297	0.427242	0.0376118	0.469	0	0	0	0	34171089	0	14	14	0.058529	0.32191	0.409703	0.285714	0.357143	0.142857	0.142857	0.0714286	0	0
TCGA-2G-AAFH-01	2	1	Sem-HC	1		1	38	WHITE	NOT HISPANIC OR LATINO	seminoma	seminoma	100						Yes; left testicle only	NO	[Unknown]	No	0.41	3.09	1	0.52	0.04	0.0691403	0.143236	0.397688	0.0309717	0.297	0	0	0	0	34544269	7	18	25	0.17369	0.492122	0.723709	0.12	0.16	0.52	0.08	0	0.04	0.08
TCGA-2G-AAFI-01	4	3	CpH-High	2	2	3	41	WHITE	NOT HISPANIC OR LATINO	non-seminoma	embryonal dominant		70	30				No	YES	YES	No	0.79	2.58	1	0.83	0.33	0.330964	0.193321	0.563492	0.304017	0.229	0	0	0	0	34591955	2	7	9	0.0578169	0.231268	0.260176	0.222222	0.111111	0.444444	0	0.111111	0	0.111111
TCGA-2G-AAFJ-01	3	2	Mixed	3	3	2	23	ASIAN	NOT HISPANIC OR LATINO	non-seminoma	mature teratoma dominant			5	95			No	YES	YES	No	0.91	2.83	1	0.94	0.14	0.0918079	0.22274	0.629284	0.0421169	0.071	0	0	0	0	34580819	7	13	20	0.202424	0.462684	0.578355	0.2	0.15	0.25	0.2	0.15	0	0.05
TCGA-2G-AAFL-01	3	3	CpH-High	2	2	3	35	WHITE	NOT HISPANIC OR LATINO	non-seminoma	embryonal		100					No	NO	NO	Yes	0.24	2.62	1	0.29	0.19	0.201022	0.186325	0.586408	0.194654	0.417	0	0	0	0	34493443	7	13	20	0.231928	0.318901	0.57982	0.1	0.05	0.6	0.05	0.1	0.05	0.05
TCGA-2G-AAFM-01	5	3	CpH-High	2	2	3	31	WHITE	NOT HISPANIC OR LATINO	non-seminoma	embryonal		100					No	NO	[Unknown]	No	0.39	2.36	1	0.43	0.51	0.306914	0.195064	0.607472	0.282442	0.471	0	0	0	0	34454227	1	15	16	0.029024	0.406336	0.464384	0.3125	0.0625	0.375	0	0.125	0	0.0625
TCGA-2G-AAFN-01	3	3	CpH-High	2	4	3	26	WHITE	NOT HISPANIC OR LATINO	non-seminoma	embryonal		100					No	NO	NO	No	0.8	3	1	0.86	0.21	0.426175	0.181128	0.57581	0.424586	0.154	0	0	0	0	34643525	3	11	14	0.0865963	0.288654	0.404116	0.214286	0.285714	0.285714	0.0714286	0.0714286	0.0714286	0
TCGA-2G-AAFO-01	4	3	CpH-High	2		3	33	WHITE	NOT HISPANIC OR LATINO	non-seminoma	embryonal		100					No	NO	YES	No	0.24	2.84	1	0.31	0.42	0.234612	0.185247	0.571883	0.242275	0.425	0	0	0	0	34670856	2	10	12	0.0576853	0.086528	0.346112	0.166667	0.0833333	0.416667	0.166667	0.166667	0	0
TCGA-2G-AAFV-01	4	2	Mixed	3		2	31	WHITE	NOT HISPANIC OR LATINO	non-seminoma	yolk sac			100				Yes; right testicle only	NO	NO	No	0.64	2.52	1	0.69	0.03	0.0652077	0.215696	0.587159	0.036204	0.157	0	0	0	0	34510638	3	19	22	0.115906	0.492602	0.637485	0.0909091	0.136364	0.409091	0.0454545	0.136364	0.0909091	0.0909091
TCGA-2G-AAFY-01	3	3	CpH-High	2	2	3	24	WHITE	NOT HISPANIC OR LATINO	non-seminoma	embryonal		100					No	NO	[Unknown]	No	0.29	3	1	0.38	0.16	0.298028	0.199553	0.614365	0.28746	0.471	0	0	0	0	34268154	4	8	12	0.0583632	0.204271	0.350179	0.333333	0	0.5	0.0833333	0.0833333	0	0
TCGA-2G-AAFZ-01	4	2	Mixed	3	3	2	32	WHITE	NOT HISPANIC OR LATINO	non-seminoma	non-seminoma- mixed (no dominant component)		25	50	25			No	NO	NO	No	0.91	2.45	1	0.93	0.12	0.107814	0.231157	0.641758	0.0738239	0.121	0	0	0	0	34390492	10	15	25	0.232622	0.5234	0.726945	0.12	0.16	0.52	0.12	0	0	0.04
TCGA-2G-AAG0-01	3	3	CpH-High	2	4	3	23	WHITE	NOT HISPANIC OR LATINO	non-seminoma	embryonal dominant		85	15				Yes; right testicle only	YES	YES	No	0.43	2.86	1	0.52	0.11	0.343211	0.197276	0.587222	0.33405	0.361	0	0	0	0	34010370	4	16	20	0.117611	0.558653	0.588056	0.25	0.2	0.35	0.05	0.05	0.05	0.05
TCGA-2G-AAG3-01	5	2	Sem-HC	3	3	2	53	WHITE	NOT HISPANIC OR LATINO	non-seminoma	mature teratoma dominant	30			70			No	NO	NO	No	0.83	2.4	1	0.85	0.25	0.0689848	0.169016	0.477987	0.0357434	0.176	0	1	0	0	34174326	4	13	17	0.0877852	0.17557	0.497449	0.411765	0.176471	0.294118	0	0.117647	0	0
TCGA-2G-AAG5-01	5	2	Mixed	3	2	2	36	WHITE	NOT HISPANIC OR LATINO	non-seminoma	mature teratoma				100			No	NO	NO	No	0.78	2.22	1	0.79	0	0.0722873	0.195566	0.608961	0.0364277	0.217	0	0	0	0	34293895	6	10	16	0.233278	0.291597	0.466555	0.0625	0.1875	0.375	0.0625	0.125	0	0.125
TCGA-2G-AAG6-01	4	2	Mixed	3	2	2	24	WHITE	NOT HISPANIC OR LATINO	non-seminoma	mature teratoma dominant		6	4	90			Yes; left testicle only	NO	NO	No	0.76	2.63	1	0.8	0.09	0.0985189	0.220519	0.617642	0.0434504	0.215	0	0	0	0	34344029	3	8	11	0.145586	0.320289	0.320289	0.272727	0.0909091	0.454545	0	0.0909091	0	0.0909091
TCGA-2G-AAG7-01	3	3	CpH-High	2	4	3	33	WHITE	NOT HISPANIC OR LATINO	non-seminoma	non-seminoma- mixed (no dominant component)		30	30	40			No	NO	NO	No	0.81	2.73	1	0.85	0.25	0.46096	0.202895	0.615958	0.438854	0.159	0	0	0	0	34201502	4	17	21	0.0877154	0.58477	0.614008	0.238095	0.142857	0.238095	0.047619	0.285714	0	0.047619
TCGA-2G-AAG8-01	5	3	CpH-High	2	2	3	21	WHITE	NOT HISPANIC OR LATINO	non-seminoma	embryonal		100					No	NO	NO	No	0.35	4.54	2	0.55	0.1	0.265418	0.167883	0.513651	0.257206	0.288	0	0	0	0	33949533	3	12	15	0.0883665	0.265099	0.441832	0.266667	0.0666667	0.333333	0	0.266667	0	0.0666667
TCGA-2G-AAG9-01	3	1	Sem-MC	1	1	1	25	WHITE	NOT HISPANIC OR LATINO	seminoma	seminoma	100						Yes; left testicle only	NO	YES	No	0.55	2.82	1	0.64	0.06	0.067799	0.125247	0.317932	0.030984	0.36	1	1	0	0	34384925	7	13	20	0.174495	0.46532	0.58165	0.2	0.15	0.25	0.1	0.2	0.05	0.05
TCGA-2G-AAGA-01	3	3	CpH-High	2		3	38	WHITE	NOT HISPANIC OR LATINO	non-seminoma	embryonal		100					No	NO	YES	No	0.64	3.13	1	0.73	0.17	0.443726	0.177496	0.560716	0.427986	0.09	0	0	0	0	34296649	5	14	19	0.116629	0.466518	0.55399	0.105263	0.315789	0.473684	0	0.0526316	0	0
TCGA-2G-AAGC-01	3	3	CpH-High	2	3	3	28	WHITE	NOT HISPANIC OR LATINO	non-seminoma	immature teratoma dominant			20	10	70		No	NO	[Unknown]	No	0.66	2.99	1	0.75	0.22	0.197271	0.202277	0.585951	0.193379	0.289	0	0	0	0	34505385	2	14	16	0.057962	0.376753	0.463696	0.125	0.0625	0.625	0.0625	0	0.0625	0.0625
TCGA-2G-AAGE-01	4	3	CpH-High	2		3	21	WHITE	NOT HISPANIC OR LATINO	non-seminoma	embryonal		100					No	YES	YES	No	0.82	2.72	1	0.86	0.37	0.338669	0.182506	0.555404	0.335929	0.122	0	0	0	0	34524481	3	15	18	0.144825	0.434474	0.521369	0.111111	0.166667	0.5	0.111111	0.0555556	0	0.0555556
TCGA-2G-AAGF-01	3	3	CpH-High	2	3	3	28	WHITE	NOT HISPANIC OR LATINO	non-seminoma	non-seminoma- mixed (no dominant component)		50		50			Yes; left testicle only	NO	NO	No	0.83	2.84	1	0.87	0.38	0.377709	0.191513	0.597611	0.347036	0.144	0	0	0	0	34062175	4	7	11	0.117432	0.205507	0.322939	0.181818	0.181818	0.363636	0.0909091	0.0909091	0.0909091	0
TCGA-2G-AAGG-01	4	2	Mixed	3	3	2	20	WHITE	NOT HISPANIC OR LATINO	non-seminoma	non-seminoma- mixed (no dominant component)		10	10	50	30		No	NO	YES	No	0.71	2.62	1	0.77	0.34	0.093336	0.201121	0.60324	0.0507001	0.257	0	0	0	0	34177658	8	27	35	0.351107	0.672954	1.02406	0.257143	0.114286	0.542857	0	0.0285714	0.0571429	0
TCGA-2G-AAGI-01	4	2	Mixed	3	2	2	33	WHITE	NOT HISPANIC OR LATINO	non-seminoma	mature teratoma dominant		10	10	60	20		No	NO	NO	Yes	0.83	2.49	1	0.86	0.05	0.137807	0.207596	0.632503	0.101856	0.14	0	0	0	0	34640121	3	9	12	0.0866048	0.259814	0.346419	0.166667	0.166667	0.333333	0	0.25	0.0833333	0
TCGA-2G-AAGI-05	1	1	Sem-MC	1		1	33	WHITE	NOT HISPANIC OR LATINO	seminoma	seminoma	100						No	NO	NO	Yes	0.29	3.37	1	0.41	0.04	0.0564238	0.145067	0.395409	0.0268353	0.462	1	0	0	0	34684205	2	17	19	0	0.0864947	0.5478	0.263158	0.105263	0.368421	0.105263	0.157895	0	0
TCGA-2G-AAGJ-01	3	3	CpH-High	2	2	3	28	BLACK OR AFRICAN AMERICAN	NOT HISPANIC OR LATINO	non-seminoma	embryonal		100					No	NO	NO	No	0.41	2.89	1	0.5	0.07	0.280864	0.181677	0.573476	0.280934	0.289	0	0	0	0	34516058	6	18	24	0.028972	0.202804	0.695329	0.25	0.0833333	0.375	0.0833333	0.125	0	0.0833333
TCGA-2G-AAGK-01	4	3	CpH-High	2	4	3	20	WHITE	NOT HISPANIC OR LATINO	non-seminoma	yolk sac dominant		40	60				No	YES	YES	No	0.58	2.75	1	0.66	0.23	0.293068	0.208853	0.59362	0.287662	0.357	0	0	0	0	34456647	2	7	9	0.058044	0.174132	0.261198	0.222222	0.222222	0.444444	0	0	0	0.111111
TCGA-2G-AAGM-01	4	2	Mixed	3	3	2	51	WHITE	NOT HISPANIC OR LATINO	non-seminoma	yolk sac dominant		40	60				No	NO	NO	No	0.85	4.66	2	0.93	0.15	0.0786788	0.224396	0.603011	0.049908	0.041	0	0	0	0	34555397	7	19	26	0.173634	0.491964	0.752415	0.115385	0.0769231	0.423077	0.0384615	0.115385	0.0384615	0.192308
TCGA-2G-AAGN-01	3	3	CpH-High	2	2	3	41	WHITE	NOT HISPANIC OR LATINO	non-seminoma	embryonal		100					No	NO	NO	No	0.52	2.95	1	0.62	0.13	0.259712	0.173522	0.504102	0.240636	0.285	0	0	0	0	34226507	3	0	3	0.175303	0.0876514	0.0876514	0	0	0.333333	0	0.333333	0	0.333333
TCGA-2G-AAGO-01	3	3	CpH-High	2	2	3	41	WHITE	NOT HISPANIC OR LATINO	non-seminoma	embryonal		100					No	NO	[Unknown]	No	0.66	2.95	1	0.74	0.09	0.396186	0.185145	0.528685	0.38626	0.212	0	0	0	0	34220612	6	20	26	0.233777	0.525999	0.759776	0.192308	0.0384615	0.5	0	0.0769231	0.0769231	0.115385
TCGA-2G-AAGP-01	4	2	CpH-High	3	2	2	33	WHITE	NOT HISPANIC OR LATINO	non-seminoma	mature teratoma dominant		10	10	70	10		No	NO	NO	No	0.36	2.67	1	0.43	0.11	0.101211	0.199325	0.603946	0.0752995	0.456	0	0	0	0	34492565	6	17	23	0.173951	0.405885	0.66681	0.173913	0.130435	0.304348	0.0869565	0.217391	0.0434783	0.0434783
TCGA-2G-AAGS-01	3	3	Mixed	2	3	2	39	WHITE	NOT HISPANIC OR LATINO	non-seminoma	non-seminoma- mixed (no dominant component)		20	30	10	40		No	NO	NO	No	0.88	2.91	1	0.91	0.11	0.217838	0.198227	0.598875	0.218336	0.109	0	0	0	0	34461838	2	8	10	0.0580352	0.174106	0.290176	0	0.2	0.1	0	0.3	0.2	0.2
TCGA-2G-AAGT-01	4	2	Mixed	3	4	2	30	WHITE	NOT HISPANIC OR LATINO	non-seminoma	yolk sac			100				No	NO	YES	No	0.81	2.4	1	0.83	0.15	0.0622819	0.199226	0.513113	0.0333937	0.105	0	0	0	0	34173539	6	14	20	0.146312	0.409674	0.585248	0.15	0.05	0.45	0	0.05	0.1	0.2
TCGA-2G-AAGV-01	3	2	Mixed	3	2	2	23	WHITE	NOT HISPANIC OR LATINO	non-seminoma	mature teratoma				100			No	NO	NO	No	0.84	2.82	1	0.88	0.08	0.0987433	0.204295	0.60221	0.0435703	0.126	0	0	0	0	34281858	2	5	7	0.0291699	0.0875098	0.20419	0.285714	0	0.571429	0	0.142857	0	0
TCGA-2G-AAGW-01	3	3	CpH-High	2	4	3	38	WHITE	NOT HISPANIC OR LATINO	non-seminoma	yolk sac			100				No	[Unknown]	[Unknown]	No	0.92	2.83	1	0.94	0.22	0.51616	0.187282	0.609165	0.522243	0.01	0	0	0	0	34388347	7	21	28	0.203557	0.494354	0.814229	0.25	0.142857	0.392857	0.0357143	0.107143	0	0.0714286
TCGA-2G-AAGX-01	3	2	Mixed	3	2	2	22	WHITE	NOT HISPANIC OR LATINO	non-seminoma	mature teratoma dominant			5	95			No	NO	YES	Yes	0.92	2.94	1	0.94	0.02	0.0811617	0.207598	0.627524	0.0529764	0.042	0	0	0	0	34446608	2	8	10	0.0870913	0.203213	0.290304	0.1	0.1	0.4	0	0.1	0.1	0.2
TCGA-2G-AAGY-01	3	2	Mixed	3	3	2	28	WHITE	NOT HISPANIC OR LATINO	non-seminoma	mature teratoma dominant				65	35		No	NO	NO	Yes	0.83	2.95	1	0.87	0.16	0.0789913	0.21573	0.609163	0.0404623	0.142	0	0	0	0	34486536	4	6	10	0.144984	0.173981	0.289968	0.1	0.1	0.5	0	0.2	0.1	0
TCGA-2G-AAGY-05	1	1	Sem-LC	1	1	1	28	WHITE	NOT HISPANIC OR LATINO	seminoma	seminoma	100						No	NO	NO	Yes	0.79	3.12	1	0.85	0.06	0.0535089	0.0974455	0.210554	0.026322	0.11	0	0	0	0	34396037	4	5	9	0.0290731	0.0290731	0.261658	0.333333	0	0.444444	0.111111	0	0	0.111111
TCGA-2G-AAGZ-01	4	3	CpH-High	2	2	3	27	WHITE	NOT HISPANIC OR LATINO	non-seminoma	embryonal		100					No	NO	[Unknown]	No	0.16	2.81	1	0.21	0.22	0.171263	0.19681	0.607893	0.146601	0.43	0	0	0	0	34615932	8	11	19	0.231107	0.346661	0.54888	0.263158	0.157895	0.368421	0	0	0	0.210526
TCGA-2G-AAH0-01	1	1	Sem-MC	1	1	1	30	WHITE	NOT HISPANIC OR LATINO	seminoma	seminoma	100						No	YES	YES	No	0.46	3.24	1	0.58	0.18	0.0652116	0.125272	0.36108	0.0290641	0.317	0	0	0	0	34454072	3	9	12	0.0870724	0.232193	0.34829	0.333333	0	0.333333	0	0.333333	0	0
TCGA-2G-AAH2-01	3	2	CpH-High	3		2	20	WHITE	NOT HISPANIC OR LATINO	non-seminoma	mature teratoma dominant			20	80			No	NO	[Unknown]	No	0.77	2.81	1	0.82	0.08	0.07127	0.189201	0.584325	0.0445975	0.176	0	0	0	0	34508495	3	8	11	0.144892	0.202849	0.318762	0.181818	0.0909091	0.545455	0.0909091	0	0	0.0909091
TCGA-2G-AAH3-01	3	1	Sem-HC	1	1	1	20	WHITE	NOT HISPANIC OR LATINO	seminoma	seminoma	100						No	NO	YES	No	0.69	2.73	1	0.75	0.21	0.054473	0.12043	0.358281	0.0315186	0.167	1	0	0	0	34550803	3	23	26	0	0.318372	0.752515	0.269231	0.346154	0.269231	0.0769231	0	0	0
TCGA-2G-AAH4-01	3	2	Mixed	3	3	2	34	WHITE	NOT HISPANIC OR LATINO	non-seminoma	yolk sac dominant		10	90				No	NO	NO	No	0.85	2.8	1	0.89	0.16	0.0763334	0.21601	0.61702	0.0405153	0.125	0	0	0	0	34497373	6	9	15	0.144939	0.289877	0.434816	0.133333	0.266667	0.4	0	0.2	0	0
TCGA-2G-AAH8-01	1	1	Sem-LC	1	1	1	45	WHITE	NOT HISPANIC OR LATINO	seminoma	seminoma	100						Yes; left testicle only	NO	NO	No	0.74	3.39	1	0.83	0.03	0.0575491	0.0938885	0.187138	0.0254422	0.109	0	1	0	0	34586000	2	22	24	0.0578269	0.491528	0.693922	0.208333	0.291667	0.166667	0.208333	0.0416667	0.0833333	0
TCGA-2G-AAHA-01	1	1	Sem-MC	1	1	1	48	WHITE	NOT HISPANIC OR LATINO	seminoma	seminoma	100						Yes; left testicle only	NO	YES	No	0.42	3.51	1	0.56	0.03	0.0637277	0.131089	0.338269	0.0306474	0.402	1	1	0	0	34679297	4	10	14	0.115343	0.317192	0.403699	0.0714286	0.142857	0.5	0	0.0714286	0.0714286	0.142857
TCGA-2G-AAHC-01	2	1	Sem-HC	1	1	1	33	WHITE	NOT HISPANIC OR LATINO	seminoma	seminoma	100						Yes; left testicle only	NO	YES	No	0.3	2.73	1	0.37	0.03	0.0501568	0.154424	0.465792	0.0299201	0.549	0	0	0	0	34314245	3	7	10	0.0291424	0.203997	0.291424	0.4	0	0.2	0	0.3	0	0.1
TCGA-2G-AAHG-01	3	1	Sem-LC	1	1	1	25	WHITE	NOT HISPANIC OR LATINO	seminoma	seminoma	100						Yes; left testicle only	NO	[Unknown]	No	0.76	2.68	1	0.81	0.06	0.0688119	0.106684	0.269024	0.0335727	0.132	0	0	0	0	34362861	4	7	11	0.0873036	0.174607	0.320113	0	0	0.909091	0	0	0.0909091	0
TCGA-2G-AAHL-01	3	1	Sem-LC	1	1	1	26	WHITE	NOT HISPANIC OR LATINO	seminoma	seminoma	100						Yes; left testicle only	NO	NO	No	0.6	2.87	1	0.69	0.03	0.0638564	0.115981	0.267843	0.0275562	0.263	1	0	0	0	34341817	3	15	18	0.145595	0.495023	0.524142	0.0555556	0.444444	0.222222	0.111111	0.111111	0.0555556	0
TCGA-2G-AAHN-01	1	1	Sem-MC	1		1	32	WHITE	NOT HISPANIC OR LATINO	seminoma	seminoma	100						Yes; left testicle only	NO	YES	No	0.32	3.17	1	0.42	0.09	0.0578543	0.139948	0.390532	0.029481	0.452	1	0	0	0	34567848	4	18	22	0.144643	0.491786	0.63643	0.0909091	0.0909091	0.454545	0.136364	0.0909091	0	0.136364
TCGA-2G-AAHP-01	2	1	Sem-MC	1	1	1	31	WHITE	NOT HISPANIC OR LATINO	seminoma	seminoma	100						No	NO	YES	Yes	0.88	2.81	1	0.91	0.07	0.0511198	0.105368	0.247589	0.0270206	0.058	0	0	0	0	34460817	1	8	9	0.0290185	0.174111	0.261166	0.111111	0	0.444444	0	0.111111	0.222222	0.111111
TCGA-2G-AAHP-05	1	1	Sem-MC	1		1	31	WHITE	NOT HISPANIC OR LATINO	seminoma	seminoma	100						No	NO	YES	Yes	0.42	3.45	1	0.56	0.06	0.0509713	0.127583	0.34703	0.0252234	0.395	0	1	0	0	34414276	3	17	20	0.0290577	0.203404	0.581154	0.1	0.25	0.2	0.15	0.2	0.1	0
TCGA-2G-AAHT-01	3	1	Sem-MC	1	1	1	32	WHITE	NOT HISPANIC OR LATINO	seminoma	seminoma	100						Yes; left testicle only	NO	YES	No	0.52	3	1	0.62	0.02	0.0513893	0.124099	0.315118	0.026265	0.322	1	0	0	0	34556637	6	13	19	0.173628	0.28938	0.549822	0.105263	0.157895	0.315789	0.105263	0.210526	0	0.105263
TCGA-2G-AAKD-01	3	3	CpH-High	2		3	18	WHITE	NOT HISPANIC OR LATINO	non-seminoma	embryonal dominant		90	10				No	NO	NO	No	0.59	2.87	1	0.67	0.07	0.450048	0.180894	0.596519	0.401701	0.226	0	0	0	0	34214803	3	14	17	0.146136	0.40918	0.496861	0.0588235	0.0588235	0.764706	0	0.0588235	0	0.0588235
TCGA-2G-AAKG-01	3	3	CpH-High	2	3	3	22	WHITE	NOT HISPANIC OR LATINO	non-seminoma	non-seminoma- mixed (no dominant component)		40	5	50	5		No	[Unknown]	[Unknown]	Yes	0.64	2.78	1	0.71	0.11	0.254168	0.20446	0.598795	0.240667	0.307	0	0	0	0	34130375	4	15	19	0.117198	0.556689	0.556689	0.0526316	0.0526316	0.421053	0.0526316	0.263158	0.0526316	0.105263
TCGA-2G-AAKG-05	2	1	CpH-High	1	1	1	22	WHITE	NOT HISPANIC OR LATINO	seminoma	seminoma	100						No	[Unknown]	NO	Yes	0.4	2.78	1	0.48	0.03	0.171045	0.209989	0.605994	0.125678	0.433	0	0	0	0	34272681	10	19	29	0.2626	0.496022	0.846155	0.241379	0.0689655	0.37931	0.0344828	0.137931	0.0344828	0.103448
TCGA-2G-AAKH-01	5	3	Sem-HC	2	2	3	19	WHITE	NOT HISPANIC OR LATINO	non-seminoma	non-seminoma- mixed (no dominant component)	55	45					[Not Available]	NO	NO	No	0.4	3.86	2	0.56	0.53	0.230081	0.163142	0.492498	0.219177	0.37	0	0	0	0	34569433	15	34	49	0.404982	0.983528	1.41744	0.183673	0.0816327	0.408163	0.0612245	0.142857	0.0408163	0.0816327
TCGA-2G-AAKL-01	4	3	CpH-High	2	2	3	26	WHITE	NOT HISPANIC OR LATINO	non-seminoma	embryonal		100					No	NO	NO	No	0.63	2.61	1	0.69	0.14	0.40641	0.179539	0.566294	0.397061	0.28	0	0	0	0	34427993	1	17	18	0.0580923	0.464738	0.52283	0.111111	0.166667	0.5	0	0.0555556	0.0555556	0.111111
TCGA-2G-AAKM-01	4	3	CpH-High	2	4	3	14	WHITE	NOT HISPANIC OR LATINO	non-seminoma	embryonal dominant		90	5	5			No	NO	NO	No	0.76	2.65	1	0.81	0.55	0.40269	0.178618	0.538435	0.382428	0.16	0	0	0	0	34539064	0	5	5	0.0289527	0.144764	0.144764	0	0.6	0	0	0.2	0	0.2
TCGA-2G-AAL5-01	4	2	Mixed	3	3	2	31	WHITE	NOT HISPANIC OR LATINO	non-seminoma	yolk sac dominant			80	20			No	NO	[Unknown]	Yes	0.93	2.74	1	0.95	0.01	0.0732766	0.196341	0.598956	0.0389914	0.025	0	0	0	0	33851634	6	20	26	0.0590813	0.265866	0.768057	0.115385	0.0769231	0.423077	0.115385	0.115385	0	0.153846
TCGA-2G-AAL7-01	3	3	CpH-High	2	2	3	32	WHITE	NOT HISPANIC OR LATINO	non-seminoma	embryonal		100					No	NO	NO	No	0.59	2.86	1	0.67	0.47	0.3668	0.173133	0.524863	0.355263	0.195	0	0	0	0	34042277	5	16	21	0.0587505	0.205627	0.61688	0.190476	0.190476	0.52381	0	0	0.0952381	0
TCGA-2G-AALP-01	4	3	CpH-High	2	2	3	43	WHITE	NOT HISPANIC OR LATINO	non-seminoma	yolk sac dominant			85	5	10		No	NO	NO	No	0.82	2.72	1	0.86	0.06	0.303937	0.189747	0.586244	0.279005	0.107	0	0	0	0	33857364	13	31	44	0.383964	0.767927	1.29957	0.159091	0.181818	0.409091	0.0454545	0.136364	0.0227273	0.0454545
TCGA-2X-A9D5-01	2	1	Sem-MC	1	1	1	49	WHITE	NOT HISPANIC OR LATINO	seminoma	seminoma	100						No	NO	YES	No	0.46	2.82	1	0.55	0.1	0.0596411	0.130518	0.3439	0.0297474	0.36	1	0	0	0	34358596	4	12	16	0.203734	0.349258	0.465677	0.1875	0.0625	0.25	0.0625	0.1875	0.25	0
TCGA-2X-A9D6-01	1	1	Sem-MC	1	1	1	42	WHITE	NOT HISPANIC OR LATINO	seminoma	seminoma	100						No	NO	NO	No	0.32	3.33	1	0.43	0.09	0.0627161	0.140167	0.383399	0.031122	0.392	1	0	0	0	34503873	2	11	13	0.0289823	0.376769	0.376769	0.0769231	0.230769	0.230769	0.0769231	0.230769	0	0.153846
TCGA-4K-AA1G-01	2	1	Sem-LC	1	1	1	34	WHITE	NOT HISPANIC OR LATINO	seminoma	seminoma	100						No	[Unknown]	[Unknown]	No	0.67	2.88	1	0.75	0.26	0.0525819	0.109174	0.247982	0.0280803	0.221	1	0	0	0	34350457	3	12	15	0.0291117	0.17467	0.436675	0.133333	0.466667	0.266667	0	0.133333	0	0
TCGA-4K-AA1H-01		1	Sem-HC	1	1	1	26	WHITE	NOT HISPANIC OR LATINO	seminoma	seminoma	100						No	NO	NO	No	no call	no call	no call	no call	no call	0.0503383	0.165973	0.505237	0.0270494	0.636	1	1	0	0	34109780	6	4	10	0.0586342	0.0586342	0.293171	0.2	0	0.5	0	0.2	0.1	0
TCGA-4K-AA1I-01	2	1	Sem-MC	1	1	1	26	WHITE	NOT HISPANIC OR LATINO	seminoma	seminoma	100						[Unknown]	[Unknown]	[Unknown]	No	0.28	2.83	1	0.36	0.1	0.0507874	0.151342	0.442983	0.0288437	0.57	0	0	0	0	33898230	5	4	9	0.118	0.177	0.265501	0	0.333333	0.444444	0	0.111111	0.111111	0
TCGA-4K-AAAL-01	5	1	Sem-MC	4		1	31	WHITE	NOT HISPANIC OR LATINO	seminoma	seminoma	100						No	NO	NO	No	0.4	4.5	2	0.6	0.18	0.0637288	0.126147	0.32496	0.0323453	0.258	0	1	0	0	34453776	9	9	18	0.26122	0.290244	0.522439	0.166667	0.222222	0.333333	0.0555556	0.111111	0.0555556	0.0555556
TCGA-S6-A8JW-01	1	1	Sem-LC	1	1	1	37	WHITE	NOT HISPANIC OR LATINO	seminoma	seminoma	100						[Unknown]	[Unknown]	[Unknown]	No	0.68	3.22	1	0.77	0.07	0.0617819	0.112062	0.245348	0.0298061	0.187	0	1	0	0	34502419	2	8	10	0.057967	0.231868	0.289835	0	0.2	0.4	0	0.1	0.1	0.2
TCGA-S6-A8JX-01	2	1	Sem-LC	1	1	1	27	WHITE	NOT HISPANIC OR LATINO	seminoma	seminoma	100						No	NO	[Unknown]	No	0.89	3.09	1	0.92	0.1	0.0542305	0.0765609	0.141347	0.025561	0.004	0	0	0	0	34116470	2	7	9	0.0586227	0.146557	0.263802	0.222222	0.111111	0.333333	0	0.222222	0	0.111111
TCGA-S6-A8JY-01	2	1	Sem-LC	1	1	1	27	WHITE	NOT HISPANIC OR LATINO	seminoma	seminoma	100						No	[Unknown]	[Unknown]	No	0.74	2.84	1	0.8	0.02	0.0577357	0.108892	0.253263	0.034983	0.169	0	0	0	0	33915616	4	13	17	0.0884548	0.23588	0.501244	0.176471	0.235294	0.294118	0	0.0588235	0.176471	0.0588235
TCGA-SB-A6J6-01	5	1	Sem-MC	1		1	22	WHITE	NOT HISPANIC OR LATINO	seminoma	seminoma	100						No	NO	NO	No	0.28	4.97	2	0.49	0.14	0.0550599	0.140155	0.376061	0.0276572	0.361	0	0	0	0	34012457	2	15	17	0.058802	0.147005	0.499817	0.176471	0.117647	0.470588	0.117647	0.117647	0	0
TCGA-SB-A76C-01	2	1	Sem-LC	1		1	38	WHITE	NOT HISPANIC OR LATINO	seminoma	seminoma	100						No	YES	YES	No	0.64	2.95	1	0.73	0.04	0.0518091	0.113338	0.26142	0.0265185	0.223	0	1	1	0	34171020	3	13	16	0.0292646	0.409704	0.468233	0.3125	0.1875	0.375	0	0.0625	0	0.0625
TCGA-SN-A6IS-01	2	1	Sem-MC	1	1	1	26	WHITE	HISPANIC OR LATINO	seminoma	seminoma	100						[Unknown]	NO	NO	No	0.51	2.98	1	0.6	0.05	0.0527118	0.126964	0.325574	0.029946	0.275	0	0	0	0	34383192	4	10	14	0.116336	0.378092	0.407176	0.142857	0.0714286	0.428571	0	0.0714286	0	0.285714
TCGA-SN-A84W-01	4	2	Mixed	3		2	30	WHITE	HISPANIC OR LATINO	non-seminoma	mature teratoma				100			No	YES	YES	No	0.9	2.66	1	0.92	0.02	0.0660149	0.219021	0.622454	0.0314696	0.051	0	0	0	0	34416307	8	12	20	0.14528	0.319616	0.58112	0.1	0	0.55	0	0.1	0.05	0.2
TCGA-SN-A84X-01	4	2	Sem-HC	3	3	2	21	WHITE	HISPANIC OR LATINO	non-seminoma	mature teratoma dominant	30		10	60			No	[Unknown]	[Unknown]	No	0.75	2.54	1	0.79	0.06	0.0824472	0.15611	0.463503	0.0411092	0.197	0	0	0	0	34303695	4	18	22	0.0874541	0.495573	0.64133	0.136364	0.0909091	0.545455	0.0909091	0.0454545	0.0909091	0
TCGA-SN-A84Y-01	3	3	CpH-High	2		3	18	WHITE	HISPANIC OR LATINO	non-seminoma	embryonal dominant		80	20				No	[Unknown]	[Unknown]	No	0.77	2.63	1	0.82	0.18	0.473127	0.183638	0.571093	0.465819	0.144	0	0	0	0	34111456	5	6	11	0.087947	0.234525	0.322472	0.0909091	0.454545	0.0909091	0	0	0.0909091	0.272727
TCGA-SO-A8JP-01	5	1	Sem-LC	1	1	1	29	WHITE	NOT HISPANIC OR LATINO	seminoma	seminoma	100						No	NO	YES	No	0.76	4.76	2	0.88	0.26	0.065785	0.0853198	0.178768	0.0284505	0.036	0	0	0	0	34546232	6	16	22	0.17368	0.521041	0.636828	0.272727	0.0909091	0.363636	0.136364	0.0454545	0.0454545	0.0454545
TCGA-VF-A8A8-01	4	3	CpH-High	2	4	3	18	WHITE	NOT HISPANIC OR LATINO	non-seminoma	embryonal dominant		95	5				Yes; right testicle only	YES	YES	No	0.92	2.46	1	0.93	0.21	0.506502	0.190701	0.604578	0.486518	0.079	0	0	0	0	34464957	11	28	39	0.29015	0.841434	1.13158	0.179487	0.128205	0.358974	0.025641	0.179487	0.0512821	0.0769231
TCGA-VF-A8A9-01	1	1	Sem-HC	1	1	1	31	WHITE	NOT HISPANIC OR LATINO	seminoma	seminoma	100						[Unknown]	NO	YES	No	0.36	3.09	1	0.47	0.03	0.0592185	0.144928	0.427625	0.0316001	0.406	0	0	0	0	34463296	9	14	23	0.0870491	0.377213	0.667377	0.0869565	0.130435	0.347826	0	0.26087	0	0.0869565
TCGA-VF-A8AA-01	1	1	Sem-MC	1	1	1	51	WHITE	NOT HISPANIC OR LATINO	seminoma	seminoma	100						Yes; right testicle only	YES	YES	No	0.32	3.55	1	0.46	0.27	0.0486286	0.145384	0.381199	0.0291424	0.449	1	0	0	0	34533354	3	10	13	0.0868725	0.34749	0.376448	0.0769231	0.230769	0.307692	0.0769231	0.307692	0	0
TCGA-VF-A8AB-01	3	1	Sem-HC	1		1	31	BLACK OR AFRICAN AMERICAN	NOT HISPANIC OR LATINO	seminoma	seminoma	100						No	NO	YES	No	0.3	2.95	1	0.39	0.02	0.0664927	0.162371	0.483402	0.036358	0.476	0	0	0	0	34011395	3	11	14	0.176411	0.323421	0.411627	0.142857	0.214286	0.357143	0.0714286	0.142857	0	0
TCGA-VF-A8AC-01	1	1	Sem-MC	1		1	29	WHITE	NOT HISPANIC OR LATINO	seminoma	seminoma	100						No	YES	YES	No	0.27	3.83	1	0.41	0.06	0.0555213	0.141349	0.40254	0.0317564	0.501	0	1	0	0	34438249	1	12	13	0.058075	0.377487	0.377487	0.153846	0.307692	0.384615	0	0.0769231	0.0769231	0
TCGA-VF-A8AD-01	3	3	CpH-High	2		3	36	WHITE	NOT HISPANIC OR LATINO	non-seminoma	embryonal dominant		95	5				No	NO	YES	No	0.43	2.92	1	0.52	0.14	0.166046	0.174003	0.518869	0.113116	0.387	0	0	0	0	34386801	5	11	16	0.174486	0.407133	0.465295	0.125	0.1875	0.5625	0	0.0625	0.0625	0
TCGA-VF-A8AE-01		1	Sem-MC	1	1	1	39	WHITE	NOT HISPANIC OR LATINO	seminoma	seminoma	100						No	NO	YES	No	no call	no call	no call	no call	no call	0.0500103	0.15947	0.464581	0.026597	0.584	0	0	0	0	34633549	3	6	9	0.0866212	0.202116	0.259864	0.444444	0	0.444444	0	0	0	0.111111
TCGA-W4-A7U2-01	2	1	Sem-MC	1	1	1	26	WHITE	NOT HISPANIC OR LATINO	seminoma	seminoma	100						No	NO	YES	No	0.62	2.82	1	0.69	0.04	0.0584106	0.126764	0.329804	0.0292293	0.278	0	1	0	0	34474736	9	26	35	0.17404	0.232054	1.01524	0.0571429	0.114286	0.485714	0	0.2	0	0.0857143
TCGA-W4-A7U3-01	3	2	CpH-High	3	2	2	26	WHITE	[Unknown]	non-seminoma	non-seminoma- mixed (no dominant component)		15	55	20	10		No	NO	YES	No	0.72	2.8	1	0.78	0.37	0.0860096	0.203509	0.562983	0.0405885	0.188	0	0	0	0	34342161	17	46	63	0.23295	0.611493	1.83448	0.0952381	0.0952381	0.507937	0.015873	0.111111	0.047619	0.015873
TCGA-W4-A7U4-01	3	3	CpH-High	2	4	3	23	WHITE	NOT HISPANIC OR LATINO	non-seminoma	embryonal		100					No	NO	NO	No	0.68	3.01	1	0.76	0.51	0.452693	0.175703	0.542682	0.417543	0.153	0	0	0	0	34557483	2	5	7	0.0578746	0.173624	0.202561	0.142857	0.285714	0.428571	0	0	0	0.142857
TCGA-WZ-A7V3-01	3	1	Sem-LC	1		1	20	WHITE	NOT HISPANIC OR LATINO	seminoma	seminoma	100						No	NO	NO	No	0.57	3.02	1	0.67	0.02	0.0667996	0.122612	0.288875	0.0312001	0.266	0	0	0	0	34381392	3	12	15	0.116342	0.378112	0.436283	0.266667	0.0666667	0.4	0.0666667	0.0666667	0	0.133333
TCGA-WZ-A7V4-01	3	1	Sem-MC	1		1	28	WHITE	NOT HISPANIC OR LATINO	seminoma	seminoma	100						No	NO	NO	No	0.27	2.77	1	0.34	0.14	0.0625984	0.149288	0.421868	0.0338397	0.522	0	0	1	0	34100715	3	14	17	0.0879747	0.381224	0.498523	0.176471	0.0588235	0.294118	0.176471	0.235294	0	0.0588235
TCGA-WZ-A7V5-01	2	1	Sem-MC	1		1	27	WHITE	NOT HISPANIC OR LATINO	seminoma	seminoma	100						No	NO	YES	No	0.38	2.73	1	0.45	0.23	0.0567737	0.136612	0.376926	0.0281481	0.442	1	0	0	0	34321683	8	36	44	0.233089	0.961491	1.28199	0.159091	0.340909	0.272727	0.0909091	0.0909091	0.0227273	0.0227273
TCGA-WZ-A8D5-01	5	1	Sem-MC	1		1	38	WHITE	NOT HISPANIC OR LATINO	seminoma	seminoma	100						[Unknown]	NO	YES	No	0.26	4.42	2	0.43	0.18	0.0576726	0.137539	0.365967	0.0274466	0.412	0	1	0	0	34352244	4	9	13	0.145551	0.320212	0.378432	0	0.0769231	0.538462	0	0.230769	0	0.153846
TCGA-X3-A8G4-01	5	2	CpH-High	2	3	2	33	WHITE	NOT HISPANIC OR LATINO	non-seminoma	yolk sac dominant		10	80	10			No	NO	YES	No	0.47	4.53	2	0.66	0.22	0.150105	0.198482	0.587781	0.131838	0.266	0	0	0	0	34354050	8	25	33	0.232869	0.756825	0.960585	0.151515	0.0909091	0.424242	0.0909091	0.151515	0.030303	0.030303
TCGA-XE-A8H1-01	4	3	CpH-High	2	2	3	24	WHITE	HISPANIC OR LATINO	non-seminoma	embryonal		100					No	NO	NO	No	0.47	2.73	1	0.55	0.16	0.342862	0.179754	0.573095	0.33	0.277	0	0	0	0	34231675	1	6	7	0.0292127	0.116851	0.204489	0.285714	0.142857	0.285714	0	0.285714	0	0
TCGA-XE-A8H4-01	2	1	Sem-MC	1		1	23	WHITE	NOT HISPANIC OR LATINO	seminoma	seminoma	100						No	NO	YES	No	0.27	2.97	1	0.36	0.09	0.047369	0.150437	0.425366	0.0278976	0.537	0	1	0	0	34280091	2	11	13	0.0875144	0.175029	0.379229	0.307692	0.153846	0.384615	0	0.0769231	0.0769231	0
TCGA-XE-A8H5-01	1	1	Sem-LC	1	1	1	29	[Unknown]	HISPANIC OR LATINO	seminoma	seminoma	100						No	NO	NO	No	0.67	3.15	1	0.76	0.04	0.0702985	0.100439	0.226867	0.0283738	0.173	0	1	0	1	34204985	8	28	36	0.233884	0.643181	1.05248	0.222222	0.0833333	0.388889	0.0833333	0.111111	0.0833333	0.0277778
TCGA-XE-A9SE-01	1	1	Sem-HC	1	3	1	35	WHITE	HISPANIC OR LATINO	seminoma	seminoma	100						No	NO	NO	No	0.5	3.13	1	0.61	0.04	0.0676474	0.146954	0.426012	0.0350272	0.291	0	0	0	1	34312452	2	13	15	0.0582879	0.349727	0.437159	0	0.2	0.266667	0.2	0.133333	0	0.2
TCGA-XE-AANI-01	3	2	Mixed	3	3	2	37	WHITE	NOT HISPANIC OR LATINO	non-seminoma	non-seminoma- mixed (no dominant component)		5	5	45	45		No	NO	YES	No	0.81	2.86	1	0.86	0.02	0.0672802	0.200121	0.578103	0.0359126	0.135	0	0	0	0	34332442	11	17	28	0.29127	0.349524	0.815555	0.107143	0.0357143	0.571429	0.107143	0.107143	0.0357143	0.0357143
TCGA-XE-AANJ-01	2	1	Sem-MC	1	1	1	39	WHITE	HISPANIC OR LATINO	seminoma	seminoma	100						No	NO	NO	No	0.59	2.81	1	0.67	0.02	0.0568282	0.126972	0.324688	0.0292827	0.268	0	0	0	0	33764814	6	12	18	0.0888499	0.414633	0.533099	0.333333	0.0555556	0.444444	0.0555556	0.0555556	0	0.0555556
TCGA-XE-AANR-01	3	1	Sem-HC	1	1	1	23	WHITE	HISPANIC OR LATINO	seminoma	seminoma	100						No	[Unknown]	[Unknown]	No	0.62	2.85	1	0.7	0	0.0675305	0.156539	0.452072	0.0365163	0.178	1	0	0	0	34472486	4	11	15	0.0580173	0.348104	0.43513	0.133333	0	0.6	0.133333	0.133333	0	0
TCGA-XE-AANV-01	1	1	Sem-MC	1	1	1	52	[Unknown]	NOT HISPANIC OR LATINO	seminoma	seminoma	100						No	NO	YES	No	0.45	3.29	1	0.58	0.04	0.0613385	0.122952	0.313208	0.0276654	0.304	1	0	0	0	34526367	4	9	13	0.17378	0.26067	0.376524	0.153846	0.153846	0.230769	0.0769231	0.230769	0.0769231	0.0769231
TCGA-XE-AAO3-01	1	1	Sem-MC	1	1	1	33	ASIAN	NOT HISPANIC OR LATINO	seminoma	seminoma	100						No	[Unknown]	[Unknown]	No	0.7	3.19	1	0.78	0.04	0.0584221	0.119122	0.313954	0.0304189	0.139	0	0	0	0	34613128	5	10	15	0.173345	0.231126	0.433362	0.0666667	0.133333	0.4	0.133333	0.133333	0	0.133333
TCGA-XE-AAO4-01	1	1	Sem-MC	1	1	1	40	WHITE	HISPANIC OR LATINO	seminoma	seminoma	100						[Unknown]	[Unknown]	[Unknown]	No	0.43	3.08	1	0.53	0.02	0.0571736	0.12928	0.333866	0.0291342	0.368	0	0	0	0	34431097	7	30	37	0.116174	0.697044	1.07461	0.243243	0.189189	0.378378	0.027027	0.108108	0.027027	0.027027
TCGA-XE-AAO6-01	1	1	Sem-MC	1	1	1	47	WHITE	NOT HISPANIC OR LATINO	seminoma	seminoma	100						No	[Unknown]	[Unknown]	No	0.55	3.35	1	0.67	0.01	0.0589606	0.125507	0.344708	0.0307297	0.316	0	0	1	0	34403170	5	13	18	0.20347	0.348805	0.523208	0.0555556	0.166667	0.444444	0.0555556	0.0555556	0.0555556	0.166667
TCGA-XE-AAOB-01	3	2	CpH-High	2	3	3	27	WHITE	NOT HISPANIC OR LATINO	non-seminoma	immature teratoma dominant				2	98		No	NO	NO	No	0.37	2.88	1	0.46	0.21	0.0951644	0.194983	0.582414	0.0695055	0.442	0	0	0	0	34568800	4	15	19	0.0867835	0.318206	0.549629	0.105263	0.0526316	0.368421	0.105263	0.210526	0.0526316	0.105263
TCGA-XE-AAOC-01	4	2	Mixed	3	2	2	31	WHITE	HISPANIC OR LATINO	non-seminoma	mature teratoma dominant				90	10		No	[Unknown]	[Unknown]	No	0.9	2.57	1	0.92	0.04	0.082568	0.218475	0.61931	0.0377213	0.103	0	0	0	0	34410528	7	18	25	0.174365	0.377791	0.726522	0.12	0	0.52	0	0.2	0.04	0.12
TCGA-XE-AAOD-01	2	1	Sem-HC	1	2	1	39	WHITE	NOT HISPANIC OR LATINO	seminoma	seminoma	100						No	NO	YES	No	0.17	2.8	1	0.22	0.06	0.0684636	0.165962	0.506922	0.0356666	0.571	0	0	0	0	34161933	5	4	9	0.175634	0.175634	0.263451	0.111111	0	0.555556	0	0.333333	0	0
TCGA-XE-AAOF-01	3	1	Sem-MC	1	1	1	50	ASIAN	NOT HISPANIC OR LATINO	seminoma	seminoma	100						Yes; bilateral	[Unknown]	[Unknown]	No	0.34	2.99	1	0.44	0.11	0.0467891	0.141169	0.381448	0.0254334	0.44	1	0	1	0	34162138	2	18	20	0.146361	0.585443	0.585443	0.15	0.25	0.45	0	0.1	0	0.05
TCGA-XE-AAOJ-01	3	2	Mixed	3	3	2	24	WHITE	HISPANIC OR LATINO	non-seminoma	yolk sac dominant			70	30			No	NO	NO	No	0.84	2.89	1	0.89	0.11	0.0652155	0.210267	0.588738	0.036133	0.108	0	0	0	0	34006577	7	15	22	0.264655	0.411685	0.646934	0.227273	0.0454545	0.409091	0	0.0909091	0.136364	0.0909091
TCGA-XE-AAOL-01	5	1	Sem-LC	1	1	1	38	BLACK OR AFRICAN AMERICAN	NOT HISPANIC OR LATINO	seminoma	seminoma	100						No	NO	NO	No	0.73	4.8	2	0.87	0.21	0.0554568	0.0827638	0.150268	0.0245697	0.036	0	0	0	0	33985539	5	12	17	0.117697	0.382516	0.500213	0.176471	0	0.470588	0	0.235294	0.0588235	0.0588235
TCGA-XY-A89B-01	3	1	Sem-MC	1	1	1	35	WHITE	NOT HISPANIC OR LATINO	seminoma	seminoma	100						No	NO	YES	No	0.35	2.83	1	0.43	0.01	0.0647505	0.138485	0.374566	0.0288373	0.402	0	0	1	0	34004775	8	26	34	0.176446	0.588153	0.99986	0.0588235	0.117647	0.411765	0.176471	0.117647	0.0588235	0.0294118
TCGA-XY-A8S2-01	4	3	CpH-High	2		3	67	WHITE	NOT HISPANIC OR LATINO	non-seminoma	embryonal		100					No	NO	NO	No	0.73	2.72	1	0.78	0.22	0.379027	0.178154	0.554584	0.373823	0.217	0	0	0	0	34214714	16	45	61	0.292272	1.19831	1.78286	0.114754	0.213115	0.311475	0.0983607	0.0655738	0.0655738	0.131148
TCGA-XY-A8S3-01	3	3	CpH-High	2		3	24	WHITE	NOT HISPANIC OR LATINO	non-seminoma	embryonal dominant		65	30			5	No	NO	YES	No	0.87	2.95	1	0.91	0.21	0.312765	0.210667	0.581743	0.291436	0.158	0	0	0	0	34005751	3	8	11	0.0882204	0.176441	0.323475	0.181818	0.181818	0.363636	0.0909091	0	0	0.181818
TCGA-XY-A9T9-01	1	1	Sem-MC	1	1	1	37	WHITE	NOT HISPANIC OR LATINO	seminoma	seminoma	100						No	[Unknown]	[Unknown]	No	0.37	2.99	1	0.46	0.12	0.0614074	0.139501	0.386192	0.0294737	0.395	0	1	0	0	34139428	2	7	9	0.0878749	0.322208	0.263625	0.222222	0.222222	0.555556	0	0	0	0
TCGA-YU-A90P-01	4	3	CpH-High	2	4	3	25	WHITE	[Unknown]	non-seminoma	embryonal		100					No	NO	YES	No	0.54	2.66	1	0.61	0.13	0.355056	0.208442	0.594456	0.356612	0.369	0	0	0	0	34288634	2	9	11	0.116657	0.320806	0.320806	0	0.454545	0.545455	0	0	0	0
TCGA-YU-A90Q-01	1	1	Sem-LC	1	3	1	21	[Unknown]	[Unknown]	seminoma	seminoma	100						Yes; right testicle only	[Unknown]	[Unknown]	No	0.8	3.01	1	0.85	0	0.0455174	0.0930651	0.16059	0.0255938	0.037	1	0	1	0	34108302	1	7	8	0	0.146592	0.234547	0.25	0.125	0.5	0	0	0	0.125
TCGA-YU-A90S-01		1	Sem-HC	1	1	1	26	WHITE	[Unknown]	seminoma	seminoma	100						No	NO	YES	No	no call	no call	no call	no call	no call	0.0550904	0.168644	0.527459	0.028334	0.688	1	0	0	0	34281890	1	3	4	0.0291699	0.14585	0.11668	0.25	0	0	0	0.75	0	0
TCGA-YU-A90W-01	5	1	Sem-LC	1	1	1	45	WHITE	[Unknown]	seminoma	seminoma	100						No	YES	YES	No	0.51	4.8	2	0.72	0.16	0.0579068	0.115586	0.28181	0.0286496	0.227	0	0	0	0	34605133	6	18	24	0.23118	0.491257	0.693539	0.125	0.166667	0.333333	0.0833333	0.208333	0	0.0833333
TCGA-YU-A90Y-01	4	3	CpH-High	2	4	3	23	BLACK OR AFRICAN AMERICAN	[Unknown]	non-seminoma	embryonal dominant		90	10				No	NO	NO	No	0.6	2.69	1	0.67	0.21	0.15512	0.200807	0.579529	0.14821	0.326	0	0	0	0	34539056	5	9	14	0.115811	0.405338	0.405338	0.285714	0.0714286	0.357143	0.0714286	0.142857	0	0.0714286
TCGA-YU-A912-01	3	1	Sem-LC	1	1	1	34	BLACK OR AFRICAN AMERICAN	[Unknown]	seminoma	seminoma	100						Yes; left testicle only	NO	YES	No	0.67	2.79	1	0.74	0.03	0.0600144	0.112857	0.24833	0.0282482	0.229	1	0	0	0	34374874	1	15	16	0	0.203637	0.465456	0.125	0.1875	0.4375	0.0625	0.125	0.0625	0
TCGA-YU-A94D-01	5	2	Mixed	3		2	28	[Unknown]	[Unknown]	non-seminoma	immature teratoma dominant			15		85		No	NO	NO	No	0.83	2.2	1	0.85	0.04	0.0602299	0.208403	0.53308	0.0314853	0.008	0	0	0	0	34342408	5	17	22	0.174711	0.495015	0.640607	0.318182	0	0.272727	0.0909091	0.136364	0.0454545	0.136364
TCGA-YU-A94I-01	4	2	Mixed	3	2	2	66	[Unknown]	[Unknown]	non-seminoma	yolk sac			100				No	NO	NO	No	0.88	2.69	1	0.91	0.24	0.0800453	0.218636	0.552695	0.0419685	0.037	0	0	0	0	34137113	9	39	48	0.234349	1.11316	1.40609	0.104167	0.125	0.5	0.125	0.0625	0.0208333	0.0625
TCGA-YU-AA4L-01	4	2	Mixed	3		2	27	BLACK OR AFRICAN AMERICAN	[Unknown]	non-seminoma	yolk sac			100				No	NO	YES	No	0.84	2.78	1	0.88	0.18	0.072275	0.152718	0.466553	0.0404774	0.024	0	0	0	0	34170910	5	8	13	0.117059	0.263382	0.380441	0	0	0.384615	0	0.153846	0.230769	0.230769
TCGA-YU-AA61-01	3	2	CpH-High	3	2	2	29	WHITE	[Unknown]	non-seminoma	yolk sac dominant	5		70	25			No	NO	NO	No	0.6	2.85	1	0.68	0.2	0.109811	0.216236	0.573708	0.063823	0.3	0	0	0	0	33314548	2	13	15	0.150085	0.420237	0.450254	0.266667	0.0666667	0.333333	0.0666667	0.2	0.0666667	0
TCGA-ZM-AA05-01		1	Sem-MC	1	1	1	36	WHITE	NOT HISPANIC OR LATINO	seminoma	seminoma	100						No	NO	NO	No	no call	no call	no call	no call	no call	0.053747	0.138508	0.392611	0.0241787	0.435	1	1	0	0	33882402	4	17	21	0.0885415	0.560763	0.619791	0.190476	0.142857	0.380952	0.0952381	0.0952381	0.047619	0.047619
TCGA-ZM-AA06-01	3	1	Sem-MC	1		1	45	WHITE	NOT HISPANIC OR LATINO	seminoma	seminoma	100						No	NO	YES	No	0.58	2.67	1	0.65	0.01	0.0591765	0.127648	0.31973	0.0317172	0.276	0	0	0	0	34349648	6	13	19	0.174674	0.436686	0.553135	0.157895	0.0526316	0.315789	0.0526316	0.210526	0.0526316	0.105263
TCGA-ZM-AA0B-01	2	1	Sem-MC	1	1	1	32	WHITE	NOT HISPANIC OR LATINO	seminoma	seminoma	100						No	NO	NO	No	0.48	2.97	1	0.58	0.01	0.0598337	0.131387	0.367477	0.0302085	0.341	0	0	0	0	34235734	5	9	14	0.146046	0.262883	0.408929	0.0714286	0.214286	0.5	0	0.142857	0	0.0714286
TCGA-ZM-AA0D-01		1	Sem-MC	1	1	1	34	WHITE	NOT HISPANIC OR LATINO	seminoma	seminoma	100						No	NO	YES	No	no call	no call	no call	no call	no call	0.0703388	0.158251	0.458142	0.0332325	0.578	1	0	0	0	33884425	3	6	9	0.0885363	0.177073	0.265609	0.222222	0	0.555556	0	0.111111	0	0.111111
TCGA-ZM-AA0E-01	1	1	Sem-MC	1	1	1	39	WHITE	NOT HISPANIC OR LATINO	seminoma	seminoma	100						No	NO	YES	No	0.28	3.12	1	0.37	0.02	0.0507077	0.142884	0.410824	0.026404	0.512	1	0	0	0	34361894	2	9	11	0.087306	0.174612	0.320122	0.181818	0.0909091	0.272727	0	0.363636	0	0.0909091
TCGA-ZM-AA0F-01		1	Sem-MC	1		1	35	WHITE	NOT HISPANIC OR LATINO	seminoma	seminoma	100						No	NO	YES	No	no call	no call	no call	no call	no call	0.0654674	0.159838	0.478999	0.0312423	0.625	1	0	0	0	34306434	5	1	6	0.0582981	0.0291491	0.174894	0	0	0.333333	0	0.333333	0	0.333333
TCGA-ZM-AA0H-01	1	1	Sem-MC	1		1	50	WHITE	NOT HISPANIC OR LATINO	seminoma	seminoma	100						No	NO	YES	No	0.26	3.31	1	0.37	0.07	0.055314	0.141047	0.386911	0.0277221	0.431	1	0	0	0	34525231	13	24	37	0.289643	0.521358	1.07168	0.162162	0.216216	0.351351	0.0810811	0.108108	0.0540541	0.027027
TCGA-ZM-AA0N-01	1	1	Sem-HC	1		1	44	WHITE	NOT HISPANIC OR LATINO	seminoma	seminoma	100						No	NO	YES	No	0.33	3.51	1	0.46	0.1	0.0678989	0.148149	0.424985	0.0325511	0.39	0	0	0	0	33953612	7	18	25	0.176712	0.412327	0.736299	0.16	0.12	0.48	0.04	0.2	0	0
[truncated: 29 more columns]
