# Supplementary material for: Integrated Molecular Characterization of Testicular Germ Cell Tumors
Source: Cell Rep. Author manuscript; Available in PMC 2018 Aug 3. (PMC6075738; doi:10.1016/j.celrep.2018.05.039)
Supplement: 3 [file NIHMS977848-supplement-3.xlsx]

## Sheet: STable3_TGCT_1allarmCN
Table S3. Related to Figure 2 and 3. Inferred integer copy number values by arm per tumor.
Tumor	purity	ploidy	two-class updated 20160629	multiclass updated 20160629	1p	1q	2p	2q	3p	3q	4p	4q	5p	5q	6p	6q	7p	7q	8p	8q	9p	9q	10p	10q	11p	11q	12p	12q	13	14	15	16p	16q	17p	17q	18p	18q	19p	19q	20p	20q	21	22
TCGA-2G-AAEW-01	0.42	3.77	seminoma	seminoma	3	5	4	4	4	4	3	3	3	3	4	4	5	5	5	5	3	3	4	4	3	3	6	4	2	4	4	4	4	4	4	3	3	4	4	4	4	4	4
TCGA-2G-AAEX-01	0.41	3.28	seminoma	seminoma	3	4	3	3	3	3	2	2	3	2	3	3	4	3	5	5	3	4	3	3	3	2	9	4	2	4	4	3	3	3	3	3	3	4	4	3	3	5	4
TCGA-2G-AAF1-01	0.18	3.23	seminoma	seminoma	3	3	3	3	3	3	4	4	3	3	4	4	4	4	4	4	2	2	3	3	2	2	4	4	2	4	4	3	3	3	3	2	2	3	4	3	3	4	4
TCGA-2G-AAF4-01	0.42	3.5	seminoma	seminoma	3	4	4	4	4	4	2	2	2	2	4	3	5	4	5	6	4	4	4	3	3	1	6	5	3	3	4	4	4	2	3	2	2	4	4	3	3	4	5
TCGA-2G-AAF6-01	0.57	2.71	seminoma	seminoma	2	3	4	3	2	3	2	2	2	2	3	3	4	4	4	4	2	2	2	3	2	1	4	3	2	3	3	2	2	3	3	2	2	3	3	3	3	4	4
TCGA-2G-AAF8-01	0.45	3.07	seminoma	seminoma	3	5	4	3	3	3	3	2	2	2	3	3	3	3	4	4	2	2	3	4	2	2	9	3	2	3	3	3	3	4	4	2	2	4	4	3	4	4	3
TCGA-2G-AAFG-01	0.45	2.94	seminoma	seminoma	3	3	4	3	3	3	2	2	2	2	3	3	7	3	4	4	2	3	3	3	2	1	7	3	2	4	3	2	2	3	3	2	2	3	3	3	3	3	4
TCGA-2G-AAFH-01	0.41	3.09	seminoma	seminoma	3	4	3	4	3	3	2	2	2	2	3	3	4	3	5	4	3	3	3	3	2	1	7	5	2	4	4	3	3	2	3	2	2	4	4	3	3	4	5
TCGA-2G-AAFI-01	0.79	2.58	non-seminoma	embryonal dominant	3	3	3	3	2	3	2	2	2	2	2	2	2	4	4	4	2	2	2	2	2	2	6	3	2	3	2	2	2	3	3	2	2	2	2	3	3	4	2
TCGA-2G-AAFJ-01	0.91	2.83	non-seminoma	mature teratoma dominant	3	3	2	3	3	2	2	2	2	2	3	3	4	3	3	4	2	3	3	4	2	2	7	3	2	4	3	2	2	3	3	4	2	2	2	3	3	3	2
TCGA-2G-AAFL-01	0.24	2.62	non-seminoma	embryonal	3	3	2	3	2	2	2	2	2	2	3	3	4	4	2	3	2	3	3	2	2	2	7	3	2	3	2	2	2	2	4	2	2	4	2	2	2	4	2
TCGA-2G-AAFM-01	0.39	2.36	non-seminoma	embryonal	3	3	3	3	2	2	2	2	3	3	2	2	3	4	3	3	2	2	2	2	2	2	5	2	2	2	2	2	2	2	3	2	2	2	2	2	2	3	3
TCGA-2G-AAFN-01	0.8	3	non-seminoma	embryonal	4	4	3	3	3	3	3	2	3	3	3	3	4	4	2	5	3	3	2	2	2	2	7	4	2	2	3	3	3	3	3	2	2	2	2	2	2	3	2
TCGA-2G-AAFO-01	0.24	2.84	non-seminoma	embryonal	4	4	4	3	2	3	2	2	2	2	3	2	4	4	3	3	3	3	2	2	2	2	9	3	3	2	2	3	3	3	4	2	2	4	4	2	2	3	3
TCGA-2G-AAFV-01	0.64	2.52	non-seminoma	yolk sac	2	4	3	3	3	3	2	2	2	2	2	2	4	4	2	2	2	3	2	2	2	2	8	3	2	3	2	2	2	3	3	2	2	2	2	2	4	2	2
TCGA-2G-AAFY-01	0.29	3	non-seminoma	embryonal	4	4	3	3	3	3	2	2	2	2	3	3	4	4	4	4	3	3	2	2	2	2	9	4	2	3	3	2	2	3	4	2	2	3	2	3	3	4	3
TCGA-2G-AAFZ-01	0.91	2.45	non-seminoma	non-seminoma- mixed (no dominant component)	2	2	5	2	3	3	2	2	2	2	2	2	4	3	3	3	2	2	2	2	2	2	5	3	2	3	2	2	2	3	3	2	2	2	2	3	3	3	2
TCGA-2G-AAG0-01	0.43	2.86	non-seminoma	embryonal dominant	4	4	3	3	2	3	3	2	4	3	3	3	4	4	3	3	2	2	2	3	2	2	6	4	2	2	2	3	4	3	3	2	2	2	2	3	3	4	3
TCGA-2G-AAG3-01	0.83	2.4	non-seminoma	mature teratoma dominant	2	3	2	3	2	2	2	2	2	2	3	2	2	2	4	4	2	2	3	3	2	2	6	2	2	3	2	2	2	2	3	2	2	2	2	2	2	3	3
TCGA-2G-AAG5-01	0.78	2.22	non-seminoma	mature teratoma	2	2	2	2	2	2	2	2	2	2	3	2	2	2	2	3	2	2	2	3	2	2	5	3	2	2	2	3	3	3	3	2	2	2	2	2	2	3	2
TCGA-2G-AAG6-01	0.76	2.63	non-seminoma	mature teratoma dominant	2	3	3	3	3	3	3	2	2	2	2	3	3	3	3	4	2	2	2	2	2	2	6	3	2	3	3	3	3	3	3	2	2	2	2	2	3	3	2
TCGA-2G-AAG7-01	0.81	2.73	non-seminoma	non-seminoma- mixed (no dominant component)	3	3	4	4	3	3	2	2	2	2	3	3	4	4	3	3	2	2	2	2	2	2	6	3	2	3	3	3	3	3	3	2	2	3	3	2	3	4	2
TCGA-2G-AAG9-01	0.55	2.82	seminoma	seminoma	3	3	3	3	2	2	2	2	2	3	3	3	4	4	4	4	1	2	2	2	2	2	8	4	2	3	3	3	3	2	3	2	2	3	3	2	3	4	3
TCGA-2G-AAGA-01	0.64	3.13	non-seminoma	embryonal	4	3	3	3	3	4	2	2	2	3	3	3	5	5	3	4	3	3	3	3	3	2	8	4	2	4	2	2	2	4	4	2	2	3	2	3	3	4	3
TCGA-2G-AAGC-01	0.66	2.99	non-seminoma	immature teratoma dominant	3	3	3	3	3	3	3	3	2	3	3	3	3	3	4	5	3	2	3	2	2	2	7	3	2	4	3	3	3	4	4	2	2	3	3	3	3	3	3
TCGA-2G-AAGE-01	0.82	2.72	non-seminoma	embryonal	3	3	3	3	2	2	2	2	2	2	2	2	4	4	3	6	2	3	2	2	2	2	7	3	3	2	3	3	4	3	3	2	2	2	2	3	3	4	2
TCGA-2G-AAGF-01	0.83	2.84	non-seminoma	non-seminoma- mixed (no dominant component)	4	3	3	3	3	3	2	2	2	2	3	3	3	3	4	4	3	3	3	3	2	2	7	3	2	3	2	3	3	3	3	2	2	3	3	3	3	4	3
TCGA-2G-AAGG-01	0.71	2.62	non-seminoma	non-seminoma- mixed (no dominant component)	2	3	3	3	3	3	2	2	3	3	3	3	3	3	2	3	2	2	2	2	2	2	6	3	2	2	2	3	3	3	3	3	2	2	2	3	3	4	2
TCGA-2G-AAGI-01	0.83	2.49	non-seminoma	mature teratoma dominant	2	3	3	2	3	3	2	2	2	2	3	2	4	3	3	3	2	2	2	2	2	2	5	3	2	3	2	2	3	3	3	2	2	3	2	3	3	4	2
TCGA-2G-AAGI-05	0.29	3.37	seminoma	seminoma	3	4	3	3	3	4	3	2	2	3	3	3	5	5	5	5	3	3	3	3	2	2	6	4	2	4	5	3	3	2	4	4	2	4	4	3	3	5	3
TCGA-2G-AAGJ-01	0.41	2.89	non-seminoma	embryonal	2	3	4	3	2	4	2	2	2	2	3	3	4	3	3	3	3	6	3	3	3	3	6	4	2	3	2	3	3	3	4	1	2	3	2	2	3	5	2
TCGA-2G-AAGK-01	0.58	2.75	non-seminoma	yolk sac dominant	4	3	3	3	3	3	2	2	2	2	2	2	4	4	3	3	2	3	2	2	2	2	7	3	2	3	2	3	3	3	3	2	2	2	2	3	3	4	4
TCGA-2G-AAGN-01	0.52	2.95	non-seminoma	embryonal	3	3	3	3	2	3	2	2	3	3	3	3	4	4	4	4	2	2	2	2	2	2	9	4	2	3	4	3	3	4	4	2	2	2	2	3	3	3	3
TCGA-2G-AAGO-01	0.66	2.95	non-seminoma	embryonal	3	3	3	3	2	2	3	2	4	3	3	3	4	4	3	4	2	4	3	3	2	2	5	3	3	3	2	3	3	2	4	2	2	3	2	3	3	3	2
TCGA-2G-AAGP-01	0.36	2.67	non-seminoma	mature teratoma dominant	3	3	3	3	2	4	2	2	2	2	3	3	4	3	3	4	2	2	2	2	3	2	7	3	2	2	2	3	2	3	3	4	3	2	2	2	3	4	2
TCGA-2G-AAGS-01	0.88	2.91	non-seminoma	non-seminoma- mixed (no dominant component)	3	4	3	2	3	3	3	2	3	3	3	3	5	2	4	5	2	2	3	3	2	2	6	3	2	3	2	3	3	4	3	2	2	3	2	2	3	4	3
TCGA-2G-AAGT-01	0.81	2.4	non-seminoma	yolk sac	2	2	3	2	3	2	2	2	2	2	2	3	4	3	1	2	3	2	2	2	3	3	6	2	2	2	2	3	3	2	2	2	2	2	2	3	3	4	2
TCGA-2G-AAGV-01	0.84	2.82	non-seminoma	mature teratoma	3	3	3	3	3	3	2	2	2	2	3	3	4	4	4	4	2	2	2	2	2	2	7	3	2	3	3	3	3	3	3	2	2	3	3	3	3	4	2
TCGA-2G-AAGW-01	0.92	2.83	non-seminoma	yolk sac	3	4	3	3	3	3	3	2	2	3	3	3	4	3	3	5	3	2	2	2	2	2	9	3	2	2	3	2	2	2	3	2	2	3	2	1	3	3	2
TCGA-2G-AAGX-01	0.92	2.94	non-seminoma	mature teratoma dominant	3	3	3	3	3	3	3	3	3	2	3	3	4	3	4	4	3	2	3	3	2	2	7	3	2	3	3	3	3	3	3	2	2	3	2	2	4	4	3
TCGA-2G-AAGY-01	0.83	2.95	non-seminoma	mature teratoma dominant	3	4	3	3	3	4	3	3	2	2	3	4	3	3	4	4	3	3	2	2	2	2	6	4	2	3	3	3	3	3	3	2	2	2	2	3	3	3	3
TCGA-2G-AAGY-05	0.79	3.12	seminoma	seminoma	3	3	4	4	3	5	2	2	3	2	3	3	4	5	4	4	2	3	3	3	2	2	7	3	2	4	4	3	3	3	3	2	2	4	3	3	3	4	3
TCGA-2G-AAGZ-01	0.16	2.81	non-seminoma	embryonal	3	4	3	3	3	3	2	2	2	2	4	2	4	4	2	4	2	7	2	2	2	2	9	2	2	3	2	3	3	3	3	2	2	4	2	2	2	3	4
TCGA-2G-AAH0-01	0.46	3.24	seminoma	seminoma	2	4	3	3	3	3	2	2	3	3	3	3	5	4	4	4	3	3	3	3	3	2	8	4	2	5	3	3	2	3	5	2	2	5	4	3	4	4	3
TCGA-2G-AAH2-01	0.77	2.81	non-seminoma	mature teratoma dominant	2	3	3	2	2	2	2	2	2	2	3	3	3	3	5	5	4	3	3	2	2	2	9	3	2	3	3	3	7	3	3	2	2	3	3	3	3	4	3
TCGA-2G-AAH3-01	0.69	2.73	seminoma	seminoma	3	3	3	3	2	2	2	2	2	2	3	3	3	4	4	4	3	3	2	2	2	2	4	2	3	3	3	2	2	3	3	2	2	3	4	3	3	3	2
TCGA-2G-AAH4-01	0.85	2.8	non-seminoma	yolk sac dominant	3	3	3	2	3	3	2	2	3	2	3	3	4	4	4	3	3	3	2	2	2	2	7	3	2	3	3	3	3	2	3	1	4	3	2	2	3	4	2
TCGA-2G-AAH8-01	0.74	3.39	seminoma	seminoma	3	4	3	4	3	3	2	2	3	3	3	4	5	5	5	5	3	2	3	3	3	2	7	4	2	3	4	3	3	3	4	3	3	4	4	4	4	4	3
TCGA-2G-AAHA-01	0.42	3.51	seminoma	seminoma	3	4	3	5	3	3	3	3	3	3	4	4	5	5	4	4	3	3	3	3	3	3	4	4	2	4	4	3	3	3	3	3	3	4	3	4	4	4	4
TCGA-2G-AAHC-01	0.3	2.73	seminoma	seminoma	2	3	3	3	2	4	2	2	2	2	3	2	3	3	4	4	3	3	2	3	2	1	4	3	2	3	4	3	3	2	3	2	2	3	3	3	3	5	4
TCGA-2G-AAHG-01	0.76	2.68	seminoma	seminoma	3	3	3	3	3	2	2	2	2	2	3	2	3	3	4	4	1	2	2	2	2	1	6	3	2	3	3	3	3	3	3	2	2	3	3	3	3	4	3
TCGA-2G-AAHL-01	0.6	2.87	seminoma	seminoma	3	3	3	4	2	2	2	2	2	2	3	3	4	4	4	4	3	3	3	3	2	2	5	3	2	3	3	3	2	2	3	2	2	3	3	3	3	4	3
TCGA-2G-AAHN-01	0.32	3.17	seminoma	seminoma	3	4	3	4	2	3	3	3	2	2	4	3	4	4	4	4	3	3	3	3	2	2	4	4	2	3	4	3	3	3	3	3	3	3	3	4	4	5	4
TCGA-2G-AAHP-01	0.88	2.81	seminoma	seminoma	2	3	4	3	3	3	2	2	2	2	3	3	4	4	4	4	3	3	2	2	2	1	6	4	2	3	3	3	3	2	2	2	2	3	3	4	4	4	3
TCGA-2G-AAHP-05	0.42	3.45	seminoma	seminoma	3	4	3	4	3	3	3	2	3	2	4	4	4	4	5	5	4	3	4	4	3	3	6	3	3	4	4	3	3	2	4	3	3	3	3	2	3	5	3
TCGA-2G-AAHT-01	0.52	3	seminoma	seminoma	3	4	3	5	3	3	3	2	2	2	3	3	4	4	3	4	4	2	3	3	2	2	5	3	2	3	4	3	2	2	3	2	2	3	3	3	3	4	3
TCGA-2G-AAKD-01	0.59	2.87	non-seminoma	embryonal dominant	3	3	2	3	2	4	2	2	2	3	3	3	4	4	3	4	3	3	2	2	2	2	9	3	2	3	3	2	2	2	3	2	2	3	2	2	3	3	2
TCGA-2G-AAKG-01	0.64	2.78	non-seminoma	non-seminoma- mixed (no dominant component)	4	3	3	3	3	4	2	2	2	2	3	3	3	3	4	4	2	2	2	2	2	2	7	3	2	3	3	2	2	3	3	2	2	2	2	3	3	3	3
TCGA-2G-AAKG-05	0.4	2.78	seminoma	seminoma	3	4	3	4	3	3	3	2	2	2	3	3	3	3	2	3	2	2	2	4	2	1	5	2	1	3	3	3	4	2	2	2	2	4	4	4	4	4	4
TCGA-2G-AAKL-01	0.63	2.61	non-seminoma	embryonal	2	2	3	3	2	3	2	2	2	2	3	2	4	4	3	4	3	4	2	2	3	2	6	3	2	3	2	2	2	3	3	2	2	2	2	3	3	3	2
TCGA-2G-AAKM-01	0.76	2.65	non-seminoma	embryonal dominant	3	3	3	3	3	3	2	2	2	2	2	3	3	4	3	3	2	2	2	2	2	2	8	3	2	2	2	2	2	3	3	2	2	3	2	2	3	3	3
TCGA-2G-AAL5-01	0.93	2.74	non-seminoma	yolk sac dominant	4	4	3	3	3	3	2	2	2	2	3	3	3	3	2	3	2	2	2	3	3	3	7	3	2	3	2	2	2	3	3	2	2	3	3	2	2	3	2
TCGA-2G-AAL7-01	0.59	2.86	non-seminoma	embryonal	3	3	3	3	2	2	2	2	3	3	3	3	5	5	4	4	2	2	2	2	2	2	7	3	3	3	3	2	2	3	3	2	2	2	2	3	3	4	3
TCGA-2G-AALP-01	0.82	2.72	non-seminoma	yolk sac dominant	3	3	3	3	2	3	2	2	2	2	3	2	4	5	2	3	2	2	2	2	2	2	8	4	2	3	2	3	3	3	3	2	2	2	2	2	3	4	2
TCGA-2X-A9D5-01	0.46	2.82	seminoma	seminoma	2	3	3	3	3	3	3	2	2	2	3	3	3	4	3	5	3	2	2	2	2	1	4	4	2	4	3	2	2	2	3	2	2	3	3	3	3	4	3
TCGA-2X-A9D6-01	0.32	3.33	seminoma	seminoma	3	3	3	4	3	3	3	3	2	2	5	4	5	5	4	4	3	3	3	3	3	3	4	4	3	3	4	3	3	3	3	3	3	3	3	3	3	5	4
TCGA-4K-AA1G-01	0.67	2.88	seminoma	seminoma	2	3	3	3	3	3	2	2	2	2	3	3	4	4	3	4	3	3	2	3	2	1	4	4	3	3	4	3	2	3	3	3	3	3	3	2	3	5	3
TCGA-4K-AA1I-01	0.28	2.83	seminoma	seminoma	2	3	3	3	3	2	2	3	2	2	3	3	2	3	4	4	3	2	3	3	3	1	4	3	2	4	4	2	3	3	3	2	2	3	2	2	3	4	3
TCGA-S6-A8JW-01	0.68	3.22	seminoma	seminoma	3	3	3	3	3	3	2	2	3	3	3	3	5	5	4	4	3	3	2	2	2	2	9	4	3	4	4	3	3	3	3	2	2	4	4	4	4	5	4
TCGA-S6-A8JX-01	0.89	3.09	seminoma	seminoma	3	3	3	3	3	3	2	2	2	2	3	3	5	4	4	4	3	3	3	3	2	1	9	4	2	4	4	3	3	2	3	2	2	3	3	3	3	4	4
TCGA-S6-A8JY-01	0.74	2.84	seminoma	seminoma	3	3	3	3	3	3	3	2	2	2	3	2	4	4	4	4	2	2	3	3	2	1	9	3	2	2	4	3	3	2	3	3	2	3	3	2	2	4	4
TCGA-SB-A76C-01	0.64	2.95	seminoma	seminoma	2	4	4	3	3	3	3	2	2	2	3	3	4	3	4	4	3	3	2	3	2	1	5	3	2	4	4	2	3	3	3	2	2	3	3	3	3	5	4
TCGA-SN-A6IS-01	0.51	2.98	seminoma	seminoma	3	5	3	3	3	3	3	2	2	2	3	3	4	3	4	4	3	3	2	3	2	2	7	3	2	3	4	3	3	2	3	2	2	3	3	3	3	4	5
TCGA-SN-A84W-01	0.9	2.66	non-seminoma	mature teratoma	2	3	3	3	3	3	3	2	2	2	3	3	3	3	3	3	2	2	2	2	2	2	7	3	2	2	3	3	3	3	3	2	2	3	2	3	3	5	2
TCGA-SN-A84X-01	0.75	2.54	non-seminoma	mature teratoma dominant	2	3	3	2	3	3	2	2	2	2	3	3	3	2	4	5	3	2	2	2	2	2	6	3	2	3	2	2	4	2	3	2	2	3	3	3	2	3	2
TCGA-SN-A84Y-01	0.77	2.63	non-seminoma	embryonal dominant	3	3	2	2	2	2	2	2	3	3	3	3	3	2	4	4	3	2	2	2	2	2	7	3	2	2	4	3	3	3	3	2	2	2	2	2	3	4	2
TCGA-VF-A8A8-01	0.92	2.46	non-seminoma	embryonal dominant	3	3	3	2	3	3	2	2	2	2	3	2	3	2	3	3	2	2	2	2	2	2	7	3	2	2	2	2	2	3	3	2	2	2	2	2	2	4	2
TCGA-VF-A8A9-01	0.36	3.09	seminoma	seminoma	3	4	3	3	2	3	2	2	4	2	3	3	5	3	4	4	3	3	3	3	2	1	6	4	2	3	4	3	3	3	3	3	3	4	4	3	3	4	4
TCGA-VF-A8AA-01	0.32	3.55	seminoma	seminoma	3	4	2	4	3	3	3	3	3	3	4	4	5	5	4	4	4	4	3	3	3	3	6	4	3	5	4	3	3	3	3	2	2	4	4	3	3	5	3
TCGA-VF-A8AB-01	0.3	2.95	seminoma	seminoma	3	4	3	3	3	3	2	2	2	2	3	3	3	3	4	4	2	2	3	3	2	3	9	4	2	3	3	3	3	3	4	2	2	3	3	3	3	3	3
TCGA-VF-A8AC-01	0.27	3.83	seminoma	seminoma	4	4	4	4	3	3	3	3	3	3	4	4	7	7	5	5	4	4	3	3	3	3	8	4	3	4	4	3	3	4	4	2	2	4	4	3	3	5	4
TCGA-VF-A8AD-01	0.43	2.92	non-seminoma	embryonal dominant	3	3	3	3	2	3	4	2	2	2	3	3	4	4	2	3	4	4	3	2	2	4	8	4	2	3	2	2	3	4	4	1	2	3	2	3	3	4	2
TCGA-W4-A7U2-01	0.62	2.82	seminoma	seminoma	2	3	3	3	3	3	2	2	2	2	3	3	4	4	4	4	2	3	2	3	3	1	7	4	2	2	3	3	3	2	3	2	2	3	3	3	3	4	4
TCGA-W4-A7U3-01	0.72	2.8	non-seminoma	non-seminoma- mixed (no dominant component)	3	3	3	3	3	3	2	2	2	2	3	3	3	3	3	3	3	3	2	2	3	3	7	3	2	2	3	3	3	3	3	2	2	3	3	3	3	4	3
TCGA-W4-A7U4-01	0.68	3.01	non-seminoma	embryonal	3	3	3	3	3	3	3	3	3	3	3	3	4	4	5	5	2	2	2	2	2	2	7	3	3	3	3	3	3	3	3	2	2	2	2	3	3	4	3
TCGA-WZ-A7V3-01	0.57	3.02	seminoma	seminoma	3	3	3	3	2	5	2	2	3	3	3	3	4	2	4	4	4	4	3	3	2	1	7	3	2	5	2	2	2	3	3	2	2	3	3	2	3	4	3
TCGA-WZ-A7V4-01	0.27	2.77	seminoma	seminoma	3	3	3	4	2	2	2	2	2	2	3	3	4	4	4	4	3	2	3	2	2	2	5	3	2	3	4	3	3	3	3	2	2	3	3	2	2	4	2
TCGA-WZ-A7V5-01	0.38	2.73	seminoma	seminoma	2	3	4	3	2	2	2	2	2	2	3	3	4	4	4	4	2	2	2	3	2	2	4	2	2	3	4	3	2	2	3	2	2	3	3	3	3	3	3
TCGA-XE-A8H1-01	0.47	2.73	non-seminoma	embryonal	3	3	3	3	3	3	2	2	2	2	2	2	3	4	4	4	2	3	2	3	2	2	8	3	2	3	3	2	2	3	3	2	2	2	2	2	4	3	2
TCGA-XE-A8H4-01	0.27	2.97	seminoma	seminoma	3	3	4	4	3	3	2	2	2	2	3	3	4	4	4	4	2	4	3	3	2	1	8	4	2	3	3	3	3	2	3	1	2	3	3	3	3	4	4
TCGA-XE-A8H5-01	0.67	3.15	seminoma	seminoma	3	4	4	4	3	3	3	2	2	2	3	3	5	4	4	5	2	4	3	4	2	2	9	4	2	2	3	3	3	2	3	2	2	4	4	3	3	4	4
TCGA-XE-A9SE-01	0.5	3.13	seminoma	seminoma	3	5	3	3	3	4	2	2	3	2	3	3	4	4	4	4	2	4	2	4	2	2	9	5	2	3	4	3	4	2	2	2	2	4	4	3	3	4	4
TCGA-XE-AANI-01	0.81	2.86	non-seminoma	non-seminoma- mixed (no dominant component)	3	4	3	3	3	3	3	2	2	2	4	3	4	3	3	4	3	2	2	3	3	2	7	3	2	3	3	3	3	3	3	1	2	2	2	3	3	4	3
TCGA-XE-AANJ-01	0.59	2.81	seminoma	seminoma	2	4	3	3	2	4	2	2	2	2	3	3	3	4	4	4	2	4	2	3	2	1	8	3	2	3	3	2	2	2	3	2	2	3	3	2	3	4	4
TCGA-XE-AANR-01	0.62	2.85	seminoma	seminoma	2	3	3	3	2	3	2	2	3	3	3	3	4	4	4	4	3	3	3	3	2	2	5	3	2	3	3	2	2	3	3	2	2	3	3	3	3	4	2
TCGA-XE-AANV-01	0.45	3.29	seminoma	seminoma	3	3	3	3	3	4	2	2	3	3	3	3	5	5	4	4	3	3	3	3	2	2	6	4	3	5	4	3	3	3	3	3	3	4	4	3	3	5	4
TCGA-XE-AAO3-01	0.7	3.19	seminoma	seminoma	3	4	3	4	3	3	2	2	2	2	3	3	5	4	5	4	3	4	3	3	2	2	9	4	2	3	3	3	3	3	3	2	2	4	4	3	3	5	3
TCGA-XE-AAO4-01	0.43	3.08	seminoma	seminoma	3	4	3	5	2	2	3	2	2	2	3	3	4	4	4	4	3	3	3	3	2	2	6	4	2	3	4	3	3	3	3	2	2	4	4	3	3	5	3
TCGA-XE-AAO6-01	0.55	3.35	seminoma	seminoma	3	4	4	3	3	4	3	2	2	2	3	4	4	4	5	5	3	4	3	3	4	2	8	4	2	4	4	2	2	3	4	3	2	4	4	3	3	5	4
TCGA-XE-AAOB-01	0.37	2.88	non-seminoma	immature teratoma dominant	3	3	3	3	3	3	2	2	2	2	3	3	3	3	4	4	3	3	2	2	3	2	7	3	2	4	3	3	3	2	4	2	2	3	3	3	3	4	3
TCGA-XE-AAOC-01	0.9	2.57	non-seminoma	mature teratoma dominant	2	4	3	3	3	3	2	2	2	2	3	3	2	2	2	2	3	2	2	2	2	2	5	3	2	3	2	3	3	3	3	2	2	3	3	3	3	3	2
TCGA-XE-AAOD-01	0.17	2.8	seminoma	seminoma	2	4	3	3	2	2	2	2	2	2	3	2	3	3	3	3	2	3	3	3	2	1	8	4	2	2	4	3	2	3	5	2	2	3	3	3	3	5	2
TCGA-XE-AAOF-01	0.34	2.99	seminoma	seminoma	3	3	3	4	3	3	3	3	3	3	3	3	4	4	4	4	2	2	2	2	2	2	5	3	2	3	3	3	3	3	3	2	2	3	3	3	3	4	3
TCGA-XE-AAOJ-01	0.84	2.89	non-seminoma	yolk sac dominant	3	3	3	3	3	3	2	3	2	2	3	3	2	2	4	4	3	4	3	3	3	3	9	3	2	4	3	2	2	2	3	2	2	3	3	3	3	5	3
TCGA-XY-A89B-01	0.35	2.83	seminoma	seminoma	3	3	3	3	2	2	2	2	2	2	3	3	4	4	4	4	3	3	3	3	2	2	6	3	2	3	4	2	2	2	3	2	2	3	3	3	3	4	3
TCGA-XY-A8S2-01	0.73	2.72	non-seminoma	embryonal	4	2	3	3	2	3	2	2	2	2	3	3	4	4	3	3	3	2	2	2	2	2	8	3	2	3	4	2	2	3	3	2	2	2	2	2	2	3	2
TCGA-XY-A8S3-01	0.87	2.95	non-seminoma	embryonal dominant	3	3	4	3	3	3	2	2	2	2	3	3	4	4	3	4	4	2	2	3	3	2	8	3	2	4	3	3	3	3	3	2	2	3	2	3	3	5	2
TCGA-XY-A9T9-01	0.37	2.99	seminoma	seminoma	3	4	4	3	3	3	2	2	2	2	3	3	5	2	5	5	2	2	3	3	2	2	7	3	2	3	3	2	2	3	3	2	2	4	4	3	3	5	4
TCGA-YU-A90P-01	0.54	2.66	non-seminoma	embryonal	3	3	3	3	2	2	2	2	2	2	2	2	3	3	3	3	2	2	2	2	2	2	9	3	2	2	3	3	3	3	3	2	2	3	2	3	3	4	3
TCGA-YU-A90Q-01	0.8	3.01	seminoma	seminoma	3	3	3	3	3	3	3	3	2	2	3	3	4	4	4	4	3	3	3	3	2	2	4	4	2	3	4	3	3	3	3	2	2	3	3	3	3	5	3
TCGA-YU-A90Y-01	0.6	2.69	non-seminoma	embryonal dominant	2	2	3	3	2	3	2	2	2	3	3	2	3	3	4	4	3	4	2	2	2	3	8	3	2	3	2	3	3	3	3	2	2	2	2	3	3	3	2
TCGA-YU-A912-01	0.67	2.79	seminoma	seminoma	3	3	3	3	2	2	2	3	2	2	3	3	4	3	4	4	1	2	3	2	2	2	8	4	2	3	3	3	3	2	3	2	2	3	3	2	3	4	3
TCGA-YU-A94D-01	0.83	2.2	non-seminoma	immature teratoma dominant	2	3	3	3	2	2	2	2	2	2	2	2	2	2	3	3	2	2	2	2	2	2	4	2	2	2	2	2	2	2	2	2	2	2	2	2	2	2	2
TCGA-YU-A94I-01	0.88	2.69	non-seminoma	yolk sac	2	4	3	3	3	4	2	2	2	2	3	2	3	3	2	2	2	2	4	3	3	3	7	3	2	3	2	3	2	3	3	2	2	2	3	3	3	4	2
TCGA-YU-AA4L-01	0.84	2.78	non-seminoma	yolk sac	3	3	3	3	3	3	3	3	2	2	3	2	3	3	2	2	2	3	3	4	3	3	6	3	2	2	3	2	2	2	3	2	2	2	2	3	3	4	2
TCGA-YU-AA61-01	0.6	2.85	non-seminoma	yolk sac dominant	3	3	3	3	3	3	2	2	2	2	3	3	3	3	3	3	3	4	2	2	3	2	5	3	3	3	4	2	2	3	3	2	2	4	4	3	3	4	2
TCGA-ZM-AA06-01	0.58	2.67	seminoma	seminoma	3	3	3	3	2	2	2	2	2	2	2	3	3	3	4	4	2	2	2	2	2	2	4	2	2	3	3	3	4	2	4	2	2	3	3	3	3	4	3
TCGA-ZM-AA0B-01	0.48	2.97	seminoma	seminoma	3	4	3	3	3	3	3	2	2	2	3	3	4	3	4	4	2	2	2	4	4	1	6	3	2	3	3	3	3	3	4	2	2	4	4	2	3	3	3
TCGA-ZM-AA0E-01	0.28	3.12	seminoma	seminoma	3	3	3	3	3	3	2	2	3	3	3	3	5	5	4	4	1	3	3	3	2	2	7	3	2	4	4	3	3	3	3	2	2	4	4	3	3	5	3
TCGA-ZM-AA0H-01	0.26	3.31	seminoma	seminoma	3	4	4	4	2	3	3	3	2	2	3	3	5	5	5	5	2	2	3	3	2	2	6	4	3	3	4	3	3	3	3	3	3	3	4	3	3	5	3
TCGA-ZM-AA0N-01	0.33	3.51	seminoma	seminoma	3	5	3	3	3	4	2	2	2	2	4	3	7	4	5	4	2	3	5	4	2	2	8	6	2	4	5	3	2	3	3	2	2	5	5	2	3	6	5
