# Supplementary material for: Integrated Molecular Characterization of Testicular Germ Cell Tumors
Source: Cell Rep. Author manuscript; Available in PMC 2018 Aug 3. (PMC6075738; doi:10.1016/j.celrep.2018.05.039)
Supplement: 4 [file NIHMS977848-supplement-4.xlsx]

## Sheet: Contents
Table S4. Related to Figures 1, S1, and S5. Differentially abundant miRNAs by histology type.
	CONTENTS (generated Wed Jul 20 15:03:49 2016 )
	This spreadsheet contains results for differentially abundant miRNAs in TCGA data for TGCT.
1	README
2	NonSem_NonEmb_vs_Embryonal DOWN
3	NonSem_NonEmb_vs_Embryonal UP
4	Non-Teratoma_vs_Teratoma DOWN
5	Non-Teratoma_vs_Teratoma UP
6	Seminoma_vs_Embryonal DOWN
7	Seminoma_vs_Embryonal UP
8	Seminoma_vs_Non-Seminoma DOWN
9	Seminoma_vs_Non-Seminoma UP
10	KIT_WT_Sem_vs_KIT_Mut_Sem DOWN
11	KIT_WT_Sem_vs_KIT_Mut_Sem UP

## Sheet: README
To identify miRs that are differentially abundant between two groups of samples, we ran a two-class unpaired/paired analysis using SAM, with an RPM input matrix and an FDR threshold of 0.05.
	Columns	Description
C	W.pval.unpaired	p-value from the Wilcoxon unpaired test
D	W.pval.BH.unpaired	BH adjusted p-value from the Wilcoxon unpaired test
E	W.pval.BH.paired	BH adjusted p-value from the Wilcoxon paired test
F	mean.group1	mean RPM abundance of group1
G	mean.group2	mean RPM abundance of group2
H	median.group1	median RPM abundance of group1
I	median.group2	median RPM abundance of group2
J	fold.change	(median.group2 + 1)/(median.group1 + 1)
K	(-1)/fold.change	(-1)/fold.change
L	log10(fold.change)	log10(fold.change)
M	SAM.qvalue(%)	SAM q-value (ie. FDR)
N	SAM.d.score	SAM d score
O	SAM.fold.change	SAM fold change

## Sheet: NonSem_NonEmb_vs_Embryonal DOWN
		W.pval.unpaired	W.pval.BH.unpaired	W.pval.BH.paired	mean.Non-Seminoma_Non-Embryonal	mean.Embryonal	median.Non-Seminoma_Non-Embryonal	median.Embryonal	fold.change	(-1)/fold.change	log10(fold.change)	SAM.qvalue(%)	SAM.d.score	SAM.fold.change
1	hsa-miR-1269a	0.024244	0.0554308	#N/A	285.793	124.828	285.79	4.46955	0.0190716	-52.434	-1.71961	0.698	-1.124	0.437
2	hsa-miR-196b-5p	0.00146392	0.00577403	#N/A	1023.19	217.848	824.737	29.8583	0.0373706	-26.759	-1.42747	0	-1.55	0.213
3	hsa-miR-375	1.24496e-05	0.000128387	#N/A	51231	1161.1	14533.2	636.322	0.04385	-22.805	-1.35803	0	-2.036	0.023
4	hsa-miR-200a-3p	8.19774e-05	0.000588099	#N/A	163.474	34.7634	155.127	6.79889	0.0499522	-20.0192	-1.30145	0	-1.869	0.213
5	hsa-miR-551b-3p	0.000104919	0.000706598	#N/A	27.9613	2.39653	29.7855	0.60006	0.0519744	-19.2402	-1.28421	0	-1.945	0.086
6	hsa-miR-490-3p	0.000159488	0.000986831	#N/A	62.9579	1.39763	26.264	0.448006	0.0531106	-18.8286	-1.27482	0	-1.892	0.022
7	hsa-miR-200b-3p	8.19774e-05	0.000588099	#N/A	272.348	58.5743	228.933	13.1391	0.0614922	-16.2622	-1.21118	0	-1.869	0.215
8	hsa-miR-122-5p	0.00675018	0.0200681	#N/A	260.422	13.8074	47.1947	2.6917	0.0765997	-13.0549	-1.11577	0.197	-1.337	0.053
9	hsa-miR-429	1.79633e-05	0.00016777	#N/A	63.2324	9.07538	39.1915	2.37904	0.0840736	-11.8943	-1.07534	0	-2.006	0.144
10	hsa-miR-1247-5p	1.6336e-06	2.56708e-05	#N/A	185.983	15.8241	131.634	11.201	0.0919895	-10.8708	-1.03626	0	-2.188	0.085
11	hsa-miR-206	0.000311463	0.00165182	#N/A	1251.09	2.94565	21.1582	1.37801	0.10732	-9.31795	-0.969321	0	-1.732	0.002
12	hsa-miR-200a-5p	0.00207911	0.00776726	#N/A	233.368	107.967	175.686	19.5592	0.11636	-8.59401	-0.934196	0	-1.504	0.463
13	hsa-miR-203a	2.14859e-05	0.000191631	#N/A	3994.89	189.976	1187.01	145.814	0.123579	-8.09196	-0.908054	0	-1.99	0.048
14	hsa-miR-199b-5p	0.00325216	0.0111022	#N/A	1549.91	270.976	1196.92	157.827	0.132586	-7.54227	-0.877502	0	-1.443	0.175
15	hsa-miR-133a-3p	0.00129843	0.0052899	#N/A	134.757	13.0744	77.8492	9.68664	0.135533	-7.3783	-0.867956	0	-1.565	0.097
16	hsa-miR-675-3p	0.00325216	0.0111022	#N/A	993.222	202.249	695.251	93.7978	0.136155	-7.34459	-0.865968	0	-1.443	0.204
17	hsa-miR-1251-5p	0.000175624	0.00106017	#N/A	90.619	2.73789	13.1308	1.00488	0.14188	-7.04822	-0.848079	0	-1.793	0.03
18	hsa-miR-541-3p	1.03189e-05	0.000109846	#N/A	46.7675	5.70539	30.3644	3.50681	0.143692	-6.95935	-0.842568	0	-2.051	0.122
19	hsa-miR-1	0.0172198	0.0415796	#N/A	189.911	26.9441	121.41	17.049	0.147447	-6.78211	-0.831365	0.698	-1.185	0.142
20	hsa-miR-301a-3p	1.57305e-08	7.07874e-07	#N/A	62.3271	10.5611	59.9481	8.20997	0.151112	-6.61762	-0.820702	0	-2.446	0.169
21	hsa-miR-181a-2-3p	2.14859e-05	0.000191631	#N/A	1879.25	338.803	1767.46	269.068	0.152714	-6.54819	-0.816121	0	-1.99	0.18
22	hsa-miR-135a-3p	0.000104919	0.000706598	#N/A	15.2884	0.974389	9.58667	0.651308	0.15598	-6.41108	-0.806931	0	-1.945	0.064
23	hsa-miR-301b	3.12212e-06	4.2341e-05	#N/A	22.5296	2.97833	15.1707	1.56762	0.158782	-6.29793	-0.799198	0	-2.142	0.132
24	hsa-miR-433-3p	0.000234789	0.00132069	#N/A	74.5346	8.42803	34.7253	4.89232	0.164934	-6.06303	-0.782689	0	-1.762	0.113
25	hsa-miR-335-5p	0.000270681	0.00147239	#N/A	131.911	37.1686	124.463	20.8752	0.174356	-5.73538	-0.758562	0	-1.747	0.282
26	hsa-let-7e-3p	0.00129843	0.0052899	#N/A	22.2363	4.56914	23.6217	3.4351	0.18013	-5.55155	-0.744414	0	-1.565	0.205
27	hsa-miR-181c-3p	1.03189e-05	0.000109846	#N/A	173.286	30.3649	139.709	25.0386	0.185053	-5.40386	-0.732704	0	-2.051	0.175
28	hsa-let-7c-5p	0.0120106	0.0314563	#N/A	12175.4	3173.3	9230.73	1745.9	0.189228	-5.28462	-0.723014	0.347	-1.246	0.261
29	hsa-miR-383-5p	0.0900887	0.162455	#N/A	12.8271	4.62015	7.88276	0.696322	0.190968	-5.23648	-0.71904	3.244	-0.851	0.36
30	hsa-miR-133b	0.000124693	0.000806837	#N/A	17.7581	0.769181	5.80614	0.314854	0.193186	-5.17635	-0.714023	0	-1.922	0.043
31	hsa-miR-10a-5p	0.000611368	0.00290541	#N/A	11399.1	2434.14	6586.28	1272.37	0.193307	-5.17312	-0.713753	0	-1.656	0.214
32	hsa-miR-214-5p	0.00403346	0.0130472	#N/A	187.917	46.2222	184.258	35.023	0.194447	-5.14279	-0.711199	0	-1.413	0.246
33	hsa-miR-218-5p	4.2808e-05	0.000336349	#N/A	323.33	78.4825	281.715	55.0752	0.198345	-5.04172	-0.702578	0	-1.93	0.243
34	hsa-miR-296-5p	0.010944	0.029362	#N/A	22.9348	6.93129	24.4464	4.15911	0.202744	-4.93232	-0.693051	0.347	-1.261	0.302
35	hsa-miR-199a-5p	0.00260772	0.00928647	#N/A	9279.92	1994.22	7522.3	1524.98	0.202834	-4.93014	-0.692859	0	-1.474	0.215
36	hsa-miR-323b-3p	0.00146392	0.00577403	#N/A	226.967	45.6424	177.826	37.0582	0.212823	-4.69874	-0.671981	0	-1.55	0.201
37	hsa-miR-99a-3p	0.00551518	0.0169041	#N/A	18.1449	4.19149	15.1205	2.50598	0.217486	-4.59799	-0.662568	0.197	-1.367	0.231
38	hsa-miR-181d-5p	0.00745357	0.0218315	#N/A	62.4648	11.2381	46.9317	9.49648	0.218988	-4.56646	-0.65958	0.197	-1.322	0.18
39	hsa-miR-99a-5p	0.010944	0.029362	#N/A	3251.12	857.88	2334.39	520.151	0.223154	-4.48121	-0.651395	0.347	-1.261	0.264
40	hsa-miR-214-3p	0.00362427	0.0121217	#N/A	57.9021	11.9612	46.8387	9.7449	0.224607	-4.45223	-0.648577	0	-1.428	0.207
41	hsa-miR-200b-5p	0.00366795	0.0121855	#N/A	5.43122	2.43108	5.49897	0.465347	0.225474	-4.43511	-0.646904	0	-1.459	0.448
42	hsa-miR-323a-3p	0.00448278	0.0142242	#N/A	388.22	115.436	304.718	69.4728	0.230516	-4.3381	-0.637299	0.197	-1.398	0.297
43	hsa-miR-125b-2-3p	0.0131655	0.0338543	#N/A	115.761	28.8665	87.863	19.63	0.232155	-4.30746	-0.634221	0.347	-1.231	0.249
44	hsa-miR-431-3p	0.00207911	0.00776726	#N/A	825.801	228.348	687.765	168.564	0.246186	-4.06198	-0.608737	0	-1.504	0.277
45	hsa-miR-3200-3p	8.22402e-07	1.66159e-05	#N/A	18.8566	2.21776	11.0578	1.99816	0.24865	-4.02173	-0.604412	0	-2.233	0.118
46	hsa-miR-194-5p	3.84357e-06	5.07351e-05	#N/A	2877.07	233.25	839.048	209.802	0.25094	-3.98501	-0.600429	0	-2.127	0.081
47	hsa-miR-410-3p	0.00146392	0.00577403	#N/A	1091.4	248.804	602.521	153.983	0.256799	-3.8941	-0.590407	0	-1.55	0.228
48	hsa-miR-324-5p	4.2808e-05	0.000336349	#N/A	75.992	21.6543	78.6495	19.5563	0.258085	-3.8747	-0.588238	0	-1.93	0.285
49	hsa-miR-577	4.2808e-05	0.000336349	#N/A	7.82952	0.947505	5.87821	0.783811	0.259342	-3.85591	-0.586126	0	-1.93	0.121
50	hsa-miR-487b-3p	0.000469312	0.00232309	#N/A	230.684	62.5478	170.078	43.3845	0.25944	-3.85446	-0.585963	0	-1.686	0.271
51	hsa-miR-483-3p	0.0156964	0.0388217	#N/A	99.0126	7.62724	10.3368	1.94861	0.260091	-3.84481	-0.584875	0.347	-1.215	0.077
52	hsa-miR-551a	0.00163957	0.00644116	#N/A	4.71898	0.619581	4.02642	0.32437	0.263482	-3.79533	-0.57925	0	-1.58	0.131
53	hsa-miR-3065-3p	1.30563e-06	2.22858e-05	#N/A	89.8715	22.4318	63.8676	16.218	0.265433	-3.76742	-0.576045	0	-2.203	0.25
54	hsa-miR-744-3p	3.04861e-05	0.000260183	#N/A	38.5086	13.39	37.1147	9.26653	0.269359	-3.71252	-0.569668	0	-1.96	0.348
55	hsa-miR-376a-5p	0.000410103	0.00208206	#N/A	40.5821	8.71772	21.9921	5.28278	0.273258	-3.65955	-0.563427	0	-1.702	0.215
56	hsa-miR-329-3p	0.000695991	0.00316069	#N/A	46.4882	10.2984	31.142	7.84102	0.275061	-3.63556	-0.560571	0	-1.641	0.222
57	hsa-miR-887-3p	0.00146392	0.00577403	#N/A	31.858	9.01503	28.3192	7.37646	0.285699	-3.50019	-0.544091	0	-1.55	0.283
58	hsa-miR-539-5p	0.000695991	0.00316069	#N/A	246.007	67.7457	212.753	60.3459	0.286994	-3.48439	-0.542127	0	-1.641	0.275
59	hsa-miR-192-5p	8.19774e-05	0.000588099	#N/A	7173.67	615.628	1979.66	577.203	0.291925	-3.42554	-0.534729	0	-1.869	0.086
60	hsa-miR-199b-3p	0.028578	0.0632936	#N/A	12142.3	4316.52	12894.8	3769.27	0.292364	-3.42039	-0.534075	1.099	-1.094	0.355
61	hsa-miR-199a-3p	0.028578	0.0632936	#N/A	12180.5	4332.3	12935.1	3781.88	0.292427	-3.41966	-0.533982	1.099	-1.094	0.356
62	hsa-miR-432-5p	0.00101669	0.00437618	#N/A	588.396	141.658	363.325	108.556	0.30071	-3.32546	-0.521852	0	-1.595	0.241
63	hsa-miR-125b-5p	0.0172198	0.0415796	#N/A	3357.69	1139.4	3286.08	999.304	0.304314	-3.28608	-0.516678	0.698	-1.185	0.339
64	hsa-miR-324-3p	5.07791e-07	1.35868e-05	#N/A	63.0082	16.8663	51.9558	15.3687	0.309102	-3.23518	-0.509899	0	-2.264	0.268
65	hsa-miR-99b-5p	1.80731e-07	5.59138e-06	#N/A	61876.7	17035.1	54997	17103.5	0.311003	-3.21541	-0.507236	0	-2.325	0.275
66	hsa-miR-1226-3p	1.69041e-05	0.000165694	#N/A	4.83465	0.811214	3.90825	0.540592	0.313878	-3.18595	-0.503239	0	-2.157	0.168
67	hsa-miR-495-3p	0.0131655	0.0338543	#N/A	320.699	123.754	263.117	82.1123	0.31468	-3.17784	-0.502131	0.347	-1.231	0.386
68	hsa-miR-337-3p	0.00448278	0.0142242	#N/A	805.283	260.671	649.13	203.736	0.314915	-3.17546	-0.501806	0.197	-1.398	0.324
69	hsa-miR-1179	0.0144146	0.036591	#N/A	12.3737	2.20779	4.83171	0.843212	0.316067	-3.16388	-0.50022	0.347	-1.215	0.178
70	hsa-miR-744-5p	1.49769e-05	0.000148272	#N/A	93.0633	31.9552	80.8428	25.0659	0.318487	-3.13984	-0.496908	0	-2.021	0.343
71	hsa-miR-204-5p	0.024244	0.0554308	#N/A	302.875	48.6668	62.8285	19.3555	0.31891	-3.13568	-0.496332	0.698	-1.124	0.161
72	hsa-miR-455-3p	0.000130312	0.000816512	#N/A	830.567	277.464	751.473	239.708	0.319889	-3.12609	-0.495001	0	-1.823	0.334
73	hsa-miR-450b-5p	0.0120106	0.0314563	#N/A	111.202	40.6708	96.9103	30.4195	0.320901	-3.11623	-0.493629	0.347	-1.246	0.366
74	hsa-miR-382-5p	0.00233014	0.00848101	#N/A	643.074	181.999	423.041	135.189	0.32117	-3.11362	-0.493265	0	-1.489	0.283
75	hsa-miR-296-3p	0.098072	0.173687	#N/A	11.3525	5.12834	10.3719	2.6852	0.324063	-3.08582	-0.489371	4.202	-0.836	0.452
76	hsa-miR-592	0.000357726	0.00185418	#N/A	14.6919	0.710787	4.0709	0.651845	0.32575	-3.06984	-0.487116	0	-1.717	0.048
77	hsa-miR-668-3p	0.000163113	0.000996803	#N/A	5.06926	0.991653	3.7326	0.542449	0.32592	-3.06824	-0.486889	0	-1.892	0.196
78	hsa-miR-192-3p	0.000695991	0.00316069	#N/A	17.8487	1.99143	7.9063	1.92602	0.328534	-3.04382	-0.483419	0	-1.641	0.112
79	hsa-miR-99b-3p	1.0355e-07	3.30692e-06	#N/A	275.059	80.4228	236.136	77.0182	0.329002	-3.03949	-0.482801	0	-2.355	0.292
80	hsa-miR-328-3p	0.000151438	0.000942919	#N/A	94.1415	29.9976	77.2017	24.9768	0.332178	-3.01044	-0.47863	0	-1.808	0.319
81	hsa-miR-181c-5p	0.00260772	0.00928647	#N/A	91.5266	32.0465	85.7129	28.3294	0.338236	-2.95651	-0.47078	0	-1.474	0.35
82	hsa-miR-205-5p	0.111334	0.192358	#N/A	1972.74	1104.61	1914.31	650.711	0.340264	-2.93889	-0.468184	4.202	-0.805	0.56
83	hsa-miR-338-3p	1.79633e-05	0.00016777	#N/A	1498.04	475.93	1369.79	476.275	0.348175	-2.87212	-0.458202	0	-2.006	0.318
84	hsa-miR-152-3p	0.00675018	0.0200681	#N/A	719.014	289.266	681.73	238.789	0.351221	-2.84721	-0.454419	0.197	-1.337	0.402
85	hsa-miR-130b-5p	0.000410103	0.00208206	#N/A	121.73	45.8428	106.007	36.6813	0.352138	-2.8398	-0.453287	0	-1.702	0.377
86	hsa-miR-542-3p	0.00233014	0.00848101	#N/A	1782.17	633.182	1568.29	555.216	0.354438	-2.82137	-0.45046	0	-1.489	0.355
87	hsa-miR-496	0.00403346	0.0130472	#N/A	111.492	30.6944	70.2831	24.5892	0.358979	-2.78568	-0.444931	0	-1.413	0.275
88	hsa-miR-331-3p	8.22402e-07	1.66159e-05	#N/A	26.982	9.05487	27.9633	9.40673	0.359307	-2.78313	-0.444534	0	-2.233	0.336
89	hsa-miR-582-3p	0.00821993	0.0232507	#N/A	350.239	161.895	384.361	138.605	0.362271	-2.76037	-0.440967	0.197	-1.307	0.462
90	hsa-miR-181b-5p	0.015764	0.0388217	#N/A	1221.12	393.992	1005.41	364.58	0.363253	-2.7529	-0.439791	0.347	-1.2	0.323
91	hsa-miR-504-5p	8.41613e-06	9.70104e-05	#N/A	7.40689	1.46201	4.97789	1.17287	0.363483	-2.75116	-0.439515	0	-2.233	0.197
92	hsa-miR-500a-3p	0.00129843	0.0052899	#N/A	607.246	228.095	600.046	219.099	0.366194	-2.7308	-0.436289	0	-1.565	0.376
93	hsa-miR-1224-5p	0.000429292	0.00216836	#N/A	4.80152	0.462774	2.68641	0.370904	0.37188	-2.68904	-0.429597	0	-1.762	0.096
94	hsa-miR-487a-3p	0.0187888	0.0449298	#N/A	37.447	11.6357	23.7578	8.24733	0.373512	-2.67729	-0.427695	0.698	-1.17	0.311
95	hsa-miR-196a-5p	0.111334	0.192358	#N/A	70.1659	35.5582	44.5595	16.0436	0.374095	-2.67312	-0.427019	4.202	-0.805	0.507
96	hsa-miR-940	0.000203266	0.00118373	#N/A	5.06024	1.65566	4.61852	1.10667	0.374951	-2.66701	-0.426025	0	-1.778	0.327
97	hsa-miR-582-5p	0.00745357	0.0218315	#N/A	25.8604	11.0726	28.856	10.392	0.381565	-2.62078	-0.418431	0.197	-1.322	0.428
98	hsa-miR-501-3p	0.00403346	0.0130472	#N/A	145.214	56.1259	139.875	53.193	0.384688	-2.59951	-0.414892	0	-1.413	0.387
99	hsa-miR-1180-3p	0.000130312	0.000816512	#N/A	68.6468	26.2245	65.7357	24.8408	0.387211	-2.58257	-0.412053	0	-1.823	0.382
100	hsa-miR-320a	0.000203266	0.00118373	#N/A	775.931	288.242	679.969	263.275	0.388086	-2.57675	-0.411072	0	-1.778	0.371
101	hsa-miR-1287-5p	1.49769e-05	0.000148272	#N/A	83.9559	27.0995	67.3452	25.5312	0.388194	-2.57603	-0.410951	0	-2.021	0.323
102	hsa-miR-3065-5p	5.7636e-06	6.95849e-05	#N/A	8.28872	1.70468	4.75048	1.23276	0.388274	-2.5755	-0.410862	0	-2.097	0.206
103	hsa-miR-574-3p	0.000695991	0.00316069	#N/A	137.621	50.7384	119.035	46.3953	0.394846	-2.53263	-0.403572	0	-1.641	0.369
104	hsa-miR-181a-3p	0.0568822	0.111072	#N/A	591.524	238.193	528.938	210.744	0.399564	-2.50273	-0.398413	2.406	-0.957	0.403
105	hsa-miR-345-5p	0.104541	0.183828	#N/A	34.545	20.5496	30.8155	11.7556	0.400924	-2.49424	-0.396938	4.202	-0.82	0.595
106	hsa-miR-30c-2-3p	0.015764	0.0388217	#N/A	48.8502	21.8368	48.4998	18.9535	0.403102	-2.48076	-0.394585	0.347	-1.2	0.447
107	hsa-miR-934	0.000510721	0.00251549	#N/A	2.87708	0.202729	1.47636	0	0.403819	-2.47635	-0.393813	0	-1.686	0.07
108	hsa-miR-370-3p	0.00821993	0.0232507	#N/A	427.369	159.307	333.446	134.977	0.406574	-2.45958	-0.390861	0.197	-1.307	0.373
109	hsa-miR-197-3p	0.000357726	0.00185418	#N/A	662.925	284.807	587.282	238.332	0.406832	-2.45801	-0.390584	0	-1.717	0.43
110	hsa-miR-380-3p	0.052908	0.104968	#N/A	22.9696	8.96282	16.382	6.08554	0.407637	-2.45316	-0.389726	1.514	-0.972	0.39
111	hsa-miR-369-3p	0.0187888	0.0449298	#N/A	274.688	105.06	209.559	85.1172	0.408994	-2.44502	-0.388283	0.698	-1.17	0.382
112	hsa-miR-219a-1-3p	0.0204777	0.0484999	#N/A	22.6474	6.09789	13.5671	4.98319	0.410733	-2.43467	-0.38644	0.698	-1.155	0.269
113	hsa-miR-125b-1-3p	0.0568822	0.111072	#N/A	5.81698	2.49318	7.35391	2.43586	0.411288	-2.43139	-0.385854	2.406	-0.957	0.429
114	hsa-miR-542-5p	0.010944	0.029362	#N/A	15.2921	5.48471	13.5759	5.02586	0.413414	-2.41888	-0.383615	0.347	-1.261	0.359
115	hsa-miR-454-3p	1.6336e-06	2.56708e-05	#N/A	25.3942	11.2614	25.7896	10.1097	0.414702	-2.41137	-0.382263	0	-2.188	0.443
116	hsa-miR-194-3p	0.000270681	0.00147239	#N/A	31.6107	3.45651	9.15741	3.21258	0.414729	-2.41121	-0.382236	0	-1.747	0.109
117	hsa-miR-125a-5p	5.7636e-06	6.95849e-05	#N/A	1767.53	739.947	1514.93	635.206	0.41968	-2.38277	-0.377081	0	-2.097	0.419
118	hsa-miR-3913-5p	3.04861e-05	0.000260183	#N/A	9.95553	3.84114	9.10296	3.24466	0.42014	-2.38016	-0.376606	0	-1.96	0.386
119	hsa-miR-224-5p	0.000270681	0.00147239	#N/A	35.3616	16.3068	32.425	13.0596	0.420632	-2.37737	-0.376097	0	-1.747	0.461
120	hsa-miR-769-5p	5.7636e-06	6.95849e-05	#N/A	45.7745	17.5201	38.872	15.9166	0.424273	-2.35697	-0.372355	0	-2.097	0.383
121	hsa-miR-450a-5p	0.0335431	0.0728238	#N/A	60.7152	22.7688	45.9012	18.9664	0.425711	-2.34901	-0.370885	1.099	-1.064	0.375
122	hsa-miR-30a-3p	0.00233014	0.00848101	#N/A	2389.17	1093.05	2154.34	916.701	0.42578	-2.34863	-0.370815	0	-1.489	0.458
123	hsa-miR-181a-5p	0.015764	0.0388217	#N/A	4823.69	2186.02	4761.36	2027.69	0.425984	-2.34751	-0.370607	0.347	-1.2	0.453
124	hsa-miR-455-5p	4.71543e-06	5.90921e-05	#N/A	91.7166	37.8057	84.1911	35.4944	0.428383	-2.33436	-0.368168	0	-2.112	0.412
125	hsa-miR-1262	7.02182e-06	8.27571e-05	#N/A	4.51431	1.21319	4.02642	1.15388	0.428511	-2.33366	-0.368038	0	-2.081	0.269
126	hsa-miR-760	0.0021342	0.00791331	#N/A	2.58157	0.917264	2.62759	0.567323	0.432057	-2.31451	-0.364459	0	-1.542	0.355
127	hsa-miR-30a-5p	0.00403346	0.0130472	#N/A	11241.9	5367.13	10202.4	4412.81	0.432581	-2.31171	-0.363933	0	-1.413	0.477
128	hsa-let-7e-5p	0.015764	0.0388217	#N/A	2262.33	936.229	2009.74	869.675	0.433012	-2.3094	-0.3635	0.347	-1.2	0.414
129	hsa-miR-1284	1.74422e-05	0.000167648	#N/A	1.20436	0.216212	1.30373	0	0.434078	-2.30373	-0.362432	0	-2.127	0.18
130	hsa-miR-92b-3p	0.0222937	0.0523004	#N/A	345.17	112.556	207.306	89.6098	0.434985	-2.29893	-0.361526	0.698	-1.14	0.326
131	hsa-miR-493-5p	0.00821993	0.0232507	#N/A	328.122	134.544	260.897	114.032	0.439224	-2.27674	-0.357314	0.197	-1.307	0.41
132	hsa-miR-889-3p	0.00905387	0.0250373	#N/A	868.603	333.972	659.634	290.985	0.441978	-2.26256	-0.3546	0.347	-1.291	0.384
133	hsa-miR-320b	0.00185241	0.00705342	#N/A	9.16521	3.95738	9.27985	3.54569	0.442194	-2.26145	-0.354387	0	-1.519	0.432
134	hsa-miR-135a-5p	0.00551518	0.0169041	#N/A	66.8396	12.817	16.6358	6.87622	0.446603	-2.23912	-0.350078	0.197	-1.367	0.192
135	hsa-let-7a-2-3p	0.070587	0.132854	#N/A	30.0614	7.98064	19.308	8.07947	0.447088	-2.2367	-0.349607	2.406	-0.912	0.265
136	hsa-miR-409-5p	0.00362427	0.0121217	#N/A	172.031	68.7546	122.769	54.5604	0.448903	-2.22765	-0.347848	0	-1.428	0.4
137	hsa-miR-130b-3p	0.00233014	0.00848101	#N/A	132.759	57.5961	104.597	46.5888	0.450666	-2.21894	-0.346145	0	-1.489	0.434
138	hsa-miR-93-5p	0.039206	0.082759	#N/A	17708.2	10859.3	19150.2	8653.74	0.451917	-2.2128	-0.344942	1.514	-1.033	0.613
139	hsa-miR-380-5p	0.0568822	0.111072	#N/A	46.8517	17.6352	28.9935	12.7193	0.45741	-2.18622	-0.339694	2.406	-0.957	0.376
140	hsa-miR-873-5p	3.32088e-05	0.000278617	#N/A	2.26316	0.472918	1.71701	0.267606	0.466544	-2.14342	-0.331108	0	-2.081	0.209
141	hsa-miR-432-3p	0.0118939	0.0314563	#N/A	1.49226	0.415573	1.66448	0.245012	0.467262	-2.14013	-0.330439	0.347	-1.261	0.278
142	hsa-miR-23b-3p	0.000611368	0.00290541	#N/A	939.844	435.815	940.654	439.275	0.467555	-2.13879	-0.330167	0	-1.656	0.464
143	hsa-miR-758-3p	0.042321	0.0882058	#N/A	674.989	317.375	504.87	237.201	0.470874	-2.12371	-0.327095	1.514	-1.018	0.47
144	hsa-miR-769-3p	9.58809e-05	0.000654635	#N/A	3.6619	1.24879	3.26865	1.02176	0.473631	-2.11135	-0.32456	0	-1.854	0.341
145	hsa-miR-454-5p	8.52516e-06	9.70104e-05	#N/A	3.82405	1.12309	3.16252	0.986312	0.47719	-2.0956	-0.321309	0	-2.066	0.294
146	hsa-miR-361-5p	2.0358e-06	3.0537e-05	#N/A	611.941	298.839	551.983	264.683	0.480454	-2.08137	-0.318348	0	-2.173	0.488
147	hsa-miR-708-5p	0.028578	0.0632936	#N/A	116.667	55.2993	97.1112	46.4562	0.483698	-2.06741	-0.315426	1.099	-1.094	0.474
148	hsa-miR-421	0.000203266	0.00118373	#N/A	13.5887	4.80429	10.2003	4.41912	0.483838	-2.06681	-0.3153	0	-1.778	0.354
149	hsa-miR-505-5p	0.00185241	0.00705342	#N/A	15.1695	7.99858	14.9112	6.75114	0.487149	-2.05276	-0.312338	0	-1.519	0.527
150	hsa-miR-1301-3p	0.000130312	0.000816512	#N/A	27.4327	7.95923	18.0894	8.31987	0.488221	-2.04825	-0.311383	0	-1.823	0.29
151	hsa-miR-128-3p	0.0001119	0.00073365	#N/A	462.675	220.521	414.514	202.233	0.489114	-2.04451	-0.31059	0	-1.838	0.477
152	hsa-miR-944	0.0099602	0.0270896	#N/A	6.23839	1.74425	4.25122	1.63152	0.501125	-1.99551	-0.300054	0.347	-1.276	0.28
153	hsa-miR-363-3p	0.0309776	0.0676994	#N/A	78.9891	24.8319	43.0437	21.1896	0.503809	-1.98488	-0.297734	1.099	-1.079	0.314
154	hsa-miR-10a-3p	0.000740758	0.00334863	#N/A	1.28657	0.157306	0.969077	0	0.507852	-1.96908	-0.294263	0	-1.648	0.122
155	hsa-miR-548y	0.0456368	0.0925828	#N/A	5.76711	2.72253	5.11078	2.10341	0.507859	-1.96905	-0.294257	1.514	-1.003	0.472
156	hsa-miR-219a-5p	0.0610948	0.117444	#N/A	14.3425	3.06551	5.27845	2.19459	0.508819	-1.96534	-0.293437	2.406	-0.942	0.214
157	hsa-miR-491-5p	0.00551518	0.0169041	#N/A	3.06136	1.33963	3.18166	1.1472	0.51348	-1.9475	-0.289476	0.197	-1.367	0.438
158	hsa-miR-676-3p	0.00101669	0.00437618	#N/A	5.24883	1.73421	3.71194	1.42027	0.513646	-1.94686	-0.289336	0	-1.595	0.33
159	hsa-miR-654-5p	0.00610544	0.018372	#N/A	56.9989	23.2483	42.6983	21.4526	0.51381	-1.94625	-0.289198	0.197	-1.352	0.408
160	hsa-miR-323a-5p	0.0254332	0.057736	#N/A	5.15427	1.9491	3.91154	1.52876	0.514861	-1.94227	-0.28831	0.698	-1.124	0.378
161	hsa-miR-708-3p	0.00551518	0.0169041	#N/A	256.188	123.009	217.215	111.957	0.51764	-1.93185	-0.285973	0.197	-1.367	0.48
162	hsa-miR-1468-5p	0.000695991	0.00316069	#N/A	11.4815	4.13371	8.08731	3.7386	0.521453	-1.91772	-0.282785	0	-1.641	0.36
163	hsa-miR-605-5p	0.000467014	0.00232309	#N/A	0.843237	0.155022	0.915466	0	0.522066	-1.91547	-0.282274	0	-1.709	0.184
164	hsa-miR-1306-3p	0.0172198	0.0415796	#N/A	4.52548	2.11454	4.29826	1.79609	0.527737	-1.89488	-0.277583	0.698	-1.185	0.467
165	hsa-miR-484	0.028578	0.0632936	#N/A	125.325	85.239	133.248	70.3188	0.531246	-1.88237	-0.274704	1.099	-1.094	0.68
166	hsa-miR-892a	0.0678558	0.129436	#N/A	1.91018	0.3978	1.34321	0.25165	0.534161	-1.87209	-0.272328	2.406	-0.912	0.208
167	hsa-miR-149-5p	0.0456368	0.0925828	#N/A	142.897	57.9721	83.2654	44.1275	0.535541	-1.86727	-0.271208	1.514	-1.003	0.406
168	hsa-miR-103a-3p	2.52571e-06	3.62385e-05	#N/A	47257.7	25734.9	46419.9	24930.9	0.537083	-1.86191	-0.269959	0	-2.157	0.545
169	hsa-miR-130a-3p	0.00185241	0.00705342	#N/A	601.391	303.96	480.658	258.247	0.538239	-1.85791	-0.269025	0	-1.519	0.505
170	hsa-miR-4326	1.4833e-05	0.000148272	#N/A	15.4367	4.21211	9.8796	4.85842	0.538478	-1.85709	-0.268832	0	-2.173	0.273
171	hsa-miR-27b-3p	0.0008975	0.00396663	#N/A	1110.01	625.391	1171.71	634.354	0.541781	-1.84576	-0.266176	0	-1.611	0.563
172	hsa-miR-136-5p	0.0099602	0.0270896	#N/A	511.03	269.431	476.708	259.32	0.544936	-1.83508	-0.263655	0.347	-1.276	0.527
173	hsa-miR-193a-5p	0.00325216	0.0111022	#N/A	342.928	210.555	351.178	192.327	0.548947	-1.82167	-0.26047	0	-1.443	0.614
174	hsa-miR-3127-5p	0.000234789	0.00132069	#N/A	8.32909	3.4428	6.25745	3.03453	0.555916	-1.79883	-0.254991	0	-1.762	0.413
175	hsa-miR-664a-3p	0.00821993	0.0232507	#N/A	31.6367	19.3541	31.7169	17.2206	0.556918	-1.7956	-0.254209	0.197	-1.307	0.612
176	hsa-miR-2355-3p	0.00164799	0.00644868	#N/A	5.62197	3.45961	5.68902	2.73183	0.557904	-1.79242	-0.253441	0	-1.535	0.615
177	hsa-miR-100-5p	0.111334	0.192358	#N/A	10931.5	6088.45	9189.95	5128.19	0.558069	-1.79189	-0.253312	4.202	-0.805	0.557
178	hsa-miR-2355-5p	0.0001119	0.00073365	#N/A	48.3371	25.8657	43.1239	23.6436	0.558509	-1.79048	-0.25297	0	-1.838	0.535
179	hsa-miR-26b-3p	0.000410103	0.00208206	#N/A	33.2064	17.6108	31.495	17.1489	0.558514	-1.79047	-0.252966	0	-1.702	0.53
180	hsa-miR-3131	0.00571317	0.0174569	#N/A	6.49152	0.484815	1.23679	0.25165	0.559575	-1.78707	-0.252142	0.197	-1.383	0.075
181	hsa-miR-369-5p	0.0144146	0.036591	#N/A	78.6292	29.6345	43.9432	24.2634	0.562119	-1.77898	-0.250172	0.347	-1.215	0.377
182	hsa-miR-379-5p	0.028578	0.0632936	#N/A	11646.8	6092.49	10120.4	5691.58	0.562431	-1.77799	-0.24993	1.099	-1.094	0.523
183	hsa-miR-490-5p	0.000911584	0.00401097	#N/A	1.87131	0.116899	0.751586	0	0.570911	-1.75159	-0.243431	0	-1.55	0.062
184	hsa-miR-338-5p	0.000536113	0.00258903	#N/A	9.85766	4.21907	8.32788	4.34833	0.57337	-1.74407	-0.241565	0	-1.671	0.428
185	hsa-miR-1295a	7.25279e-05	0.000543959	#N/A	1.81273	0.392678	1.31961	0.330811	0.573721	-1.74301	-0.241299	0	-1.99	0.217
186	hsa-miR-675-5p	0.0017066	0.00665172	#N/A	2.01481	0.39314	1.07456	0.197676	0.577314	-1.73216	-0.238588	0	-1.565	0.195
187	hsa-miR-3677-3p	0.0362831	0.0774143	#N/A	5.26375	3.63557	5.1702	2.56411	0.577632	-1.73121	-0.238349	1.099	-1.048	0.691
188	hsa-miR-1305	0.00114986	0.0048032	#N/A	3.22575	1.04424	2.02031	0.750903	0.579711	-1.725	-0.236789	0	-1.58	0.324
189	hsa-miR-877-5p	0.000695991	0.00316069	#N/A	5.65092	2.26727	4.22265	2.03156	0.580465	-1.72276	-0.236224	0	-1.641	0.401
190	hsa-miR-483-5p	0.0172198	0.0415796	#N/A	34.0496	3.39728	3.93997	1.87497	0.581981	-1.71827	-0.235091	0.698	-1.185	0.1
191	hsa-miR-377-3p	0.118463	0.200133	#N/A	24.3733	13.5081	18.831	10.543	0.582068	-1.71801	-0.235026	4.202	-0.79	0.554
192	hsa-miR-532-3p	0.0204777	0.0484999	#N/A	54.6291	27.7932	49.2027	28.4035	0.585695	-1.70737	-0.232328	0.698	-1.155	0.509
193	hsa-miR-654-3p	0.0491627	0.098925	#N/A	872.393	406.429	528.723	311.359	0.589664	-1.69588	-0.229395	1.514	-0.988	0.466
194	hsa-miR-136-3p	0.00905387	0.0250373	#N/A	205.431	97.1585	159.541	94.0141	0.591838	-1.68965	-0.227797	0.347	-1.291	0.473
195	hsa-miR-452-5p	0.00325216	0.0111022	#N/A	66.6541	33.0375	48.2381	28.2799	0.594658	-1.68164	-0.225733	0	-1.443	0.496
196	hsa-miR-224-3p	0.00174642	0.00678022	#N/A	1.24671	0.363407	1.09483	0.246604	0.595086	-1.68043	-0.22542	0	-1.565	0.291
197	hsa-miR-411-5p	0.0752596	0.140315	#N/A	135.85	73.6872	113.709	67.3499	0.595856	-1.67826	-0.224859	2.406	-0.896	0.542
198	hsa-miR-154-5p	0.0309776	0.0676994	#N/A	66.1611	32.2062	44.564	26.2248	0.597508	-1.67362	-0.223656	1.099	-1.079	0.487
199	hsa-miR-3622a-3p	0.000162011	0.000996214	#N/A	1.01341	0.185668	0.662847	0	0.601378	-1.66285	-0.220852	0	-1.869	0.183
200	hsa-miR-488-5p	0.000234209	0.00132069	#N/A	2.94426	0.125397	0.754064	0.054993	0.601456	-1.66263	-0.220796	0	-1.816	0.043
201	hsa-miR-1271-5p	0.0362831	0.0774143	#N/A	9.19099	5.42578	8.18706	4.55456	0.604607	-1.65397	-0.218527	1.099	-1.048	0.59
202	hsa-miR-452-3p	0.00551518	0.0169041	#N/A	2.61757	1.34528	2.07367	0.862247	0.605871	-1.65052	-0.21762	0.197	-1.367	0.514
203	hsa-miR-656-3p	0.0456368	0.0925828	#N/A	19.8092	9.1807	14.1481	8.18431	0.606301	-1.64935	-0.217312	1.514	-1.003	0.463
204	hsa-miR-770-5p	0.0153585	0.0386893	#N/A	2.32096	0.633319	1.2442	0.362152	0.606965	-1.64754	-0.216836	0.347	-1.215	0.273
205	hsa-miR-485-5p	0.0702738	0.132769	#N/A	4.74289	2.85486	4.36125	2.26208	0.608454	-1.64351	-0.215772	2.406	-0.912	0.602
206	hsa-miR-937-3p	0.0610948	0.117444	#N/A	6.02058	3.62095	4.22265	2.19759	0.612255	-1.63331	-0.213068	2.406	-0.942	0.601
207	hsa-miR-26b-5p	0.00114986	0.0048032	#N/A	734.615	453.774	664.448	407.367	0.613673	-1.62953	-0.212063	0	-1.58	0.618
208	hsa-miR-24-1-5p	0.00675018	0.0200681	#N/A	11.672	6.6333	10.6886	6.21221	0.617031	-1.62067	-0.209693	0.197	-1.337	0.568
209	hsa-miR-423-3p	0.0491627	0.098925	#N/A	233.653	174.69	255.836	158.21	0.619889	-1.61319	-0.207686	1.514	-0.988	0.748
210	hsa-miR-134-5p	0.125934	0.207446	#N/A	4070.33	2299.88	3408.08	2116.88	0.621246	-1.60967	-0.206736	5.648	-0.775	0.565
211	hsa-miR-1185-5p	0.0172198	0.0415796	#N/A	4.49204	1.73937	3.06117	1.52986	0.622939	-1.60529	-0.205554	0.698	-1.185	0.387
212	hsa-miR-500a-5p	0.118463	0.200133	#N/A	13.8475	9.29168	13.5907	8.11446	0.624677	-1.60083	-0.204345	4.202	-0.79	0.671
213	hsa-miR-500b-5p	0.118463	0.200133	#N/A	13.8363	9.29168	13.5907	8.11446	0.624677	-1.60083	-0.204345	4.202	-0.79	0.672
214	hsa-miR-585-3p	0.0141159	0.0361103	#N/A	1.33374	0.383079	1.06669	0.291119	0.624728	-1.6007	-0.204309	0.347	-1.231	0.287
215	hsa-miR-1296-5p	0.015764	0.0388217	#N/A	22.5511	11.9558	20.3597	12.3452	0.624785	-1.60055	-0.20427	0.347	-1.2	0.53
216	hsa-miR-1307-3p	1.24496e-05	0.000128387	#N/A	1755.67	791.197	1312.12	819.752	0.62504	-1.5999	-0.204092	0	-2.036	0.451
217	hsa-miR-615-3p	0.0517901	0.10379	#N/A	3.35121	1.31432	2.14913	1.00488	0.636646	-1.57073	-0.196102	1.514	-0.98	0.392
218	hsa-miR-493-3p	0.0655555	0.125289	#N/A	198.875	93.3828	120.272	76.4533	0.638675	-1.56574	-0.19472	2.406	-0.927	0.47
219	hsa-miR-339-3p	0.024244	0.0554308	#N/A	17.9958	9.52909	13.8189	8.56277	0.645309	-1.54965	-0.190232	0.698	-1.124	0.53
220	hsa-miR-98-5p	0.0919191	0.163669	#N/A	65.41	43.9324	65.7159	42.1303	0.646477	-1.54684	-0.189447	3.244	-0.851	0.672
221	hsa-miR-93-3p	0.125934	0.207446	#N/A	29.9233	23.9686	26.4948	16.7877	0.646948	-1.54572	-0.189131	5.648	-0.775	0.801
222	hsa-miR-876-5p	1.74153e-05	0.000167648	#N/A	0.632045	0.0459452	0.536856	0	0.650679	-1.53686	-0.186633	0	-2.028	0.073
223	hsa-miR-151a-3p	0.0568822	0.111072	#N/A	3069.26	2459.92	3190.63	2079.09	0.651732	-1.53437	-0.185931	2.406	-0.957	0.801
224	hsa-miR-30b-5p	0.042321	0.0882058	#N/A	330.45	218.087	305.207	199.256	0.653989	-1.52908	-0.18443	1.514	-1.018	0.66
225	hsa-miR-190a-5p	0.0610948	0.117444	#N/A	9.58676	5.9644	8.32366	5.10878	0.655191	-1.52627	-0.183632	2.406	-0.942	0.622
226	hsa-miR-362-5p	0.042321	0.0882058	#N/A	17.7084	10.798	15.7393	9.96854	0.655257	-1.52612	-0.183588	1.514	-1.018	0.61
227	hsa-miR-598-3p	0.0860726	0.156639	#N/A	48.483	20.7652	32.3026	20.8377	0.655735	-1.52501	-0.183272	3.244	-0.866	0.428
228	hsa-miR-218-1-3p	0.0132122	0.0338862	#N/A	2.45711	0.837815	1.77664	0.823913	0.656877	-1.52235	-0.182516	0.347	-1.246	0.341
229	hsa-miR-491-3p	0.00207911	0.00776726	#N/A	2.33739	1.19752	1.99738	0.974309	0.658678	-1.51819	-0.181327	0	-1.504	0.512
230	hsa-miR-30d-5p	0.00207911	0.00776726	#N/A	7237.91	4229.99	6207.87	4107.92	0.661782	-1.51107	-0.179285	0	-1.504	0.584
231	hsa-miR-3187-3p	3.72646e-05	0.000304892	#N/A	0.753748	0.0931607	0.499345	0	0.666958	-1.49934	-0.175902	0	-2.013	0.124
232	hsa-miR-636	0.00106268	0.00455433	#N/A	0.848758	0.279465	0.795077	0.199245	0.668074	-1.49684	-0.175175	0	-1.641	0.329
233	hsa-miR-28-5p	0.00146392	0.00577403	#N/A	143.119	86.0597	124.849	83.1373	0.668555	-1.49576	-0.174863	0	-1.55	0.601
234	hsa-miR-3605-3p	4.2808e-05	0.000336349	#N/A	3.28619	1.41911	2.63922	1.43795	0.669908	-1.49274	-0.173985	0	-1.93	0.432
235	hsa-miR-501-5p	0.0568822	0.111072	#N/A	10.5354	5.19376	7.70139	4.90347	0.678451	-1.47395	-0.168482	2.406	-0.957	0.493
236	hsa-miR-541-5p	0.0222937	0.0523004	#N/A	2.42977	1.10694	1.85282	0.93654	0.678817	-1.47315	-0.168247	0.698	-1.14	0.456
237	hsa-miR-127-5p	0.0309776	0.0676994	#N/A	3532.65	1659.86	2347.91	1595.24	0.679566	-1.47153	-0.167768	1.099	-1.079	0.47
238	hsa-miR-337-5p	0.0456368	0.0925828	#N/A	4.07916	2.02907	3.03503	1.74266	0.679713	-1.47121	-0.167674	1.514	-1.003	0.497
239	hsa-miR-100-3p	0.0454654	0.0925828	#N/A	1.0468	0.508771	1.07371	0.415909	0.682789	-1.46458	-0.165713	1.514	-1.003	0.486
240	hsa-miR-1228-3p	0.0244514	0.0557762	#N/A	1.90546	0.906548	1.50317	0.709298	0.682853	-1.46444	-0.165673	0.698	-1.132	0.476
241	hsa-miR-103a-2-5p	0.0362831	0.0774143	#N/A	4.65497	3.13672	4.61852	2.83683	0.68289	-1.46437	-0.16565	1.099	-1.048	0.674
242	hsa-miR-628-5p	0.028578	0.0632936	#N/A	14.3707	10.7276	14.3609	9.51533	0.684551	-1.46081	-0.164594	1.099	-1.094	0.746
243	hsa-miR-425-5p	0.0805226	0.148449	#N/A	299.799	222.599	304.85	208.932	0.686388	-1.4569	-0.16343	3.244	-0.881	0.742
244	hsa-miR-188-3p	0.0144146	0.036591	#N/A	2.58732	1.28742	2.28164	1.25371	0.686763	-1.45611	-0.163193	0.347	-1.215	0.498
245	hsa-miR-200c-3p	0.0919191	0.163669	#N/A	9564.43	5573.74	7427.54	5131.14	0.690869	-1.44745	-0.160604	3.244	-0.851	0.583
246	hsa-miR-320c	0.000174266	0.00105843	#N/A	2.29695	0.635132	1.41481	0.674545	0.693447	-1.44207	-0.158987	0	-1.884	0.277
247	hsa-miR-1250-5p	4.17406e-06	5.43726e-05	#N/A	0.652026	0.0343457	0.441709	0	0.693621	-1.44171	-0.158878	0	-2.173	0.053
248	hsa-miR-323b-5p	0.0039899	0.0130472	#N/A	0.760212	0.204154	0.659789	0.15358	0.695016	-1.43882	-0.158005	0	-1.428	0.269
249	hsa-miR-1288-3p	0.00275513	0.00970668	#N/A	1.34253	0.566182	1.20793	0.536268	0.695796	-1.4372	-0.157518	0	-1.504	0.422
250	hsa-miR-365a-3p	0.00610544	0.018372	#N/A	55.1071	35.5078	49.87	34.4713	0.697293	-1.43412	-0.156585	0.197	-1.352	0.644
251	hsa-miR-3154	0.00490353	0.0153623	#N/A	0.782468	0.226045	0.536856	0.080924	0.703335	-1.4218	-0.152838	0.197	-1.39	0.289
252	hsa-miR-3615	0.00821993	0.0232507	#N/A	11.0508	5.93953	8.88214	5.95367	0.70366	-1.42114	-0.152637	0.197	-1.307	0.537
253	hsa-miR-489-3p	0.00940704	0.0258694	#N/A	0.940776	0.332565	0.419134	0	0.704655	-1.41913	-0.152023	0.347	-1.284	0.354
254	hsa-miR-488-3p	0.0265471	0.0600037	#N/A	2.16582	0.211676	0.527831	0.08203	0.708213	-1.412	-0.149836	1.099	-1.086	0.098
255	hsa-miR-92b-5p	0.00719984	0.0213236	#N/A	1.17833	0.335933	0.875862	0.330811	0.709439	-1.40956	-0.149085	0.197	-1.345	0.285
256	hsa-miR-877-3p	0.00940704	0.0258694	#N/A	0.64933	0.225206	0.484539	0.054993	0.710654	-1.40716	-0.148342	0.347	-1.284	0.347
257	hsa-miR-3620-3p	0.00380961	0.0125717	#N/A	0.333368	0.0843044	0.404061	0	0.71222	-1.40406	-0.147386	0.197	-1.383	0.253
258	hsa-miR-122-3p	0.00848041	0.0239028	#N/A	2.62456	0.12961	0.402642	0	0.71294	-1.40264	-0.146947	0.347	-1.246	0.049
259	hsa-miR-1197	0.117514	0.200133	#N/A	3.06359	1.48754	1.77664	0.992432	0.717569	-1.39359	-0.144136	4.202	-0.79	0.486
260	hsa-miR-340-3p	0.00821993	0.0232507	#N/A	22.1053	12.1372	16.911	11.8801	0.719118	-1.39059	-0.1432	0.197	-1.307	0.549
261	hsa-miR-1910-5p	0.00268104	0.00947939	#N/A	0.822153	0.185854	0.601269	0.151684	0.719232	-1.39037	-0.143131	0	-1.489	0.226
262	hsa-miR-30c-5p	0.0120106	0.0314563	#N/A	978.726	676.288	834.922	603.745	0.723448	-1.38227	-0.140593	0.347	-1.246	0.691
263	hsa-miR-24-3p	0.00905387	0.0250373	#N/A	1248.48	883.182	1165.76	843.94	0.724177	-1.38088	-0.140155	0.347	-1.291	0.707
264	hsa-miR-1263	0.000233066	0.00132069	#N/A	3.2045	0.0382058	0.377032	0	0.7262	-1.37703	-0.138944	0	-1.671	0.012
265	hsa-miR-148a-3p	0.0362831	0.0774143	#N/A	51163.7	39268.1	49092.4	35694.6	0.727094	-1.37534	-0.138409	1.099	-1.048	0.767
266	hsa-miR-151a-5p	0.0362831	0.0774143	#N/A	240.115	191.003	239.301	174.987	0.73236	-1.36545	-0.135275	1.099	-1.048	0.795
267	hsa-miR-1276	0.00124786	0.00516895	#N/A	0.952073	0.333628	0.795077	0.314854	0.732478	-1.36523	-0.135205	0	-1.618	0.35
268	hsa-miR-330-3p	0.00497553	0.0154899	#N/A	4.19798	2.34135	3.57864	2.36737	0.735451	-1.35971	-0.133446	0.197	-1.383	0.558
269	hsa-miR-1229-3p	0.000613364	0.00290541	#N/A	0.673293	0.273944	0.646052	0.210644	0.735483	-1.35965	-0.133427	0	-1.717	0.407
270	hsa-miR-423-5p	0.111334	0.192358	#N/A	60.2704	44.9861	56.0099	41.3353	0.742596	-1.34663	-0.129247	4.202	-0.805	0.746
271	hsa-miR-186-5p	0.042321	0.0882058	#N/A	441.27	348.692	418.829	311.622	0.744641	-1.34293	-0.128053	1.514	-1.018	0.79
272	hsa-let-7d-3p	0.118463	0.200133	#N/A	307.296	187.786	255.449	191.922	0.752282	-1.32929	-0.123619	4.202	-0.79	0.611
273	hsa-miR-2277-3p	0.0451069	0.0925828	#N/A	0.3298	0.200347	0.328448	0	0.752758	-1.32845	-0.123345	1.514	-0.988	0.607
274	hsa-miR-425-3p	0.0204777	0.0484999	#N/A	10.8013	7.36794	9.71874	7.09553	0.755268	-1.32403	-0.121899	0.698	-1.155	0.682
275	hsa-miR-3193	0.0111231	0.0297618	#N/A	0.881647	0.467387	0.766379	0.345739	0.761863	-1.31257	-0.118123	0.347	-1.276	0.53
276	hsa-miR-409-3p	0.118463	0.200133	#N/A	566.29	312.557	351.487	267.721	0.762357	-1.31172	-0.117841	4.202	-0.79	0.552
277	hsa-miR-320d	0.0113479	0.0302002	#N/A	1.02632	0.335783	0.6221	0.240154	0.764536	-1.30798	-0.116602	0.347	-1.261	0.327
278	hsa-miR-125a-3p	0.0702738	0.132769	#N/A	12.5057	9.83998	10.7777	8.03996	0.767548	-1.30285	-0.114894	2.406	-0.912	0.787
279	hsa-miR-1915-5p	0.00011744	0.000764908	#N/A	0.478353	0.0111843	0.300634	0	0.768856	-1.30063	-0.114155	0	-1.686	0.023
280	hsa-miR-589-5p	0.0860726	0.156639	#N/A	100.759	68.7849	87.5243	67.4275	0.77298	-1.29369	-0.111832	3.244	-0.866	0.683
281	hsa-miR-552-3p	0.0147472	0.0373394	#N/A	0.966756	0.107554	0.290779	0	0.774726	-1.29078	-0.110852	0.698	-1.155	0.111
282	hsa-miR-532-5p	0.039206	0.082759	#N/A	1907.92	1266.75	1615.57	1252.78	0.77558	-1.28936	-0.110373	1.514	-1.033	0.664
283	hsa-miR-660-5p	0.133758	0.218516	#N/A	145.938	102.665	130.128	101.351	0.780543	-1.28116	-0.107603	5.648	-0.76	0.703
284	hsa-miR-885-5p	0.00806927	0.0232507	#N/A	3.01899	0.57322	0.711127	0.340087	0.783161	-1.27688	-0.106149	0.197	-1.329	0.19
285	hsa-miR-618	0.0187888	0.0449298	#N/A	1.5212	0.86949	1.41481	0.898853	0.786336	-1.27172	-0.104392	0.698	-1.17	0.572
286	hsa-miR-876-3p	9.88921e-06	0.000109846	#N/A	0.332868	0.00985794	0.268641	0	0.788245	-1.26864	-0.103339	0	-2.006	0.03
287	hsa-miR-1227-3p	0.00226284	0.008359	#N/A	0.271831	0.0748399	0.268428	0	0.788377	-1.26843	-0.103266	0	-1.459	0.275
288	hsa-miR-218-2-3p	0.000970326	0.00425054	#N/A	0.278171	0.043714	0.265026	0	0.790498	-1.26503	-0.102099	0	-1.474	0.157
289	hsa-miR-1292-5p	0.133758	0.218516	#N/A	0.969541	0.716344	0.94258	0.536268	0.790839	-1.26448	-0.101912	5.648	-0.76	0.739
290	hsa-miR-548b-5p	0.109639	0.192111	#N/A	0.891805	0.340868	0.377032	0.09038	0.791833	-1.26289	-0.101366	4.202	-0.79	0.382
291	hsa-miR-346	0.00366259	0.0121855	#N/A	0.430224	0.0684992	0.239505	0	0.806774	-1.23951	-0.0932483	0.347	-1.299	0.159
292	hsa-miR-676-5p	0.0120768	0.0315462	#N/A	0.982327	0.411572	0.749018	0.415909	0.809545	-1.23526	-0.0917589	0.347	-1.261	0.419
293	hsa-miR-3928-3p	0.0805226	0.148449	#N/A	1.41057	0.977396	1.19312	0.787584	0.815086	-1.22686	-0.0887967	3.244	-0.881	0.693
294	hsa-miR-3126-3p	0.00203315	0.00771196	#N/A	0.41916	0.0775993	0.218966	0	0.820367	-1.21897	-0.0859916	0	-1.474	0.185
295	hsa-miR-3664-5p	8.58699e-05	0.000611592	#N/A	0.338216	0	0.218966	0	0.820367	-1.21897	-0.0859916	0	-1.641	0
296	hsa-miR-28-3p	0.00114986	0.0048032	#N/A	3697.29	2320.51	2863.15	2355.56	0.822779	-1.21539	-0.0847166	0	-1.58	0.628
297	hsa-miR-3605-5p	0.0206985	0.0489058	#N/A	0.37917	0.120916	0.207367	0	0.828249	-1.20737	-0.0818393	0.698	-1.117	0.319
298	hsa-miR-340-5p	0.0702738	0.132769	#N/A	35.2179	22.8984	25.8842	21.3784	0.8324	-1.20135	-0.079668	2.406	-0.912	0.65
299	hsa-miR-140-3p	0.0752596	0.140315	#N/A	2790.46	1823.84	2025.14	1695.62	0.837365	-1.19422	-0.077085	2.406	-0.896	0.654
300	hsa-miR-148b-5p	0.0362831	0.0774143	#N/A	5.19858	3.96342	4.8588	3.91853	0.839511	-1.19117	-0.0759738	1.099	-1.048	0.762
301	hsa-miR-1914-5p	0.00132893	0.00539196	#N/A	0.263447	0.0372583	0.188516	0	0.841385	-1.18852	-0.075005	0	-1.459	0.141
302	hsa-miR-545-5p	0.0204777	0.0484999	#N/A	1.29427	0.741845	0.969077	0.661664	0.84388	-1.185	-0.0737194	0.698	-1.155	0.573
303	hsa-miR-148b-3p	0.0120106	0.0314563	#N/A	176.467	145.474	173.117	146.298	0.845969	-1.18208	-0.0726454	0.347	-1.246	0.824
304	hsa-miR-331-5p	0.0919191	0.163669	#N/A	6.94997	5.44541	6.1631	5.08583	0.849608	-1.17701	-0.0707815	3.244	-0.851	0.784
305	hsa-miR-4286	0.000520605	0.00255148	#N/A	0.242736	0.0222628	0.176684	0	0.849846	-1.17668	-0.0706598	0	-1.55	0.092
306	hsa-miR-892b	0.00404594	0.0130472	#N/A	0.57173	0.0948226	0.176684	0	0.849846	-1.17668	-0.0706598	0.197	-1.36	0.166
307	hsa-miR-502-5p	0.111334	0.192358	#N/A	3.35071	2.13154	2.47357	1.96269	0.852924	-1.17244	-0.0690895	4.202	-0.805	0.636
308	hsa-miR-3177-3p	0.0372287	0.0792612	#N/A	0.253524	0.115695	0.166448	0	0.857304	-1.16645	-0.0668654	1.514	-0.988	0.456
309	hsa-miR-3198	0.016324	0.0400018	#N/A	0.184973	0.074214	0.161624	0	0.860864	-1.16162	-0.0650656	0.698	-1.124	0.401
310	hsa-miR-196b-3p	0.0183309	0.0441548	#N/A	0.215935	0.101748	0.161513	0	0.860946	-1.16151	-0.0650241	1.099	-1.056	0.471
311	hsa-miR-3679-5p	0.0124136	0.0323407	#N/A	0.326954	0.116053	0.161513	0	0.860946	-1.16151	-0.0650241	0.347	-1.215	0.355
312	hsa-miR-1245a	0.00616015	0.0184805	#N/A	0.250509	0.0409878	0.161114	0	0.861242	-1.16111	-0.0648749	0.347	-1.246	0.164
313	hsa-miR-545-3p	0.0846941	0.15585	#N/A	0.323018	0.157098	0.241672	0.080924	0.870539	-1.14871	-0.0602117	3.244	-0.851	0.486
314	hsa-miR-551b-5p	0.000212912	0.00123265	#N/A	0.164096	0	0.134214	0	0.881668	-1.13421	-0.054695	0	-1.504	0
315	hsa-miR-578	0.00257061	0.00928647	#N/A	0.183215	0.0282599	0.132569	0	0.882948	-1.13257	-0.0540647	0.197	-1.322	0.154
316	hsa-miR-3681-5p	0.00461775	0.0146057	#N/A	0.149247	0.0295963	0.131958	0	0.883425	-1.13196	-0.0538303	0.347	-1.215	0.198
317	hsa-miR-1228-5p	0.124875	0.207427	#N/A	1.52584	0.962147	1.16514	0.925995	0.889548	-1.12417	-0.0508306	5.648	-0.775	0.631
318	hsa-miR-3125	0.00235314	0.00853336	#N/A	0.437519	0.0444237	0.119753	0	0.893054	-1.11975	-0.0491222	0.197	-1.383	0.102
319	hsa-miR-3943	0.011506	0.0305388	#N/A	0.219656	0.0366246	0.119753	0	0.893054	-1.11975	-0.0491222	1.099	-1.109	0.167
320	hsa-miR-3115	0.0254175	0.057736	#N/A	0.15389	0.0407033	0.118521	0	0.894038	-1.11852	-0.0486441	1.514	-1.018	0.264
321	hsa-miR-15a-5p	0.118463	0.200133	#N/A	330.621	270.538	298.816	267.962	0.897092	-1.11471	-0.0471632	4.202	-0.79	0.818
322	hsa-miR-7-2-3p	0.0858193	0.156639	#N/A	1.23955	0.526969	0.581557	0.423706	0.900192	-1.11087	-0.0456647	3.244	-0.866	0.425
323	hsa-miR-3074-3p	0.0326262	0.0711453	#N/A	0.138847	0.0431746	0.109483	0	0.901321	-1.10948	-0.0451207	2.406	-0.957	0.311
324	hsa-miR-3129-5p	0.0230022	0.0530819	#N/A	0.176394	0.0378501	0.109483	0	0.901321	-1.10948	-0.0451207	1.514	-1.018	0.215
325	hsa-miR-138-1-3p	0.0293764	0.0649166	#N/A	0.183595	0.065876	0.088342	0	0.918829	-1.08834	-0.0367654	2.406	-0.957	0.359
326	hsa-miR-3920	0.0154008	0.0386973	#N/A	0.230353	0.0329141	0.080557	0	0.925449	-1.08056	-0.0336477	1.099	-1.041	0.143
327	hsa-miR-15a-3p	0.0603585	0.117166	#N/A	0.397117	0.204815	0.265026	0.17241	0.926787	-1.079	-0.0330199	2.406	-0.942	0.516
328	hsa-miR-1234-3p	0.00297737	0.0104155	#N/A	0.112583	0.00985794	0.059876	0	0.943507	-1.05988	-0.0252551	0.347	-1.208	0.088

## Sheet: NonSem_NonEmb_vs_Embryonal UP
		W.pval.unpaired	W.pval.BH.unpaired	W.pval.BH.paired	mean.Non-Seminoma_Non-Embryonal	mean.Embryonal	median.Non-Seminoma_Non-Embryonal	median.Embryonal	fold.change	(-1)/fold.change	log10(fold.change)	SAM.qvalue(%)	SAM.d.score	SAM.fold.change
1	hsa-miR-520f-3p	7.58235e-09	4.69158e-07	#N/A	116.003	2359.1	2.07367	2090.41	680.429	-0.00146966	2.83278	0	2.477	20.337
2	hsa-miR-520a-5p	1.35803e-09	2.6889e-07	#N/A	100.526	2195.18	1.89634	1956.39	675.816	-0.00147969	2.82983	0	2.537	21.837
3	hsa-miR-520b	1.35803e-09	2.6889e-07	#N/A	47.155	1257.7	0.875862	1083.05	577.896	-0.00173042	2.76185	0	2.537	26.672
4	hsa-miR-512-3p	3.39508e-09	3.73459e-07	#N/A	291.04	4846.03	6.82631	4484.39	573.117	-0.00174485	2.75824	0	2.507	16.651
5	hsa-miR-520c-3p	1.35803e-09	2.6889e-07	#N/A	47.0731	1258.02	0.985345	1082.87	545.936	-0.00183172	2.73714	0	2.537	26.725
6	hsa-miR-520a-3p	4.52677e-10	2.6889e-07	#N/A	117.602	2580.57	3.9112	2379.36	484.681	-0.00206321	2.68546	0	2.568	21.943
7	hsa-miR-518c-5p	1.57305e-08	7.07874e-07	#N/A	183.783	2288.47	4.38529	2185.5	406.015	-0.00246297	2.60854	0	2.446	12.452
8	hsa-miR-518f-5p	1.57305e-08	7.07874e-07	#N/A	101.225	1315.23	2.43244	1195.94	348.715	-0.00286767	2.54247	0	2.446	12.993
9	hsa-miR-523-3p	1.35803e-09	2.6889e-07	#N/A	22.3854	570.309	0.749018	588.038	336.782	-0.00296928	2.52735	0	2.537	25.477
10	hsa-miR-520g-3p	1.09774e-08	6.03758e-07	#N/A	45.0751	695.177	0.858508	624.237	336.419	-0.00297248	2.52688	0	2.461	15.423
11	hsa-miR-525-5p	3.07821e-08	1.26976e-06	#N/A	76.418	864.822	1.14468	717.024	334.794	-0.00298691	2.52478	0	2.416	11.317
12	hsa-miR-520e	5.09262e-09	4.20141e-07	#N/A	38.4652	731.391	0.832242	598.416	327.149	-0.00305671	2.51475	0	2.492	19.014
13	hsa-miR-517a-3p	7.58235e-09	4.69158e-07	#N/A	58.8991	863.216	1.18521	666.358	305.397	-0.00327442	2.48487	0	2.477	14.656
14	hsa-miR-517b-3p	7.58235e-09	4.69158e-07	#N/A	58.8667	863.291	1.18521	666.276	305.36	-0.00327483	2.48481	0	2.477	14.665
15	hsa-miR-526b-5p	5.749e-08	1.89717e-06	#N/A	305.755	3430.57	8.53353	2757.83	289.382	-0.00345564	2.46147	0	2.385	11.22
16	hsa-miR-518b	5.09262e-09	4.20141e-07	#N/A	79.9493	980.73	2.28935	938.438	285.6	-0.0035014	2.45576	0	2.492	12.267
17	hsa-miR-1323	2.15022e-09	3.54786e-07	#N/A	24.2057	462.879	0.751586	469.23	268.46	-0.00372495	2.42888	0	2.522	19.123
18	hsa-miR-512-5p	3.39508e-09	3.73459e-07	#N/A	34.1591	662.756	1.13772	511.73	239.849	-0.00416929	2.37994	0	2.507	19.402
19	hsa-miR-519a-5p	5.749e-08	1.89717e-06	#N/A	342.638	3699.23	15.1696	3511.11	217.205	-0.00460395	2.33687	0	2.385	10.796
20	hsa-miR-518a-3p	5.09262e-09	4.20141e-07	#N/A	24.9094	473.618	0.858508	384.474	207.41	-0.00482136	2.31683	0	2.492	19.014
21	hsa-miR-518e-3p	6.7457e-07	1.55308e-05	#N/A	27.6215	446.816	1.05222	416.953	203.659	-0.00491017	2.3089	0	2.492	16.176
22	hsa-miR-517-5p	3.09129e-06	4.2341e-05	#N/A	59.6782	602.399	1.74467	544.379	198.705	-0.00503259	2.29821	0	2.34	10.094
23	hsa-miR-520d-3p	7.78053e-07	1.63888e-05	#N/A	25.9348	337.936	0.527831	284.145	186.634	-0.00535808	2.27099	0	2.477	13.03
24	hsa-miR-520h	9.08961e-07	1.73052e-05	#N/A	17.984	309.316	0.437931	243.592	170.1	-0.00587889	2.2307	0	2.461	17.2
25	hsa-miR-515-5p	7.58235e-09	4.69158e-07	#N/A	19.0833	327.722	0.711127	282.129	165.464	-0.00604363	2.2187	0	2.477	17.173
26	hsa-miR-516b-5p	4.22122e-08	1.4925e-06	#N/A	60.6373	737.115	2.28935	533.666	162.544	-0.00615217	2.21097	0	2.401	12.156
27	hsa-miR-519d-3p	2.2068e-08	9.49884e-07	#N/A	27.5273	396.053	1.06669	312.26	151.576	-0.00659736	2.18063	0	2.431	14.388
28	hsa-miR-518f-3p	7.78053e-07	1.63888e-05	#N/A	12.4501	198.254	0.150317	170.984	149.51	-0.00668852	2.17467	0	2.477	15.924
29	hsa-miR-498	5.68555e-07	1.42023e-05	#N/A	16.7521	279.689	0.715423	247.311	144.752	-0.00690837	2.16062	0	2.507	16.696
30	hsa-miR-518c-3p	1.421e-06	2.38439e-05	#N/A	16.7821	212.272	0.300634	184.645	142.734	-0.00700604	2.15453	0	2.416	12.649
31	hsa-miR-519c-3p	5.73829e-07	1.42023e-05	#N/A	22.2916	323.715	0.758479	242.895	138.697	-0.00720998	2.14207	0	2.507	14.522
32	hsa-miR-527	4.22122e-08	1.4925e-06	#N/A	20.8636	291.662	0.715423	227.067	132.951	-0.00752157	2.12369	0	2.401	13.979
33	hsa-miR-518a-5p	4.22122e-08	1.4925e-06	#N/A	21.9998	306.844	0.858508	239.04	129.157	-0.0077425	2.11112	0	2.401	13.948
34	hsa-miR-515-3p	1.23724e-06	2.22703e-05	#N/A	16.2157	221.232	0.429254	179.577	126.344	-0.00791491	2.10155	0	2.431	13.643
35	hsa-miR-516a-5p	1.57305e-08	7.07874e-07	#N/A	68.7651	878.767	4.86488	711.59	121.501	-0.00823036	2.08458	0	2.446	12.779
36	hsa-miR-519b-3p	3.39508e-09	3.73459e-07	#N/A	12.2618	243.462	0.751586	206.579	118.509	-0.00843816	2.07375	0	2.507	19.855
37	hsa-miR-519a-3p	4.89924e-07	1.35868e-05	#N/A	17.7561	369.095	1.43085	284.016	117.25	-0.0085288	2.06911	0	2.522	20.787
38	hsa-miR-517c-3p	8.75717e-07	1.69992e-05	#N/A	10.3003	170.115	0.429254	136.424	96.1506	-0.0104004	1.98295	0	2.461	16.516
39	hsa-miR-524-5p	8.75717e-07	1.69992e-05	#N/A	7.00085	108.941	0.150317	94.5007	83.0212	-0.0120451	1.91919	0	2.461	15.561
40	hsa-miR-522-3p	5.73829e-07	1.42023e-05	#N/A	14.6788	211.025	1.2442	184.718	82.7548	-0.0120839	1.91779	0	2.507	14.376
41	hsa-miR-526b-3p	4.78913e-07	1.35868e-05	#N/A	4.68578	95.7098	0.134214	81.6015	72.8271	-0.0137312	1.86229	0	2.507	20.426
42	hsa-miR-1283	1.07504e-06	1.97092e-05	#N/A	9.00902	117.966	0.858508	89.4615	48.6742	-0.0205447	1.6873	0	2.446	13.094
43	hsa-miR-519e-5p	1.92455e-06	2.97703e-05	#N/A	4.58027	73.2466	0.265026	54.4412	43.8261	-0.0228174	1.64173	0	2.385	15.992
44	hsa-miR-525-3p	2.95262e-06	4.17585e-05	#N/A	5.96595	65.0547	0.286169	49.5438	39.298	-0.0254466	1.59437	0	2.34	10.904
45	hsa-miR-514a-3p	0.00114986	0.0048032	#N/A	476.85	3809.99	20.8597	746.894	34.2133	-0.0292284	1.5342	0	1.58	7.99
46	hsa-miR-520d-5p	2.19067e-06	3.23696e-05	#N/A	3.88257	43.1664	0.176684	37.1495	32.4212	-0.030844	1.51083	0	2.37	11.118
47	hsa-miR-202-5p	0.000130312	0.000816512	#N/A	94.2559	648.505	2.26118	93.8216	29.0759	-0.0343928	1.46353	0	1.823	6.88
48	hsa-miR-518d-3p	1.05885e-06	1.97092e-05	#N/A	1.68359	30.0804	0	22.3478	23.3478	-0.0428306	1.36825	0	2.416	17.867
49	hsa-miR-524-3p	7.49262e-07	1.63888e-05	#N/A	2.02498	32.1608	0.150317	24.2687	21.9667	-0.0455234	1.34176	0	2.477	15.882
50	hsa-miR-508-3p	0.00325216	0.0111022	#N/A	1152.37	7474.53	50.8456	997.192	19.2532	-0.0519395	1.2845	0.197	1.443	6.486
51	hsa-miR-519e-3p	7.49262e-07	1.63888e-05	#N/A	1.41482	21.2906	0.145389	18.5829	17.0971	-0.0584894	1.23292	0	2.477	15.048
52	hsa-miR-521	1.50978e-06	2.49114e-05	#N/A	1.94072	24.8604	0.265026	17.8434	14.8957	-0.0671335	1.17306	0	2.401	12.81
53	hsa-miR-371a-5p	1.79633e-05	0.00016777	#N/A	670.21	2622.12	164.144	2416.61	14.6394	-0.068309	1.16552	0	2.006	3.912
54	hsa-miR-373-5p	1.03189e-05	0.000109846	#N/A	52.9931	231.972	13.1629	198.948	14.1177	-0.070833	1.14976	0	2.051	4.377
55	hsa-miR-508-5p	0.000695991	0.00316069	#N/A	29.3605	206.088	1.28776	29.4748	13.3208	-0.0750707	1.12453	0	1.641	7.019
56	hsa-miR-141-5p	5.07791e-07	1.35868e-05	#N/A	897.203	5093.94	369.482	4810.54	12.9873	-0.0769985	1.11352	0	2.264	5.678
57	hsa-miR-371a-3p	6.993e-05	0.000528479	#N/A	633.91	2208.34	168.821	2006.4	11.8207	-0.0845975	1.07264	0	1.884	3.484
58	hsa-miR-509-3-5p	0.00849878	0.0239028	#N/A	32.3654	115.323	0.906046	19.7469	10.8848	-0.0918714	1.03682	0.698	1.322	3.563
59	hsa-miR-3937	8.03725e-05	0.000588099	#N/A	6.69679	18.7387	0.237042	12.3331	10.7782	-0.0927796	1.03255	0	1.975	2.798
60	hsa-miR-92a-1-5p	4.22122e-08	1.4925e-06	#N/A	15.0269	111.521	9.10509	106.451	10.6334	-0.0940433	1.02667	0	2.401	7.421
61	hsa-miR-219a-2-3p	0.00821993	0.0232507	#N/A	178.673	161.902	11.7329	133.439	10.5584	-0.0947113	1.0236	0.698	1.307	0.906
62	hsa-miR-373-3p	9.58809e-05	0.000654635	#N/A	1701.25	4849.67	394.888	4177.02	10.5535	-0.0947549	1.0234	0	1.854	2.851
63	hsa-miR-506-3p	0.00262561	0.00931667	#N/A	16.4958	106.357	0.906046	19.11	10.5507	-0.0947809	1.02328	0	1.512	6.448
64	hsa-miR-96-5p	2.14859e-05	0.000191631	#N/A	64.8601	223.13	17.999	194.35	10.2821	-0.0972562	1.01208	0	1.99	3.44
65	hsa-miR-372-3p	0.000130312	0.000816512	#N/A	5036.38	14248.9	1295.53	12872.4	9.92911	-0.100714	0.99691	0	1.823	2.829
66	hsa-miR-124-5p	0.000302845	0.00163834	#N/A	6.05513	14.6241	0.706735	12.1726	7.71803	-0.129567	0.887507	0	1.808	2.415
67	hsa-miR-509-3p	0.00610544	0.018372	#N/A	155.867	903.065	19.9827	152.086	7.29581	-0.137065	0.863074	0.347	1.352	5.794
68	hsa-miR-25-5p	1.09774e-08	6.03758e-07	#N/A	1.73672	14.4569	1.18762	14.1071	6.9057	-0.144808	0.839208	0	2.461	8.324
69	hsa-miR-202-3p	0.00467285	0.0147329	#N/A	16.8826	117.727	0.237042	7.30836	6.71631	-0.148891	0.827131	0.197	1.398	6.973
70	hsa-miR-302d-5p	0.000976646	0.00425938	#N/A	27.3709	69.4938	8.72392	64.1201	6.69691	-0.149323	0.825874	0	1.656	2.539
71	hsa-miR-378a-3p	1.6336e-06	2.56708e-05	#N/A	440.795	1884.78	245.22	1621.18	6.58834	-0.151783	0.818776	0	2.188	4.276
72	hsa-miR-302b-5p	0.00362427	0.0121217	#N/A	41.9129	85.0264	11.6311	79.5112	6.37403	-0.156887	0.804414	0.197	1.428	2.029
73	hsa-miR-150-5p	8.52516e-06	9.70104e-05	#N/A	485.686	1642.12	230.524	1389.79	6.0071	-0.16647	0.778665	0	2.066	3.381
74	hsa-miR-182-5p	9.58809e-05	0.000654635	#N/A	34700	73268.8	11618.6	67669	5.82376	-0.17171	0.765203	0	1.854	2.111
75	hsa-miR-96-3p	3.15968e-05	0.000267357	#N/A	1.50036	7.41335	0.218966	5.60047	5.41481	-0.184679	0.733583	0	2.081	4.941
76	hsa-miR-513c-5p	0.00598622	0.0182349	#N/A	4.10696	31.3015	0.18962	5.25234	5.25574	-0.190268	0.720634	0.347	1.375	7.622
77	hsa-miR-142-5p	2.0358e-06	3.0537e-05	#N/A	58.6913	171.794	35.6204	173.444	4.76359	-0.209926	0.677934	0	2.173	2.927
78	hsa-miR-378a-5p	2.52571e-06	3.62385e-05	#N/A	65.2501	249.034	39.9832	185.789	4.55769	-0.21941	0.658744	0	2.157	3.817
79	hsa-miR-573	1.4885e-05	0.000148272	#N/A	0.973176	6.72745	0.453023	5.57892	4.52774	-0.220861	0.655882	0	2.173	6.913
80	hsa-miR-548f-3p	0.00610544	0.018372	#N/A	14.9679	26.0713	4.24222	22.488	4.48054	-0.223187	0.651331	0.347	1.352	1.742
81	hsa-miR-509-5p	0.00289239	0.0101541	#N/A	1.12351	13.7482	0	3.36296	4.36296	-0.229202	0.639782	0.197	1.436	12.237
82	hsa-miR-507	0.00331441	0.0112758	#N/A	2.2624	18.7861	0.059876	3.51105	4.25621	-0.234951	0.629023	0.197	1.451	8.304
83	hsa-miR-142-3p	1.30563e-06	2.22858e-05	#N/A	1430.44	4082.72	913.76	3875.61	4.23784	-0.235969	0.627145	0	2.203	2.854
84	hsa-miR-629-3p	0.000357726	0.00185418	#N/A	14.6349	35.3079	7.2298	32.1238	4.02487	-0.248455	0.604751	0	1.717	2.413
85	hsa-miR-942-5p	4.71543e-06	5.90921e-05	#N/A	15.5139	50.7746	12.6161	53.165	3.97801	-0.251382	0.599666	0	2.112	3.273
86	hsa-miR-513a-5p	0.000889246	0.00396556	#N/A	1.67833	10.9114	0	2.91124	3.91124	-0.255673	0.592315	0	1.641	6.501
87	hsa-miR-195-5p	5.05363e-05	0.000390867	#N/A	11.3814	41.9455	8.13628	34.3508	3.86927	-0.258446	0.58763	0	1.914	3.685
88	hsa-miR-34c-3p	0.00821993	0.0232507	#N/A	26.2728	23.7712	5.0069	21.8788	3.80875	-0.262553	0.580782	0.698	1.307	0.905
89	hsa-miR-146a-5p	3.12212e-06	4.2341e-05	#N/A	96.5887	271.291	62.7103	239.596	3.7764	-0.264802	0.577078	0	2.142	2.809
90	hsa-miR-3607-3p	1.30563e-06	2.22858e-05	#N/A	24.3694	70.202	16.7973	65.2663	3.72338	-0.268573	0.570937	0	2.203	2.881
91	hsa-miR-514b-5p	0.000230854	0.00132069	#N/A	1.95097	18.7031	0.080812	2.72786	3.44913	-0.289928	0.53771	0	1.831	9.587
92	hsa-miR-3662	7.02182e-06	8.27571e-05	#N/A	1.3686	6.23096	0.875862	5.29655	3.35662	-0.297919	0.525902	0	2.081	4.553
93	hsa-miR-378c	6.47668e-07	1.52665e-05	#N/A	4.58367	15.798	3.62378	14.3002	3.30902	-0.302204	0.5197	0	2.249	3.447
94	hsa-miR-616-5p	3.04861e-05	0.000260183	#N/A	4.98722	12.7516	3.39397	13.5176	3.30399	-0.302664	0.519039	0	1.96	2.557
95	hsa-miR-34c-5p	0.0131655	0.0338543	#N/A	45.1522	32.8186	8.71839	30.8506	3.27735	-0.305125	0.515523	1.099	1.231	0.727
96	hsa-miR-183-3p	0.000357726	0.00185418	#N/A	2.64214	5.13841	0.646498	4.16384	3.13626	-0.318851	0.496412	0	1.717	1.945
97	hsa-miR-629-5p	0.0001119	0.00073365	#N/A	284.285	633.238	185.518	581.72	3.1242	-0.320082	0.494739	0	1.838	2.227
98	hsa-miR-124-3p	0.0431841	0.0898157	#N/A	19.5481	12.5198	1.13059	5.59906	3.09729	-0.322863	0.490982	4.202	1.018	0.64
99	hsa-miR-155-3p	0.000399705	0.00206098	#N/A	1.33528	3.20672	0.402786	3.26133	3.03776	-0.32919	0.482554	0	1.778	2.402
100	hsa-miR-21-3p	1.24496e-05	0.000128387	#N/A	963.427	2083.21	694.839	2110.01	3.03377	-0.329623	0.481982	0	2.036	2.162
101	hsa-miR-3651	1.03189e-05	0.000109846	#N/A	1.19459	5.06249	0.656897	3.95393	2.98988	-0.334461	0.475654	0	2.051	4.238
102	hsa-miR-135b-3p	0.000469312	0.00232309	#N/A	4.42847	10.5135	2.4135	9.16855	2.97892	-0.335692	0.474059	0	1.686	2.374
103	hsa-miR-513b-5p	0.00721555	0.0213236	#N/A	0.96114	7.00082	0.131958	2.32019	2.93314	-0.340932	0.467332	0.698	1.314	7.284
104	hsa-miR-183-5p	0.00403346	0.0130472	#N/A	16047.1	20292.2	5628.35	16507.6	2.93259	-0.340996	0.467251	0.197	1.413	1.265
105	hsa-miR-1270	0.039206	0.082759	#N/A	10.8646	16.5838	5.07668	16.7186	2.91584	-0.342954	0.464764	4.202	1.033	1.526
106	hsa-miR-3614-5p	5.95188e-05	0.000453259	#N/A	2.43874	7.06954	1.32734	5.75393	2.902	-0.34459	0.462697	0	1.899	2.899
107	hsa-miR-144-3p	0.0456368	0.0925828	#N/A	31.4006	47.8813	11.0056	33.764	2.89566	-0.345345	0.461747	4.202	1.003	1.525
108	hsa-miR-548j-5p	7.31748e-05	0.000544684	#N/A	1.0439	4.08081	0.527831	3.31434	2.82384	-0.354128	0.45084	0	1.99	3.909
109	hsa-miR-18a-3p	0.00905387	0.0250373	#N/A	8.35614	19.878	5.40957	17.0656	2.81854	-0.354794	0.450024	0.698	1.291	2.379
110	hsa-miR-222-5p	0.000311463	0.00165182	#N/A	10.2032	20.0057	6.979	21.2994	2.79476	-0.357813	0.446344	0	1.732	1.961
111	hsa-miR-7-1-3p	0.0001119	0.00073365	#N/A	27.6327	65.0864	17.8877	50.7457	2.73965	-0.365011	0.437694	0	1.838	2.355
112	hsa-miR-146b-5p	5.07791e-07	1.35868e-05	#N/A	1004.9	2436.83	894.954	2440.81	2.72538	-0.366921	0.435427	0	2.264	2.425
113	hsa-miR-29c-3p	0.000311463	0.00165182	#N/A	550.158	1294.78	326.131	889.483	2.7221	-0.367363	0.434905	0	1.732	2.353
114	hsa-miR-155-5p	0.000203266	0.00118373	#N/A	345.833	747.061	261.445	710.664	2.71167	-0.368776	0.433237	0	1.778	2.16
115	hsa-miR-200c-5p	0.00448278	0.0142242	#N/A	74.295	154.598	50.5955	136.041	2.65607	-0.376495	0.42424	0.197	1.398	2.081
116	hsa-miR-3130-5p	0.0008242	0.00369212	#N/A	3.75875	13.0651	2.95271	9.27115	2.59851	-0.384836	0.414724	0	1.679	3.476
117	hsa-miR-3648	2.56266e-05	0.000226521	#N/A	1.31458	4.33966	0.72731	3.42097	2.55945	-0.390708	0.408147	0	1.975	3.301
118	hsa-miR-18b-3p	0.0131655	0.0338543	#N/A	2.56335	5.32097	1.07456	4.24985	2.53058	-0.395166	0.40322	1.099	1.231	2.076
119	hsa-miR-182-3p	3.60947e-05	0.000298405	#N/A	0.461236	2.63789	0.134214	1.82689	2.49237	-0.401224	0.396613	0	2.066	5.719
120	hsa-miR-29b-3p	1.03189e-05	0.000109846	#N/A	334.276	830.15	246.767	614.432	2.48392	-0.40259	0.395138	0	2.051	2.483
121	hsa-miR-141-3p	0.0491627	0.098925	#N/A	1520.29	2026.27	742.526	1843.4	2.48061	-0.403127	0.394559	5.648	0.988	1.333
122	hsa-miR-19b-1-5p	8.19774e-05	0.000588099	#N/A	27.398	69.9939	30.1908	75.3434	2.44762	-0.40856	0.388744	0	1.869	2.555
123	hsa-miR-29b-1-5p	6.47668e-07	1.52665e-05	#N/A	2.46827	6.91079	2.14913	6.69488	2.4435	-0.40925	0.388011	0	2.249	2.8
124	hsa-miR-29a-3p	3.84357e-06	5.07351e-05	#N/A	1876.02	4551.73	1480.96	3548.43	2.39509	-0.417522	0.379321	0	2.127	2.426
125	hsa-miR-3653	4.71543e-06	5.90921e-05	#N/A	2.23033	6.20925	1.97069	6.07091	2.38022	-0.420129	0.376618	0	2.112	2.784
126	hsa-miR-3614-3p	9.58809e-05	0.000654635	#N/A	1.13956	3.09219	0.5639	2.62652	2.3189	-0.43124	0.365281	0	1.854	2.713
127	hsa-miR-497-5p	0.00146392	0.00577403	#N/A	8.36401	20.5748	6.04179	14.6432	2.22149	-0.450149	0.346644	0	1.55	2.46
128	hsa-miR-101-5p	4.2808e-05	0.000336349	#N/A	7.98605	17.5869	6.03963	14.5396	2.20745	-0.453011	0.343891	0	1.93	2.202
129	hsa-miR-223-3p	3.04861e-05	0.000260183	#N/A	179.724	380.972	172.331	381.151	2.20475	-0.453567	0.343359	0	1.96	2.12
130	hsa-miR-3687	0.000203266	0.00118373	#N/A	1.26493	3.37797	0.791747	2.81849	2.13116	-0.469229	0.328616	0	1.778	2.67
131	hsa-miR-3171	0.00346444	0.0117459	#N/A	0.494769	1.40488	0.242437	1.64643	2.13003	-0.469477	0.328386	0	1.466	2.839
132	hsa-miR-146b-3p	2.14859e-05	0.000191631	#N/A	114.16	230.833	106.788	224.05	2.0879	-0.478951	0.319709	0	1.99	2.022
133	hsa-miR-486-5p	0.0309776	0.0676994	#N/A	461.987	579.566	210.949	441.127	2.086	-0.479386	0.319314	3.244	1.079	1.255
134	hsa-miR-486-3p	0.000250417	0.00139277	#N/A	0.976359	2.43456	0.474085	2.037	2.06026	-0.485376	0.313922	0	1.838	2.494
135	hsa-miR-34a-5p	3.61703e-05	0.000298405	#N/A	181.07	331.935	156.628	320.822	2.04166	-0.489798	0.309983	0	1.945	1.833
136	hsa-miR-1246	0.000750343	0.00337654	#N/A	0.392078	1.13732	0	1.02176	2.02176	-0.494618	0.30573	0	1.656	2.901
137	hsa-miR-21-5p	9.58809e-05	0.000654635	#N/A	126504	243194	117103	235980	2.01515	-0.496241	0.304307	0	1.854	1.922
138	hsa-miR-92a-2-5p	0.00320831	0.0111022	#N/A	0.530524	1.71159	0.300634	1.60682	2.00427	-0.498935	0.301956	0	1.474	3.226
139	hsa-miR-195-3p	0.000270681	0.00147239	#N/A	2.15384	5.41183	1.81209	4.63601	2.0042	-0.498951	0.301942	0	1.747	2.513
140	hsa-let-7b-3p	0.00114986	0.0048032	#N/A	5.90405	12.3817	4.72179	10.4669	2.00407	-0.498985	0.301912	0	1.58	2.097
141	hsa-miR-223-5p	5.95188e-05	0.000453259	#N/A	2.30574	5.43135	1.88516	4.72566	1.98452	-0.5039	0.297656	0	1.899	2.356
142	hsa-miR-22-5p	9.58809e-05	0.000654635	#N/A	25.3478	44.3876	22.2469	44.8723	1.97326	-0.506775	0.295185	0	1.854	1.751
143	hsa-miR-29a-5p	5.05363e-05	0.000390867	#N/A	3.65747	7.7499	3.41295	7.67713	1.96629	-0.508573	0.293647	0	1.914	2.119
144	hsa-miR-150-3p	0.000627751	0.0029594	#N/A	1.40099	3.29073	0.94817	2.77006	1.93518	-0.516748	0.286721	0	1.717	2.349
145	hsa-miR-193b-5p	0.00129843	0.0052899	#N/A	3.22105	5.85022	2.6668	6.06864	1.92774	-0.518743	0.285048	0	1.565	1.816
146	hsa-miR-26a-1-3p	0.0008975	0.00396663	#N/A	3.31536	5.65522	2.57552	5.76294	1.89145	-0.528694	0.276796	0	1.611	1.706
147	hsa-miR-367-5p	0.0235026	0.0541107	#N/A	1.28666	2.2775	0.536856	1.77264	1.8041	-0.554294	0.25626	2.406	1.14	1.77
148	hsa-miR-20b-3p	0.0362831	0.0774143	#N/A	36.3089	61.4551	29.8799	54.0911	1.78405	-0.560524	0.251406	4.202	1.048	1.693
149	hsa-miR-16-2-3p	0.00101669	0.00437618	#N/A	20.0298	32.6915	15.8373	28.8044	1.77014	-0.564926	0.248009	0	1.595	1.632
150	hsa-miR-27a-5p	0.000695991	0.00316069	#N/A	9.78576	16.3733	8.43017	15.5658	1.75668	-0.569257	0.244692	0	1.641	1.673
151	hsa-miR-625-3p	0.00185241	0.00705342	#N/A	374.98	648.694	397.575	697.773	1.75318	-0.570393	0.243826	0	1.519	1.73
152	hsa-miR-3942-5p	0.000536113	0.00258903	#N/A	0.765636	2.31307	0.453023	1.54162	1.74919	-0.571692	0.242838	0	1.671	3.021
153	hsa-miR-671-3p	0.00260772	0.00928647	#N/A	5.52333	8.78002	5.11973	9.6043	1.73281	-0.577099	0.23875	0	1.474	1.59
154	hsa-miR-499a-3p	0.00468904	0.014737	#N/A	1.28163	3.42286	0.536856	1.65596	1.72818	-0.578644	0.237588	0.197	1.421	2.671
155	hsa-miR-1293	0.00208926	0.00777581	#N/A	0.166693	0.808191	0	0.712125	1.71213	-0.584069	0.233536	0	1.504	4.848
156	hsa-miR-1976	0.0099602	0.0270896	#N/A	6.62823	9.3683	5.01036	9.17705	1.69325	-0.59058	0.228721	0.698	1.276	1.413
157	hsa-miR-33b-3p	0.000312011	0.00165182	#N/A	0.321334	1.32721	0.241672	1.08571	1.67976	-0.595323	0.225247	0	1.808	4.13
158	hsa-miR-625-5p	0.000536113	0.00258903	#N/A	4.03009	8.77736	3.95873	7.20603	1.65486	-0.60428	0.218762	0	1.671	2.178
159	hsa-miR-34b-5p	0.052908	0.104968	#N/A	4.8988	2.14365	0.807564	1.98619	1.65205	-0.605308	0.218024	5.648	0.972	0.438
160	hsa-miR-663a	0.000448292	0.00225284	#N/A	0.562025	1.51331	0.268428	1.08956	1.64736	-0.607031	0.216789	0	1.762	2.693
161	hsa-miR-3922-3p	0.00185241	0.00705342	#N/A	1.74316	3.2864	1.32734	2.81698	1.64006	-0.609732	0.214861	0	1.519	1.885
162	hsa-miR-185-5p	0.00821993	0.0232507	#N/A	88.9846	131.319	85.2569	140.279	1.63788	-0.610545	0.214283	0.698	1.307	1.476
163	hsa-miR-3607-5p	0.00773504	0.0225891	#N/A	0.183589	0.846635	0.118521	0.815267	1.62292	-0.616174	0.210296	0.698	1.322	4.612
164	hsa-miR-1248	0.000561156	0.00269682	#N/A	0.572934	1.74516	0.419134	1.28824	1.61242	-0.620187	0.207478	0	1.732	3.046
165	hsa-miR-193b-3p	0.000203266	0.00118373	#N/A	58.94	111.928	57.4986	92.594	1.59994	-0.625025	0.204103	0	1.778	1.899
166	hsa-miR-1291	0.00497553	0.0154899	#N/A	0.898835	1.86062	0.656897	1.6179	1.58	-0.632912	0.198657	0.347	1.383	2.07
167	hsa-miR-148a-5p	0.010944	0.029362	#N/A	78.7643	116.516	75.4882	119.446	1.5747	-0.635042	0.197198	1.099	1.261	1.479
168	hsa-miR-616-3p	0.015764	0.0388217	#N/A	1.40205	2.58588	1.20793	2.46552	1.56958	-0.637113	0.195784	1.514	1.2	1.844
169	hsa-miR-2113	0.0254855	0.057736	#N/A	2.64917	3.42601	1.66448	3.12545	1.54831	-0.645866	0.189858	2.406	1.124	1.293
170	hsa-miR-628-3p	0.039206	0.082759	#N/A	2.57782	4.16276	2.07367	3.69457	1.52735	-0.654729	0.183939	4.202	1.033	1.615
171	hsa-miR-1258	0.0308698	0.0676994	#N/A	0.498596	1.24165	0.323249	0.987116	1.50169	-0.665914	0.176582	3.244	1.086	2.49
172	hsa-miR-513a-3p	0.0230022	0.0530819	#N/A	0.427287	2.87276	0	0.497077	1.49708	-0.667968	0.175244	4.202	1.018	6.723
173	hsa-miR-27a-3p	0.0222937	0.0523004	#N/A	637.423	750.164	496.986	743.94	1.4959	-0.668492	0.174904	2.406	1.14	1.177
174	hsa-miR-548t-5p	0.0074071	0.0218245	#N/A	0.296774	0.781601	0.143085	0.703156	1.48996	-0.671157	0.173176	0.347	1.337	2.634
175	hsa-miR-514b-3p	0.010138	0.0274975	#N/A	0.508529	2.8579	0	0.47142	1.47142	-0.679616	0.167737	1.514	1.17	5.62
176	hsa-miR-639	0.00979351	0.0268576	#N/A	0.425298	0.951826	0.300634	0.898853	1.45994	-0.684958	0.164336	0.698	1.299	2.238
177	hsa-miR-580-3p	0.00260772	0.00928647	#N/A	0.928487	1.60599	0.572338	1.29117	1.45717	-0.686261	0.163511	0	1.474	1.73
178	hsa-miR-30c-1-3p	0.00821993	0.0232507	#N/A	2.2257	4.57808	2.27544	3.68736	1.43106	-0.698781	0.155659	0.698	1.307	2.057
179	hsa-miR-147b	0.00112137	0.00478517	#N/A	0.349837	0.965021	0.237042	0.767145	1.42852	-0.700023	0.154888	0	1.633	2.758
180	hsa-miR-520c-5p	1.82619e-05	0.000168966	#N/A	0.015478	0.586461	0	0.424619	1.42462	-0.701942	0.153699	0	1.945	37.89
181	hsa-miR-27b-5p	0.028578	0.0632936	#N/A	28.9797	43.8468	27.5744	39.2182	1.40749	-0.710484	0.148446	3.244	1.094	1.513
182	hsa-miR-10b-3p	0.0456368	0.0925828	#N/A	16.4533	25.8603	14.3834	20.6208	1.40547	-0.711508	0.14782	4.202	1.003	1.572
183	hsa-miR-548n	0.00852974	0.0239219	#N/A	0.11941	0.411566	0	0.342421	1.34242	-0.744923	0.127889	1.099	1.269	3.447
184	hsa-miR-548s	0.00325216	0.0111022	#N/A	0.41371	1.00154	0.323026	0.741808	1.31653	-0.759571	0.119432	0.197	1.443	2.421
185	hsa-miR-22-3p	0.015764	0.0388217	#N/A	73337.8	98578.5	79707.5	104198	1.30725	-0.764966	0.116358	1.514	1.2	1.344
186	hsa-miR-627-5p	0.00362427	0.0121217	#N/A	0.937541	1.7414	0.883418	1.45008	1.30087	-0.768716	0.114234	0.197	1.428	1.857
187	hsa-miR-33b-5p	0.0346532	0.0750694	#N/A	1.05498	2.36036	0.883418	1.44481	1.29807	-0.770374	0.113298	3.244	1.064	2.237
188	hsa-miR-3191-3p	0.0422888	0.0882058	#N/A	0.165732	0.406577	0.080557	0.389558	1.28597	-0.777626	0.109229	5.648	0.995	2.453
189	hsa-miR-3680-3p	0.052908	0.104968	#N/A	0.444095	0.668031	0.300634	0.651281	1.2696	-0.787652	0.103666	5.648	0.972	1.504
190	hsa-miR-1272	0.00024098	0.00134785	#N/A	0.00992189	0.35164	0	0.269143	1.26914	-0.787933	0.103511	0	1.535	35.441
191	hsa-miR-643	0.0555582	0.110005	#N/A	0.553702	0.956828	0.441709	0.820105	1.26246	-0.792102	0.101219	5.648	0.965	1.728
192	hsa-miR-34a-3p	0.0131655	0.0338543	#N/A	1.20849	1.8201	1.05222	1.52986	1.23275	-0.811198	0.0908733	1.099	1.231	1.506
193	hsa-miR-3690	0.052908	0.104968	#N/A	1.53018	2.92769	1.45003	2.00976	1.22846	-0.814029	0.0893602	5.648	0.972	1.913
194	hsa-miR-3682-3p	0.028578	0.0632936	#N/A	1.39914	2.28273	1.32734	1.77669	1.19308	-0.838169	0.0766686	3.244	1.094	1.632
195	hsa-miR-16-1-3p	0.052908	0.104968	#N/A	9.22646	11.7623	9.40245	11.3048	1.18287	-0.845398	0.0729387	5.648	0.972	1.275
196	hsa-miR-510-5p	0.00379667	0.0125709	#N/A	0.103721	0.933199	0	0.16031	1.16031	-0.861839	0.064574	2.406	1.14	8.997
197	hsa-miR-590-3p	0.0456368	0.0925828	#N/A	8.00336	10.8703	7.39517	8.59388	1.14279	-0.875055	0.0579647	4.202	1.003	1.358

## Sheet: Non-Teratoma_vs_Teratoma DOWN
		W.pval.unpaired	W.pval.BH.unpaired	W.pval.BH.paired	mean.Non-Teratoma	mean.Teratoma	median.Non-Teratoma	median.Teratoma	fold.change	(-1)/fold.change	log10(fold.change)	SAM.qvalue(%)	SAM.d.score	SAM.fold.change
1	hsa-miR-371a-3p	5.64714e-05	0.00155702	#N/A	2518.31	108.17	2293.65	10.4905	0.00500752	-199.7	-2.30038	0	-2.017	0.043
2	hsa-miR-373-3p	4.53645e-05	0.00155702	#N/A	5599.68	153.381	4944.78	26.2682	0.00551343	-181.375	-2.25858	0	-2.042	0.027
3	hsa-miR-371a-5p	5.34752e-05	0.00155702	#N/A	2235.42	65.883	1929	11.8043	0.00663438	-150.73	-2.1782	0	-2.023	0.029
4	hsa-miR-372-3p	4.53645e-05	0.00155702	#N/A	19912.6	611.684	16497.8	122.296	0.00747304	-133.814	-2.1265	0	-2.042	0.031
5	hsa-miR-373-5p	5.063e-05	0.00155702	#N/A	186.966	4.43047	147.264	0.747255	0.0117847	-84.8556	-1.92868	0	-2.03	0.024
6	hsa-miR-520a-5p	0.000532837	0.00412141	#N/A	673.949	26.3249	194.291	1.45712	0.0125818	-79.4796	-1.90026	0	-1.735	0.039
7	hsa-miR-520f-3p	0.00117038	0.00707078	#N/A	705.16	30.502	155.382	1.08692	0.013345	-74.9345	-1.87468	0	-1.626	0.043
8	hsa-miR-512-3p	0.00198582	0.0100872	#N/A	1602.89	98.1056	360.645	4.96052	0.0164817	-60.6734	-1.783	0	-1.549	0.061
9	hsa-miR-520a-3p	0.00106937	0.00653787	#N/A	882.781	44.2867	208.039	2.93266	0.0188131	-53.1545	-1.72554	0	-1.639	0.05
10	hsa-miR-518c-5p	0.00152874	0.00848282	#N/A	756.655	42.9825	188.918	2.94423	0.0207681	-48.1507	-1.6826	0	-1.588	0.057
11	hsa-miR-302b-3p	9.15928e-05	0.00161235	#N/A	5391.84	305.065	2809.09	64.9502	0.023469	-42.6093	-1.6295	0	-1.959	0.057
12	hsa-miR-517-5p	0.000532837	0.00412141	#N/A	192.739	6.15366	53.1711	0.405104	0.0259383	-38.553	-1.58606	0	-1.735	0.032
13	hsa-miR-518b	0.00198582	0.0100872	#N/A	340.876	17.8567	72.9461	0.968399	0.0266194	-37.5666	-1.5748	0	-1.549	0.052
14	hsa-miR-520g-3p	0.00152874	0.00848282	#N/A	226.367	11.6426	49.455	0.357878	0.0269127	-37.1572	-1.57004	0	-1.588	0.051
15	hsa-miR-526b-5p	0.00159747	0.00858431	#N/A	1143.04	57.6086	255.579	5.99541	0.0272641	-36.6783	-1.56441	0	-1.581	0.05
16	hsa-miR-518f-5p	0.00102194	0.00632366	#N/A	406.011	16.5716	75.113	1.38322	0.0313116	-31.937	-1.50429	0	-1.645	0.041
17	hsa-miR-517a-3p	0.00256543	0.0117581	#N/A	287.039	16.2359	61.7119	0.968399	0.031388	-31.8593	-1.50324	0	-1.511	0.057
18	hsa-miR-517b-3p	0.00256543	0.0117581	#N/A	287.026	16.2359	61.7119	0.968399	0.031388	-31.8593	-1.50324	0	-1.511	0.057
19	hsa-miR-520b	0.00174356	0.00922368	#N/A	365.449	16.5629	56.5791	0.812982	0.0314868	-31.7593	-1.50187	0	-1.569	0.045
20	hsa-miR-520c-3p	0.00182111	0.00948652	#N/A	365.598	16.585	56.5791	0.812982	0.0314868	-31.7593	-1.50187	0	-1.562	0.045
21	hsa-miR-520e	0.000932877	0.00602828	#N/A	213.128	7.31313	40.1306	0.38736	0.0337306	-29.6467	-1.47198	0	-1.658	0.034
22	hsa-miR-96-5p	8.23497e-05	0.00155702	#N/A	239.428	13.5765	219.186	7.38006	0.038059	-26.275	-1.41954	0	-1.972	0.057
23	hsa-miR-525-5p	0.00225865	0.0110412	#N/A	268.993	12.6459	43.9966	1.00019	0.0444521	-22.4961	-1.35211	0	-1.53	0.047
24	hsa-miR-302a-3p	0.000932877	0.00602828	#N/A	950.025	79.6547	353.887	15.4841	0.046449	-21.529	-1.33302	0	-1.658	0.084
25	hsa-miR-302d-3p	0.000532837	0.00412141	#N/A	725.175	67.803	307.221	13.5661	0.0472587	-21.1601	-1.32552	0	-1.735	0.093
26	hsa-miR-519a-5p	0.00404458	0.0159441	#N/A	1122.65	45.553	119.33	4.95328	0.0494744	-20.2125	-1.30562	0	-1.441	0.041
27	hsa-miR-519d-3p	0.00207321	0.0103256	#N/A	134.391	8.96227	30.2468	0.608504	0.0514775	-19.426	-1.28838	0	-1.543	0.067
28	hsa-miR-515-3p	0.00261957	0.0118892	#N/A	75.5801	5.88474	19.4729	0.0751585	0.0525162	-19.0418	-1.27971	0	-1.508	0.078
29	hsa-miR-523-3p	0.00152874	0.00848282	#N/A	174.634	6.18309	27.499	0.584076	0.0555836	-17.9909	-1.25505	0	-1.588	0.035
30	hsa-miR-302a-5p	9.15928e-05	0.00161235	#N/A	3554.21	175.011	1429.47	81.1468	0.0574263	-17.4136	-1.24089	0	-1.959	0.049
31	hsa-miR-182-5p	7.01221e-05	0.00155702	#N/A	110863	6735.39	94683.8	5553.12	0.058659	-17.0477	-1.23167	0	-1.991	0.061
32	hsa-miR-512-5p	0.00245917	0.0115706	#N/A	206.148	12.1922	30.757	0.940935	0.0611183	-16.3617	-1.21383	0	-1.517	0.059
33	hsa-miR-1323	0.00102194	0.00632366	#N/A	143.338	5.02033	26.6561	0.731356	0.0626031	-15.9736	-1.2034	0	-1.645	0.035
34	hsa-miR-515-5p	0.00357885	0.0147339	#N/A	112.304	10.6863	22.1205	0.475316	0.0638099	-15.6715	-1.19511	0	-1.46	0.095
35	hsa-miR-767-3p	0.0147148	0.041051	#N/A	111.12	2.61677	40.1781	1.68768	0.0652697	-15.321	-1.18529	0.921	-1.223	0.024
36	hsa-miR-548f-3p	0.000199393	0.00226207	#N/A	47.9052	1.36495	26.6008	0.892553	0.0685687	-14.5839	-1.16387	0	-1.863	0.028
37	hsa-miR-520d-3p	0.00297117	0.0129088	#N/A	112.615	6.73628	18.0694	0.328099	0.0696454	-14.3584	-1.15711	0	-1.489	0.06
38	hsa-miR-519c-3p	0.00097647	0.0061924	#N/A	102.994	4.11572	21.0727	0.537677	0.0696643	-14.3545	-1.15699	0	-1.652	0.04
39	hsa-miR-518e-3p	0.00703048	0.0235348	#N/A	145.755	9.73156	23.4284	0.703892	0.0697504	-14.3368	-1.15645	0.237	-1.351	0.067
40	hsa-miR-302b-5p	0.000461614	0.00380087	#N/A	38.9323	2.77347	16.9742	0.284736	0.0714767	-13.9906	-1.14584	0	-1.754	0.071
41	hsa-miR-520h	0.00273264	0.012237	#N/A	96.541	5.9591	15.7137	0.199078	0.0717422	-13.9388	-1.14423	0	-1.501	0.062
42	hsa-miR-183-5p	0.000119172	0.00184355	#N/A	28314.1	3508.84	26434.3	1920.64	0.0726922	-13.7566	-1.13851	0	-1.927	0.124
43	hsa-miR-498	0.00235676	0.0113512	#N/A	86.9659	5.39272	17.3092	0.340913	0.0732369	-13.6543	-1.13527	0	-1.524	0.062
44	hsa-miR-767-5p	0.0118651	0.0344156	#N/A	2988.8	137.598	1012.47	74.1568	0.074158	-13.4847	-1.12984	0.406	-1.261	0.046
45	hsa-miR-516b-5p	0.00602135	0.0211993	#N/A	237.34	9.86407	27.3228	1.13028	0.0752144	-13.2953	-1.1237	0.237	-1.377	0.042
46	hsa-miR-105-5p	0.0163553	0.0445301	#N/A	2976.34	171.015	1481.45	111.909	0.0761635	-13.1296	-1.11825	0.921	-1.204	0.057
47	hsa-miR-202-5p	0.00850405	0.0272183	#N/A	290.593	5.84563	25.0642	0.992292	0.0764378	-13.0825	-1.11669	0.237	-1.319	0.02
48	hsa-miR-367-3p	0.00166904	0.00887549	#N/A	62.4896	6.75756	24.3538	1.07969	0.0820265	-12.1912	-1.08605	0	-1.575	0.108
49	hsa-miR-518c-3p	0.00404428	0.0159441	#N/A	71.7452	4.81086	13.3127	0.180255	0.0824619	-12.1268	-1.08375	0	-1.441	0.067
50	hsa-miR-518a-3p	0.0106325	0.0320235	#N/A	146.447	9.13863	17.3269	0.616217	0.0881885	-11.3394	-1.05459	0.406	-1.28	0.062
51	hsa-miR-519b-3p	0.00279063	0.0123343	#N/A	74.7978	4.1	15.232	0.496629	0.0922021	-10.8457	-1.03526	0	-1.498	0.055
52	hsa-miR-518f-3p	0.00262006	0.0118892	#N/A	62.6638	3.48048	11.2905	0.134419	0.0923008	-10.8341	-1.03479	0	-1.508	0.056
53	hsa-miR-92a-1-5p	6.29474e-05	0.00155702	#N/A	95.8448	6.55726	72.6531	5.8708	0.0932859	-10.7197	-1.03018	0	-2.004	0.068
54	hsa-miR-302d-5p	0.000171141	0.00210531	#N/A	27.3997	1.05967	10.7203	0.210194	0.103256	-9.68466	-0.986084	0	-1.882	0.039
55	hsa-miR-25-5p	6.29474e-05	0.00155702	#N/A	19.9656	0.758683	14.308	0.646946	0.107587	-9.29476	-0.968238	0	-2.004	0.038
56	hsa-miR-150-5p	0.00279063	0.0123343	#N/A	3214.2	626.61	2090.43	260.53	0.125048	-7.99691	-0.902922	0	-1.498	0.195
57	hsa-miR-516a-5p	0.025455	0.0646507	#N/A	302.101	39.5164	19.6917	1.6246	0.126843	-7.88378	-0.896734	1.708	-1.12	0.131
58	hsa-miR-135b-3p	0.000171147	0.00210531	#N/A	16.1536	1.618	12.765	0.748482	0.127024	-7.87254	-0.896115	0	-1.882	0.1
59	hsa-miR-146a-5p	0.00159747	0.00858431	#N/A	613.587	118.109	426.491	53.3633	0.127168	-7.86359	-0.895621	0	-1.581	0.192
60	hsa-miR-518a-5p	0.00850405	0.0272183	#N/A	94.0386	7.34036	11.0041	0.537677	0.128096	-7.80666	-0.892465	0.237	-1.319	0.078
61	hsa-miR-519a-3p	0.0100601	0.0309378	#N/A	110.738	6.23194	9.53936	0.38736	0.131636	-7.59671	-0.880625	0.406	-1.29	0.056
62	hsa-miR-527	0.00818895	0.0264586	#N/A	89.2485	7.15795	10.5809	0.537677	0.132777	-7.53142	-0.876877	0.237	-1.325	0.08
63	hsa-miR-142-3p	0.00182111	0.00948652	#N/A	6517.06	1813.58	5653.94	797.475	0.1412	-7.08218	-0.850167	0	-1.562	0.278
64	hsa-miR-142-5p	0.00235696	0.0113512	#N/A	257.851	78.2129	210.821	29.5359	0.144159	-6.9368	-0.841159	0	-1.524	0.303
65	hsa-miR-524-5p	0.00159733	0.00858431	#N/A	34.1615	1.74918	6.74735	0.134419	0.146427	-6.82936	-0.83438	0	-1.581	0.051
66	hsa-miR-302c-3p	0.00650834	0.0222987	#N/A	219.535	23.4084	63.869	8.75743	0.150417	-6.64817	-0.822702	0.237	-1.364	0.107
67	hsa-miR-184	0.0411163	0.0908652	#N/A	311.058	303.509	161.089	24.7407	0.158806	-6.29699	-0.799133	2.608	-1.024	0.976
68	hsa-miR-522-3p	0.0106236	0.0320235	#N/A	63.1233	2.61455	5.4953	0.0592605	0.163081	-6.13192	-0.787597	0.406	-1.28	0.041
69	hsa-miR-3130-5p	0.000361446	0.00321665	#N/A	13.7526	1.25201	10.6302	0.944922	0.16723	-5.97978	-0.776685	0	-1.786	0.091
70	hsa-miR-508-3p	0.00372838	0.0150461	#N/A	2665.95	74.1998	263.253	44.9213	0.173778	-5.75446	-0.760005	0	-1.453	0.028
71	hsa-miR-302c-5p	0.0118651	0.0344156	#N/A	50.3204	5.63152	11.7253	1.2459	0.17649	-5.66603	-0.753279	0.406	-1.261	0.112
72	hsa-miR-509-3p	0.00267586	0.0120355	#N/A	349.207	15.0218	73.2912	12.336	0.17951	-5.57072	-0.745911	0	-1.505	0.043
73	hsa-miR-96-3p	0.000276035	0.00273623	#N/A	7.14902	0.486737	4.76231	0.041612	0.180763	-5.53211	-0.74289	0	-1.821	0.068
74	hsa-miR-187-3p	0.00198582	0.0100872	#N/A	58.4288	6.89277	40.5249	6.65671	0.184388	-5.42334	-0.734267	0	-1.549	0.118
75	hsa-miR-629-3p	6.29474e-05	0.00155702	#N/A	46.7731	5.99146	35.8594	5.83725	0.185495	-5.39097	-0.731667	0	-2.004	0.128
76	hsa-miR-141-5p	0.00818895	0.0264586	#N/A	2479.71	286.537	1099.6	203.407	0.185722	-5.38439	-0.731136	0.237	-1.325	0.116
77	hsa-miR-517c-3p	0.011228	0.033422	#N/A	51.6199	2.82351	5.09814	0.19368	0.195745	-5.10869	-0.708309	0.406	-1.271	0.055
78	hsa-miR-629-5p	8.23497e-05	0.00155702	#N/A	787.066	132.277	621.661	121.206	0.196264	-5.09517	-0.707158	0	-1.972	0.168
79	hsa-miR-942-5p	7.80658e-05	0.00155702	#N/A	48.4843	7.86337	39.413	7.10011	0.200433	-4.98919	-0.69803	0	-1.978	0.162
80	hsa-miR-625-3p	8.68552e-05	0.00161235	#N/A	1108.46	223.181	920.522	185.336	0.202204	-4.94549	-0.69421	0	-1.966	0.201
81	hsa-miR-514a-3p	0.00556744	0.0200153	#N/A	1242.1	52.0712	90.5112	18.0209	0.207853	-4.81109	-0.682244	0.237	-1.389	0.042
82	hsa-miR-105-3p	0.0139357	0.0393048	#N/A	14.9315	0.373496	4.70661	0.191121	0.208727	-4.79095	-0.680422	0.406	-1.229	0.025
83	hsa-miR-3607-3p	5.96262e-05	0.00155702	#N/A	66.7903	12.5256	62.5741	12.5426	0.21302	-4.69439	-0.671579	0	-2.01	0.188
84	hsa-miR-7-1-3p	0.000146691	0.00199696	#N/A	89.7397	16.0991	73.8331	15.0477	0.214447	-4.66316	-0.668681	0	-1.902	0.179
85	hsa-miR-526b-3p	0.00553928	0.0200153	#N/A	27.9133	1.64631	3.59669	0	0.217548	-4.59669	-0.662445	0.237	-1.389	0.059
86	hsa-miR-525-3p	0.00556547	0.0200153	#N/A	22.2578	1.73065	4.20795	0.134419	0.217824	-4.59085	-0.661893	0.237	-1.389	0.078
87	hsa-miR-195-5p	0.000643788	0.00459655	#N/A	43.3356	9.14732	41.4278	8.77031	0.230281	-4.34252	-0.637742	0	-1.709	0.211
88	hsa-miR-1283	0.00882713	0.0279963	#N/A	36.0138	1.82405	3.7212	0.100155	0.233024	-4.2914	-0.632599	0.237	-1.312	0.051
89	hsa-miR-183-3p	0.000107313	0.0017672	#N/A	6.3567	0.619031	5.06882	0.421139	0.234171	-4.27039	-0.630468	0	-1.94	0.097
90	hsa-miR-508-5p	0.00602125	0.0211993	#N/A	71.9904	2.03039	7.01395	0.953502	0.243763	-4.10235	-0.613033	0.237	-1.377	0.028
91	hsa-miR-509-3-5p	0.00437515	0.0169206	#N/A	40.2873	0.760574	4.30733	0.304466	0.245786	-4.06859	-0.609443	0	-1.428	0.019
92	hsa-miR-3614-5p	0.00146273	0.00829695	#N/A	6.44307	1.49032	5.66927	0.653792	0.247972	-4.03271	-0.605597	0	-1.594	0.231
93	hsa-miR-625-5p	0.000125555	0.00190192	#N/A	12.817	2.53423	11.4232	2.09155	0.248852	-4.01845	-0.604059	0	-1.921	0.198
94	hsa-miR-378a-3p	0.000345012	0.0031227	#N/A	1264.95	298.973	1082.99	274.996	0.254611	-3.92756	-0.594123	0	-1.793	0.236
95	hsa-miR-548x-3p	0.0018988	0.00979131	#N/A	4.98833	0	2.92229	0	0.254953	-3.92229	-0.59354	0	-1.537	0
96	hsa-miR-139-3p	0.00456468	0.0171976	#N/A	70.1097	11.6073	43.387	10.8734	0.267497	-3.73837	-0.572682	0	-1.421	0.166
97	hsa-miR-19b-1-5p	5.34752e-05	0.00155702	#N/A	60.6754	10.9619	51.5404	13.4761	0.275522	-3.62947	-0.559843	0	-2.023	0.181
98	hsa-miR-18a-3p	0.000171147	0.00210531	#N/A	23.4034	3.86793	19.8513	4.87519	0.281767	-3.54903	-0.55011	0	-1.882	0.165
99	hsa-miR-506-3p	0.00676259	0.0229467	#N/A	34.6371	0.895262	4.06633	0.445994	0.285413	-3.5037	-0.544527	0.237	-1.357	0.026
100	hsa-miR-195-3p	0.00111882	0.00679951	#N/A	9.92793	1.98063	8.88228	1.8804	0.291471	-3.43087	-0.535404	0	-1.633	0.2
101	hsa-miR-20a-5p	0.000132259	0.00190192	#N/A	1525.35	476.78	1424.54	414.975	0.291802	-3.42698	-0.534912	0	-1.914	0.313
102	hsa-miR-182-3p	0.000158301	0.00207212	#N/A	2.90886	0.122004	2.53625	0.041612	0.294552	-3.39498	-0.530837	0	-1.892	0.042
103	hsa-miR-29b-3p	0.0118651	0.0344156	#N/A	993.53	478.469	887.682	270.3	0.305283	-3.27564	-0.515297	0.406	-1.261	0.482
104	hsa-miR-378a-5p	0.00602135	0.0211993	#N/A	177.664	74.2992	154.664	47.1242	0.309154	-3.23463	-0.509825	0.237	-1.377	0.418
105	hsa-miR-642a-5p	0.00106937	0.00653787	#N/A	9.07117	1.91599	6.09884	1.20977	0.311286	-3.21248	-0.50684	0	-1.639	0.211
106	hsa-miR-1270	0.0271874	0.0677031	#N/A	16.5855	5.89965	13.291	3.54102	0.317753	-3.1471	-0.49791	1.708	-1.108	0.356
107	hsa-miR-590-3p	0.000558769	0.00422595	#N/A	13.8969	5.12925	13.4004	3.61005	0.320134	-3.1237	-0.494669	0	-1.729	0.369
108	hsa-miR-155-3p	0.00882938	0.0279963	#N/A	3.6182	1.08537	3.20049	0.35171	0.321798	-3.10754	-0.492417	0.237	-1.312	0.3
109	hsa-miR-520d-5p	0.00456173	0.0171976	#N/A	14.2462	0.903249	2.40659	0.115437	0.327435	-3.05404	-0.484875	0	-1.421	0.063
110	hsa-miR-3687	0.000220582	0.00244798	#N/A	4.48738	0.328703	2.8161	0.25109	0.327845	-3.05022	-0.484331	0	-1.85	0.073
111	hsa-miR-202-3p	0.0312498	0.0752501	#N/A	38.2147	0.435563	2.76668	0.238273	0.328744	-3.04188	-0.483142	1.708	-1.076	0.011
112	hsa-miR-3662	0.000243923	0.00256748	#N/A	4.41482	0.450638	3.23091	0.391924	0.328989	-3.03961	-0.482818	0	-1.837	0.102
113	hsa-miR-548y	0.00146273	0.00829695	#N/A	7.27011	1.86324	6.22841	1.42592	0.335609	-2.97966	-0.474166	0	-1.594	0.256
114	hsa-miR-135b-5p	0.037455	0.0849812	#N/A	94.0911	55.2461	73.643	24.2333	0.338053	-2.95811	-0.471015	2.608	-1.044	0.587
115	hsa-miR-154-3p	0.0340749	0.0794083	#N/A	155.136	69.4063	118.396	39.5036	0.339238	-2.94778	-0.469495	2.608	-1.063	0.447
116	hsa-miR-34c-3p	0.0127556	0.0363783	#N/A	19.4954	22.9871	15.037	4.49153	0.342429	-2.92031	-0.46543	0.406	-1.248	1.179
117	hsa-miR-29c-3p	0.0309591	0.0747263	#N/A	1602.11	796.362	1376.93	471.952	0.343235	-2.91346	-0.464409	1.708	-1.082	0.497
118	hsa-miR-519e-3p	0.00464984	0.01739	#N/A	7.48773	0.687566	2.02373	0.0402785	0.344038	-2.90666	-0.463394	0	-1.418	0.092
119	hsa-miR-155-5p	0.022275	0.0577928	#N/A	927.07	478.646	870.57	301.486	0.347058	-2.88136	-0.459598	1.249	-1.146	0.516
120	hsa-miR-146b-5p	0.00122413	0.00735201	#N/A	2368.85	929.965	2356.44	822.293	0.349232	-2.86342	-0.456886	0	-1.62	0.393
121	hsa-miR-29a-3p	0.0299763	0.072871	#N/A	4536.32	2802.07	4205.86	1497.29	0.356154	-2.80777	-0.448362	1.708	-1.088	0.618
122	hsa-miR-3614-3p	0.00579029	0.0206709	#N/A	3.13892	1.07712	2.74561	0.341826	0.35824	-2.79143	-0.445826	0.237	-1.383	0.343
123	hsa-miR-497-5p	0.00207321	0.0103256	#N/A	20.7627	6.93156	19.553	6.39148	0.359629	-2.78064	-0.444145	0	-1.543	0.334
124	hsa-miR-101-5p	0.000674702	0.0046862	#N/A	18.4927	6.74819	16.455	5.28354	0.359985	-2.77789	-0.443716	0	-1.703	0.365
125	hsa-miR-3648	0.000199399	0.00226207	#N/A	2.95831	0.342762	2.19186	0.164973	0.364983	-2.73986	-0.437728	0	-1.863	0.116
126	hsa-miR-150-3p	0.00626016	0.0218144	#N/A	7.32979	2.01268	4.56392	1.06458	0.371066	-2.69494	-0.430549	0.237	-1.37	0.275
127	hsa-miR-34c-5p	0.0163553	0.0445301	#N/A	26.446	60.8629	19.39	6.67036	0.376183	-2.65828	-0.4246	0.921	-1.204	2.301
128	hsa-miR-519e-5p	0.0175075	0.04724	#N/A	21.8767	3.21924	2.32362	0.284969	0.386618	-2.58653	-0.412718	0.921	-1.191	0.147
129	hsa-miR-299-3p	0.0572361	0.119505	#N/A	27.7399	12.9316	21.1059	7.70665	0.393861	-2.53897	-0.404657	4.486	-0.954	0.466
130	hsa-miR-548j-5p	0.000171125	0.00210531	#N/A	2.32399	0.19376	1.78565	0.099539	0.394716	-2.53347	-0.403715	0	-1.882	0.083
131	hsa-miR-616-5p	9.65738e-05	0.00164336	#N/A	8.62447	2.00494	7.42101	2.34693	0.39745	-2.51604	-0.400717	0	-1.953	0.232
132	hsa-miR-573	0.000439677	0.00371204	#N/A	3.4372	0.210066	1.8663	0.148459	0.400676	-2.49578	-0.397206	0	-1.761	0.061
133	hsa-miR-193b-5p	0.00329605	0.014022	#N/A	9.99492	2.9136	6.73302	2.10301	0.401268	-2.4921	-0.396566	0	-1.473	0.292
134	hsa-miR-185-3p	0.00159747	0.00858431	#N/A	6.99584	3.01799	6.78713	2.12516	0.401323	-2.49176	-0.396506	0	-1.581	0.431
135	hsa-miR-590-5p	0.000231991	0.0024933	#N/A	43.9652	17.4956	39.1834	15.173	0.402481	-2.48459	-0.395255	0	-1.844	0.398
136	hsa-miR-296-3p	0.043722	0.095385	#N/A	19.7284	7.23729	17.2338	6.35781	0.403525	-2.47816	-0.394129	2.608	-1.012	0.367
137	hsa-miR-29b-1-5p	0.00316243	0.0136815	#N/A	8.9315	3.04421	7.67966	2.53328	0.407076	-2.45655	-0.390325	0	-1.479	0.341
138	hsa-miR-7-5p	0.0123032	0.0353847	#N/A	13.2123	4.63414	8.88795	3.06321	0.410926	-2.43353	-0.386236	0.406	-1.255	0.351
139	hsa-miR-378c	0.00372838	0.0150461	#N/A	13.7057	5.37838	12.2793	4.69847	0.429125	-2.33032	-0.367416	0	-1.453	0.392
140	hsa-miR-146b-3p	0.00146273	0.00829695	#N/A	253.173	107.894	238.024	103.976	0.439185	-2.27695	-0.357353	0	-1.594	0.426
141	hsa-miR-3653	0.000154452	0.00204799	#N/A	6.45066	1.63206	5.25459	1.75902	0.441118	-2.26697	-0.355445	0	-1.895	0.253
142	hsa-miR-374a-3p	0.00097647	0.0061924	#N/A	3456.12	1349.98	3096.05	1367.84	0.44198	-2.26254	-0.354597	0	-1.652	0.391
143	hsa-miR-185-5p	0.000419179	0.00359648	#N/A	115.554	52.8328	110.699	48.5284	0.443408	-2.25526	-0.353197	0	-1.767	0.457
144	hsa-miR-21-5p	0.0642725	0.132037	#N/A	209390	140172	200177	88775.5	0.443488	-2.25485	-0.353118	4.486	-0.928	0.669
145	hsa-miR-3942-5p	8.23497e-05	0.00155702	#N/A	2.29631	0.254714	1.67688	0.205394	0.450298	-2.22075	-0.3465	0	-1.972	0.111
146	hsa-miR-524-3p	0.0136487	0.0386019	#N/A	10.1684	0.96044	1.44713	0.105096	0.451588	-2.21441	-0.345258	0.406	-1.236	0.094
147	hsa-miR-25-3p	0.00256543	0.0117581	#N/A	22412.3	9069.35	18582.7	8493.96	0.457118	-2.18762	-0.339971	0	-1.511	0.405
148	hsa-miR-513c-5p	0.00906862	0.0285774	#N/A	10.7444	0.295618	1.43705	0.119137	0.459217	-2.17762	-0.337982	0.237	-1.306	0.028
149	hsa-miR-193b-3p	0.0118651	0.0344156	#N/A	127.506	55.6661	99.7395	45.3513	0.460111	-2.17339	-0.337138	0.406	-1.261	0.437
150	hsa-miR-3940-3p	0.00372694	0.0150461	#N/A	2.89443	0.544456	2.04042	0.399989	0.460459	-2.17175	-0.336809	0	-1.453	0.188
151	hsa-miR-651-5p	0.00279063	0.0123343	#N/A	24.3844	9.57167	20.2543	8.87584	0.464651	-2.15215	-0.332873	0	-1.498	0.393
152	hsa-miR-101-3p	0.000380409	0.00331964	#N/A	16508.9	7486.76	15994.5	7451.63	0.465921	-2.14629	-0.331688	0	-1.78	0.453
153	hsa-miR-32-3p	0.00818895	0.0264586	#N/A	4.30229	1.73973	3.69827	1.19914	0.468075	-2.13641	-0.329685	0.237	-1.325	0.404
154	hsa-miR-106b-3p	0.0175357	0.04724	#N/A	538.408	281.384	453.865	215.12	0.475131	-2.10468	-0.323186	0.921	-1.191	0.523
155	hsa-miR-2113	0.00882713	0.0279963	#N/A	2.28239	0.562022	1.85456	0.359895	0.476394	-2.0991	-0.322034	0.237	-1.312	0.246
156	hsa-miR-130a-5p	0.00343481	0.0142558	#N/A	12.5054	4.61796	10.4543	4.4633	0.476964	-2.09659	-0.321514	0	-1.466	0.369
157	hsa-miR-374b-3p	0.000706992	0.00484456	#N/A	10.0207	3.41776	8.33982	3.46303	0.47785	-2.09271	-0.320709	0	-1.697	0.341
158	hsa-miR-1976	0.0208188	0.054925	#N/A	12.4296	6.55947	10.5028	4.58455	0.485493	-2.05976	-0.313817	1.249	-1.159	0.528
159	hsa-miR-93-5p	0.0539655	0.113372	#N/A	13733.4	8751.94	10843.1	5381.09	0.496314	-2.01485	-0.304243	3.22	-0.967	0.637
160	hsa-miR-624-5p	0.000932877	0.00602828	#N/A	4.96235	1.82719	4.05801	1.5167	0.497567	-2.00978	-0.303148	0	-1.658	0.368
161	hsa-miR-639	0.000269526	0.00269798	#N/A	1.77	0.211357	1.39538	0.25109	0.522294	-1.91463	-0.282085	0	-1.825	0.119
162	hsa-miR-148a-5p	0.0163553	0.0445301	#N/A	115.843	63.6256	106.11	55.9759	0.531936	-1.87993	-0.274141	0.921	-1.204	0.549
163	hsa-miR-27a-5p	0.043722	0.095385	#N/A	13.3098	8.12389	11.86	5.88232	0.535174	-1.86855	-0.271505	2.608	-1.012	0.61
164	hsa-miR-16-2-3p	0.00556744	0.0200153	#N/A	40.8188	16.7042	34.6358	18.164	0.537773	-1.85952	-0.269401	0.237	-1.389	0.409
165	hsa-miR-548s	0.00372809	0.0150461	#N/A	2.12745	0.440055	1.45226	0.324896	0.540275	-1.85091	-0.267385	0	-1.453	0.207
166	hsa-miR-550a-3p	0.000614195	0.00451146	#N/A	7.28741	2.23355	5.95936	2.76518	0.541023	-1.84835	-0.266784	0	-1.716	0.306
167	hsa-miR-30c-1-3p	0.00343481	0.0142558	#N/A	4.07942	1.74802	3.62371	1.53415	0.548078	-1.82456	-0.261158	0	-1.466	0.428
168	hsa-miR-374a-5p	0.00050803	0.00408424	#N/A	77.9806	42.7817	74.1629	40.2836	0.549254	-1.82065	-0.260226	0	-1.741	0.549
169	hsa-miR-584-5p	0.043722	0.095385	#N/A	133.519	60.8173	98.8521	53.909	0.549903	-1.8185	-0.259714	2.608	-1.012	0.455
170	hsa-miR-550a-5p	0.00456468	0.0171976	#N/A	5.46379	2.10871	4.58635	2.07639	0.550698	-1.81588	-0.259087	0	-1.421	0.386
171	hsa-miR-381-3p	0.0169365	0.0459898	#N/A	1973.45	878.749	1604.57	891.9	0.556125	-1.79816	-0.254827	0.921	-1.197	0.445
172	hsa-miR-19a-3p	0.00290988	0.0126965	#N/A	99.931	44.4238	90.0347	50.0625	0.560913	-1.78281	-0.251105	0	-1.492	0.445
173	hsa-miR-3944-3p	0.00139924	0.00816354	#N/A	1.38307	0.290502	1.10965	0.18712	0.56271	-1.77712	-0.249716	0	-1.601	0.21
174	hsa-miR-3922-3p	0.00969386	0.0301482	#N/A	2.2442	0.857519	1.93817	0.657793	0.564227	-1.77234	-0.248546	0.406	-1.296	0.382
175	hsa-miR-151a-3p	0.0118651	0.0344156	#N/A	3945.67	2187.16	3466.79	1959.45	0.565332	-1.76887	-0.247696	0.406	-1.261	0.554
176	hsa-miR-190a-5p	0.0102479	0.0312332	#N/A	10.7878	4.98556	8.88098	4.69093	0.575948	-1.73627	-0.239617	0.406	-1.287	0.462
177	hsa-miR-3199	0.00404458	0.0159441	#N/A	2.86621	1.10734	2.423	0.972942	0.576378	-1.73497	-0.239293	0	-1.441	0.386
178	hsa-miR-3651	0.0181524	0.0483933	#N/A	3.26344	0.720114	1.69294	0.553575	0.576906	-1.73338	-0.238895	0.921	-1.184	0.221
179	hsa-miR-30e-5p	0.00216411	0.010726	#N/A	9444.24	5878.37	9626.07	5596.49	0.581432	-1.71989	-0.235501	0	-1.537	0.622
180	hsa-miR-367-5p	0.00599923	0.0211993	#N/A	1.18604	0.112229	0.753057	0.029938	0.58751	-1.7021	-0.230985	0.237	-1.373	0.095
181	hsa-miR-663a	0.000557937	0.00422595	#N/A	1.28062	0.120834	0.864283	0.105096	0.592773	-1.68699	-0.227112	0	-1.729	0.094
182	hsa-miR-29a-5p	0.0362979	0.0830945	#N/A	7.55142	4.5011	7.23477	3.88607	0.593347	-1.68535	-0.226691	2.608	-1.05	0.596
183	hsa-miR-30e-3p	0.00372838	0.0150461	#N/A	7828.68	4170.62	7434.21	4415.98	0.594063	-1.68332	-0.226168	0	-1.453	0.533
184	hsa-miR-330-5p	0.0411163	0.0908652	#N/A	20.7007	15.483	20.2753	11.7642	0.599955	-1.66679	-0.221881	2.608	-1.024	0.748
185	hsa-miR-18a-5p	0.0102479	0.0312332	#N/A	88.294	39.5424	73.8168	43.9205	0.600406	-1.66554	-0.221555	0.406	-1.287	0.448
186	hsa-miR-106b-5p	0.0624497	0.129071	#N/A	651.901	407.586	597.597	358.869	0.601188	-1.66337	-0.22099	4.486	-0.935	0.625
187	hsa-miR-507	0.031684	0.0761162	#N/A	6.26438	0.143815	0.760653	0.07155	0.608609	-1.64309	-0.215661	1.708	-1.069	0.023
188	hsa-miR-26a-1-3p	0.0661391	0.135327	#N/A	4.80532	2.65771	4.20795	2.21739	0.617784	-1.61869	-0.209163	4.486	-0.922	0.553
189	hsa-miR-518d-3p	0.0333002	0.0792529	#N/A	8.51648	0.306987	0.605796	0	0.622744	-1.6058	-0.20569	2.608	-1.056	0.036
190	hsa-miR-92a-3p	0.0114409	0.0337606	#N/A	33127.1	17485	30307.1	19181.6	0.632921	-1.57998	-0.19865	0.406	-1.268	0.528
191	hsa-miR-223-5p	0.0386433	0.0869049	#N/A	4.57852	2.55262	4.04782	2.20453	0.634834	-1.57522	-0.19734	2.608	-1.037	0.558
192	hsa-miR-548o-3p	0.000461601	0.00380087	#N/A	1.30078	0.381092	1.1488	0.369175	0.637182	-1.56941	-0.195737	0	-1.754	0.293
193	hsa-miR-643	0.00290659	0.0126965	#N/A	1.12258	0.278444	0.885526	0.201745	0.637353	-1.56899	-0.19562	0	-1.492	0.248
194	hsa-miR-34b-5p	0.0398631	0.0890596	#N/A	1.94506	9.80289	1.46462	0.570929	0.637392	-1.56889	-0.195593	2.608	-1.031	5.04
195	hsa-miR-521	0.0603132	0.125417	#N/A	7.48085	0.467331	0.760653	0.124837	0.638875	-1.56525	-0.194584	4.486	-0.938	0.062
196	hsa-miR-580-3p	0.00535131	0.0195831	#N/A	1.4036	0.508581	1.27526	0.462518	0.64279	-1.55572	-0.191931	0	-1.396	0.362
197	hsa-miR-3660	0.000757056	0.00508522	#N/A	1.01374	0.035521	0.548974	0	0.645589	-1.54897	-0.190044	0	-1.684	0.035
198	hsa-miR-1254	0.0290205	0.070885	#N/A	2.81189	1.14275	2.06386	0.983843	0.647498	-1.54441	-0.188761	1.708	-1.095	0.406
199	hsa-miR-3684	0.00146206	0.00829695	#N/A	0.937025	0.219537	0.838147	0.199078	0.65233	-1.53297	-0.185533	0	-1.594	0.234
200	hsa-miR-513b-5p	0.00573693	0.0205523	#N/A	2.69675	0.0501057	0.52846	0	0.654253	-1.52846	-0.184254	0.237	-1.37	0.019
201	hsa-miR-514b-5p	0.0405159	0.0903204	#N/A	6.24934	0.219401	0.6202	0.0662845	0.658119	-1.51948	-0.181696	2.608	-1.021	0.035
202	hsa-miR-1304-5p	0.00696441	0.0234675	#N/A	0.773403	0.156417	0.637632	0.0818905	0.660643	-1.51368	-0.180033	0.237	-1.351	0.202
203	hsa-miR-17-3p	0.0110302	0.0329294	#N/A	672.352	374.225	567.385	376.326	0.663857	-1.50635	-0.177926	0.406	-1.274	0.557
204	hsa-miR-513a-5p	0.0249808	0.0636044	#N/A	4.0269	0.250115	0.580904	0.0592605	0.670035	-1.49246	-0.173903	1.708	-1.117	0.062
205	hsa-miR-505-3p	0.0478913	0.102435	#N/A	138.577	79.0706	123.546	82.7762	0.672651	-1.48666	-0.172211	3.22	-0.992	0.571
206	hsa-miR-616-3p	0.0147156	0.041051	#N/A	2.32038	1.02047	1.88049	0.938666	0.673033	-1.48581	-0.171963	0.921	-1.223	0.44
207	hsa-miR-3691-5p	0.00625454	0.0218144	#N/A	1.34825	0.332299	0.990106	0.349171	0.677939	-1.47506	-0.168809	0.237	-1.37	0.246
208	hsa-miR-22-3p	0.0450763	0.0979211	#N/A	88660.8	65812.4	88980.8	60413.2	0.678949	-1.47286	-0.168163	2.608	-1.005	0.742
209	hsa-miR-3607-5p	0.0041675	0.0163027	#N/A	0.741169	0.119868	0.618187	0.100873	0.680312	-1.46991	-0.167292	0	-1.434	0.162
210	hsa-miR-486-3p	0.0299476	0.072871	#N/A	1.68355	0.501538	1.23307	0.528327	0.684405	-1.46112	-0.164687	1.708	-1.088	0.298
211	hsa-miR-33b-5p	0.0330063	0.0787405	#N/A	1.63675	0.775699	1.43263	0.698022	0.69802	-1.43262	-0.156132	1.708	-1.069	0.474
212	hsa-miR-3171	0.0181533	0.0483933	#N/A	0.804607	0.0930927	0.533106	0.07155	0.698941	-1.43074	-0.15556	0.921	-1.178	0.116
213	hsa-miR-3917	0.0398631	0.0890596	#N/A	3.78701	1.70806	2.76062	1.63911	0.701775	-1.42496	-0.153802	2.608	-1.031	0.451
214	hsa-miR-361-3p	0.0340749	0.0794083	#N/A	331.546	223.878	310.261	217.762	0.702826	-1.42283	-0.153152	2.608	-1.063	0.675
215	hsa-miR-3610	0.0478913	0.102435	#N/A	1.78661	1.00862	1.61546	0.856519	0.709826	-1.4088	-0.148848	3.22	-0.992	0.565
216	hsa-miR-1243	0.0385544	0.0869049	#N/A	1.4373	0.389701	0.753057	0.260186	0.718851	-1.39111	-0.143361	2.608	-1.037	0.271
217	hsa-miR-576-5p	0.0508525	0.107719	#N/A	25.9039	16.283	22.3462	15.9102	0.724324	-1.3806	-0.140067	3.22	-0.98	0.629
218	hsa-miR-1291	0.0661391	0.135327	#N/A	1.73786	0.723494	1.16181	0.568466	0.725534	-1.37829	-0.139342	4.486	-0.922	0.416
219	hsa-miR-125a-3p	0.043722	0.095385	#N/A	15.8614	9.80453	12.7898	9.08006	0.730981	-1.36803	-0.136094	2.608	-1.012	0.618
220	hsa-miR-3191-3p	0.00252561	0.0117581	#N/A	0.504796	0.0470503	0.422402	0.0402785	0.731353	-1.36733	-0.135873	0	-1.508	0.093
221	hsa-miR-627-5p	0.014202	0.0399457	#N/A	1.95133	1.0015	1.705	0.983843	0.733397	-1.36352	-0.134661	0.406	-1.229	0.513
222	hsa-miR-499a-3p	0.0719373	0.145154	#N/A	1.5304	0.489037	0.752296	0.288668	0.735417	-1.35977	-0.133466	5.699	-0.903	0.32
223	hsa-miR-2116-3p	0.00913509	0.0286982	#N/A	0.781162	0.281075	0.687598	0.244589	0.737491	-1.35595	-0.132243	0.237	-1.306	0.36
224	hsa-miR-3909	0.0307638	0.0744308	#N/A	0.770533	0.283214	0.633603	0.205394	0.737874	-1.35524	-0.132018	1.708	-1.082	0.368
225	hsa-miR-3136-5p	0.0100472	0.0309378	#N/A	0.752695	0.251692	0.558151	0.155716	0.741722	-1.34821	-0.129759	0.406	-1.29	0.334
226	hsa-miR-548b-3p	0.0606698	0.125902	#N/A	4.12652	1.75733	2.81846	1.90425	0.760583	-1.31478	-0.118854	4.486	-0.941	0.426
227	hsa-miR-33b-3p	0.0722338	0.145465	#N/A	0.733246	0.243054	0.57305	0.201745	0.763959	-1.30897	-0.11693	5.699	-0.9	0.331
228	hsa-miR-30d-3p	0.0263089	0.0659984	#N/A	6.88376	4.91831	6.59377	4.85667	0.771246	-1.2966	-0.112807	1.708	-1.114	0.714
229	hsa-miR-3688-3p	0.0115551	0.0339993	#N/A	0.542218	0.112923	0.417923	0.107897	0.781352	-1.27983	-0.107153	0.406	-1.261	0.208
230	hsa-miR-509-5p	0.0237467	0.0610714	#N/A	3.80251	0.0501057	0.276668	0	0.783289	-1.27667	-0.106078	1.708	-1.104	0.013
231	hsa-miR-3654	0.00508935	0.0188269	#N/A	0.486524	0.00997933	0.274274	0	0.784761	-1.27427	-0.105263	0.237	-1.383	0.021
232	hsa-miR-607	0.00640088	0.0221536	#N/A	0.60756	0.0930927	0.354886	0.07155	0.790878	-1.26442	-0.10189	0.237	-1.364	0.153
233	hsa-miR-3157-5p	0.0718623	0.145154	#N/A	0.526026	0.159785	0.387264	0.100873	0.793557	-1.26015	-0.100422	5.699	-0.896	0.304
234	hsa-miR-1293	0.0222739	0.0577928	#N/A	0.540693	0.035521	0.254907	0	0.796872	-1.25491	-0.0986115	1.708	-1.12	0.066
235	hsa-miR-548t-5p	0.0109447	0.0328664	#N/A	0.462481	0.0686563	0.32062	0.07155	0.811399	-1.23244	-0.0907654	0.406	-1.268	0.148
236	hsa-miR-3174	0.0683665	0.13902	#N/A	0.353792	0.098878	0.331306	0.0818905	0.812654	-1.23054	-0.0900946	5.699	-0.906	0.279
237	hsa-miR-3680-3p	0.0151987	0.0421829	#N/A	0.553192	0.212546	0.477402	0.202977	0.814251	-1.22812	-0.0892415	0.921	-1.216	0.384
238	hsa-miR-548d-3p	0.0463003	0.100299	#N/A	0.674412	0.244385	0.465335	0.213126	0.827883	-1.2079	-0.0820308	3.22	-0.999	0.362
239	hsa-miR-3938	0.0259904	0.0658465	#N/A	0.412881	0.0277413	0.201932	0	0.831994	-1.20193	-0.0798799	1.708	-1.076	0.067
240	hsa-miR-19a-5p	0.0289711	0.070885	#N/A	0.271916	0.0197535	0.177443	0	0.849298	-1.17744	-0.0709399	2.608	-1.047	0.073
241	hsa-miR-3137	0.0479567	0.102435	#N/A	0.341538	0.0448063	0.177443	0	0.849298	-1.17744	-0.0709399	3.22	-0.96	0.131
242	hsa-miR-514b-3p	0.0198308	0.0525903	#N/A	1.04411	0	0.164114	0	0.859022	-1.16411	-0.0659955	1.708	-1.095	0
243	hsa-miR-3916	0.0235099	0.0606151	#N/A	0.190837	0	0.09877	0	0.910109	-1.09877	-0.0409068	2.608	-1.056	0

## Sheet: Non-Teratoma_vs_Teratoma UP
		W.pval.unpaired	W.pval.BH.unpaired	W.pval.BH.paired	mean.Non-Teratoma	mean.Teratoma	median.Non-Teratoma	median.Teratoma	fold.change	(-1)/fold.change	log10(fold.change)	SAM.qvalue(%)	SAM.d.score	SAM.fold.change
1	hsa-miR-375	0.00256543	0.0117581	#N/A	8948.64	10321.8	162.277	13711.9	83.9854	-0.0119068	1.9242	0	1.511	1.153
2	hsa-miR-215-5p	0.0411163	0.0908652	#N/A	15.8806	1131.12	6.04722	542.264	77.0891	-0.012972	1.88699	3.22	1.024	71.226
3	hsa-miR-200b-3p	0.000243923	0.00256748	#N/A	33.9994	271.082	3.47053	289.653	65.0155	-0.015381	1.81302	0	1.837	7.973
4	hsa-miR-490-3p	5.01656e-05	0.00155702	#N/A	1.20357	114.353	0.423236	87.406	62.1162	-0.0160989	1.7932	0	2.023	95.011
5	hsa-miR-200a-3p	0.000283264	0.00274077	#N/A	20.8948	153.827	2.62825	171.482	47.5387	-0.0210355	1.67705	0	1.818	7.362
6	hsa-miR-196b-5p	0.000643788	0.00459655	#N/A	217.11	985.745	20.1006	972.563	46.1392	-0.0216736	1.66407	0	1.709	4.54
7	hsa-miR-133a-3p	5.64714e-05	0.00155702	#N/A	7.83109	286.332	3.28428	175.558	41.2107	-0.0242656	1.61501	0	2.017	36.563
8	hsa-miR-1	0.000180117	0.00216352	#N/A	13.5745	379.844	5.9079	242.677	35.2752	-0.0283485	1.54747	0	1.876	27.982
9	hsa-miR-429	0.000146673	0.00199696	#N/A	6.40936	61.5171	1.14098	68.2118	32.3272	-0.0309337	1.50957	0	1.902	9.598
10	hsa-miR-200a-5p	0.000674702	0.0046862	#N/A	45.9863	171.954	4.06633	155.711	30.9319	-0.032329	1.49041	0	1.703	3.739
11	hsa-miR-203a	0.000132259	0.00190192	#N/A	246.209	6366.99	74.2592	2087.29	27.7479	-0.0360387	1.44323	0	1.914	25.86
12	hsa-miR-133b	3.59653e-05	0.00155702	#N/A	0.512537	42.5949	0.235071	22.4587	18.9938	-0.0526487	1.27861	0	2.03	83.106
13	hsa-miR-199b-5p	6.64432e-05	0.00155702	#N/A	174.697	2052.12	97.8438	1836.85	18.5935	-0.0537822	1.26936	0	1.998	11.747
14	hsa-miR-551b-3p	0.000220049	0.00244798	#N/A	3.69187	34.6284	1.09413	36.6643	17.9856	-0.0556	1.25493	0	1.85	9.38
15	hsa-miR-135a-5p	0.00139229	0.00816354	#N/A	6.64475	123.08	0.990106	31.5465	16.3542	-0.0611465	1.21363	0	1.601	18.523
16	hsa-miR-206	0.0212272	0.0558583	#N/A	3.49336	2771.32	1.02021	29.2482	14.9728	-0.0667877	1.1753	1.708	1.152	793.31
17	hsa-miR-135a-3p	0.000345607	0.0031227	#N/A	1.52332	17.611	0.181211	16.438	14.7628	-0.0677376	1.16917	0	1.735	11.561
18	hsa-miR-181a-2-3p	0.000132259	0.00190192	#N/A	279.548	2294.76	181.224	2439.35	13.392	-0.0746712	1.12685	0	1.914	8.209
19	hsa-miR-675-3p	0.000643788	0.00459655	#N/A	157.851	696.16	52.717	698.565	13.0232	-0.0767863	1.11472	0	1.709	4.41
20	hsa-miR-204-5p	0.000532837	0.00412141	#N/A	60.7805	465.643	13.1928	182.909	12.9579	-0.0771729	1.11254	0	1.735	7.661
21	hsa-miR-214-5p	0.000113096	0.00183287	#N/A	29.7491	239.423	17.9659	236.133	12.5031	-0.0799803	1.09702	0	1.934	8.048
22	hsa-let-7c-5p	5.34752e-05	0.00155702	#N/A	1655.6	18915.3	1001.68	12334.1	12.3021	-0.0812868	1.08998	0	2.023	11.425
23	hsa-miR-1251-5p	0.00143343	0.00829695	#N/A	4.26143	156.067	0.287411	13.3211	11.124	-0.089896	1.04626	0	1.549	36.623
24	hsa-miR-214-3p	0.000139299	0.00194828	#N/A	7.88487	68.0921	4.85762	59.6673	10.357	-0.0965532	1.01523	0	1.908	8.636
25	hsa-miR-199a-5p	7.01221e-05	0.00155702	#N/A	1395.82	10891.7	852.384	8827.89	10.3457	-0.0966582	1.01476	0	1.991	7.803
26	hsa-miR-483-3p	0.000224149	0.00246081	#N/A	2.42715	106.616	0.540206	14.7884	10.2509	-0.0975527	1.01076	0	1.844	43.926
27	hsa-miR-541-3p	0.00050803	0.00408424	#N/A	9.57334	60.7724	3.50171	41.8413	9.51667	-0.105079	0.978485	0	1.741	6.348
28	hsa-miR-383-5p	0.00181898	0.00948652	#N/A	2.2348	18.9509	0.798596	16.0305	9.4688	-0.10561	0.976295	0	1.556	8.48
29	hsa-miR-99a-3p	5.06118e-05	0.00155702	#N/A	2.54952	28.6592	1.61185	22.8339	9.12532	-0.109585	0.960248	0	2.03	11.241
30	hsa-miR-99a-5p	6.29474e-05	0.00155702	#N/A	546.762	4796.25	360.462	3073.3	8.50518	-0.117575	0.929684	0	2.004	8.772
31	hsa-miR-433-3p	0.000139299	0.00194828	#N/A	13.3989	85.8682	5.95804	56.5043	8.26443	-0.121	0.917213	0	1.908	6.409
32	hsa-miR-1247-5p	0.000362306	0.00321665	#N/A	22.3609	89.3739	7.47658	66.4545	7.95774	-0.125664	0.90079	0	1.786	3.997
33	hsa-miR-301a-3p	0.000231991	0.0024933	#N/A	14.0155	59.5131	8.46471	70.2613	7.52915	-0.132817	0.876746	0	1.844	4.246
34	hsa-miR-125b-2-3p	7.01221e-05	0.00155702	#N/A	19.3423	155.703	13.0856	104.071	7.45946	-0.134058	0.872708	0	1.991	8.05
35	hsa-miR-125b-5p	4.53645e-05	0.00155702	#N/A	738.246	4794.74	614.539	4329.67	7.03558	-0.142135	0.8473	0	2.042	6.495
36	hsa-miR-152-3p	6.29474e-05	0.00155702	#N/A	173.597	926.388	135.679	920.785	6.74416	-0.148276	0.828928	0	2.004	5.336
37	hsa-miR-199b-3p	7.01221e-05	0.00155702	#N/A	2673.44	14529.4	2083.15	13864.2	6.65267	-0.150316	0.822996	0	1.991	5.435
38	hsa-miR-199a-3p	7.01221e-05	0.00155702	#N/A	2684.85	14569.5	2093.95	13895.5	6.63332	-0.150754	0.821731	0	1.991	5.427
39	hsa-miR-450b-5p	0.000180117	0.00216352	#N/A	26.5274	145.922	15.9028	110.797	6.61413	-0.151192	0.820473	0	1.876	5.501
40	hsa-miR-542-3p	0.000132259	0.00190192	#N/A	456.718	2493.98	277.106	1828.21	6.57739	-0.152036	0.818054	0	1.914	5.461
41	hsa-miR-582-3p	0.000328491	0.00302153	#N/A	101.207	378.88	57.8668	373.837	6.36754	-0.157046	0.803972	0	1.799	3.744
42	hsa-miR-323b-3p	0.00245917	0.0115706	#N/A	54.0646	187.251	22.202	145.789	6.32657	-0.158064	0.801168	0	1.517	3.463
43	hsa-let-7e-3p	4.29307e-05	0.00155702	#N/A	4.30471	27.4965	3.34339	26.1102	6.24173	-0.160212	0.795305	0	2.049	6.388
44	hsa-miR-200b-5p	0.000186005	0.00220827	#N/A	1.02698	4.35577	0	5.22458	6.22458	-0.160653	0.79411	0	1.748	4.241
45	hsa-miR-450a-5p	0.000256429	0.00261814	#N/A	15.8788	97.0876	11.0295	73.1553	6.16447	-0.16222	0.789895	0	1.831	6.114
46	hsa-miR-496	0.00133854	0.00789969	#N/A	29.3877	106.991	9.10306	60.2336	6.0609	-0.164992	0.782537	0	1.607	3.641
47	hsa-let-7a-2-3p	6.29031e-05	0.00155702	#N/A	4.37718	31.6006	3.53286	26.0513	5.96782	-0.167565	0.775816	0	2.004	7.219
48	hsa-miR-582-5p	0.000283264	0.00274077	#N/A	7.53302	28.4497	4.703	32.4159	5.85935	-0.170668	0.767849	0	1.818	3.777
49	hsa-miR-887-3p	0.000119172	0.00184355	#N/A	7.09424	32.2858	5.23692	34.5314	5.69694	-0.175533	0.755642	0	1.927	4.551
50	hsa-miR-335-5p	0.000328491	0.00302153	#N/A	34.7652	131.261	18.8841	111.292	5.64732	-0.177075	0.751843	0	1.799	3.776
51	hsa-miR-431-3p	0.00152874	0.00848282	#N/A	255.929	864.996	145.081	799.597	5.48051	-0.182465	0.738821	0	1.588	3.38
52	hsa-miR-542-5p	0.000256429	0.00261814	#N/A	3.87076	20.4131	2.23469	16.5457	5.42423	-0.184358	0.734338	0	1.831	5.274
53	hsa-miR-125b-1-3p	0.000169974	0.00210531	#N/A	1.25043	7.90132	0.864283	9.03039	5.38029	-0.185864	0.730806	0	1.882	6.319
54	hsa-miR-324-5p	7.80658e-05	0.00155702	#N/A	22.0204	92.5755	18.0511	100.017	5.30245	-0.188592	0.724477	0	1.978	4.204
55	hsa-miR-218-5p	0.000674702	0.0046862	#N/A	101.904	328.934	76.9314	397.582	5.11453	-0.195522	0.708805	0	1.703	3.228
56	hsa-miR-483-5p	0.000284546	0.00274077	#N/A	1.65897	33.0532	0.74258	7.75189	5.02237	-0.199109	0.700909	0	1.812	19.924
57	hsa-miR-1911-5p	0.00978987	0.0302893	#N/A	16.3453	25.8844	1.72857	11.893	4.72518	-0.211632	0.674419	0.406	1.293	1.584
58	hsa-miR-503-5p	0.0157918	0.0434593	#N/A	17.3116	51.9683	10.8647	53.3803	4.58338	-0.218179	0.661186	1.249	1.21	3.002
59	hsa-miR-3200-3p	0.012303	0.0353847	#N/A	3.12664	16.4023	1.46014	9.98566	4.46546	-0.223941	0.649866	0.921	1.255	5.246
60	hsa-miR-432-5p	0.000643788	0.00459655	#N/A	182.743	553.918	96.7798	418.947	4.29483	-0.232838	0.632946	0	1.709	3.031
61	hsa-miR-376a-5p	0.000439919	0.00371204	#N/A	12.5658	54.1748	8.0979	37.6741	4.25089	-0.235245	0.62848	0	1.761	4.311
62	hsa-miR-143-5p	0.000256429	0.00261814	#N/A	53.7615	222.002	49.9227	214.87	4.23917	-0.235895	0.62728	0	1.831	4.129
63	hsa-miR-410-3p	0.00133854	0.00789969	#N/A	278.869	879.202	120.522	511.523	4.21754	-0.237105	0.625059	0	1.607	3.153
64	hsa-miR-409-5p	0.000558769	0.00422595	#N/A	62.1876	223.192	42.8985	179.539	4.11264	-0.243153	0.614121	0	1.729	3.589
65	hsa-miR-1298-5p	0.0162742	0.0445301	#N/A	26.6135	36.4386	1.32829	8.40847	4.04094	-0.247467	0.606482	1.249	1.204	1.369
66	hsa-miR-100-5p	0.000119172	0.00184355	#N/A	3824.71	12864.8	3535.65	14206.4	4.01719	-0.24893	0.603922	0	1.927	3.364
67	hsa-miR-301b	0.0464659	0.100299	#N/A	4.19599	13.4871	2.47289	12.8881	3.99902	-0.250061	0.601953	3.22	0.999	3.214
68	hsa-miR-668-3p	0.000298673	0.00282357	#N/A	1.07851	5.29966	0.333544	4.23925	3.92882	-0.25453	0.594262	0	1.799	4.914
69	hsa-miR-196a-5p	0.0340749	0.0794083	#N/A	27.2251	62.0678	8.37524	35.6671	3.91105	-0.255686	0.592294	2.608	1.063	2.28
70	hsa-miR-574-3p	7.01221e-05	0.00155702	#N/A	39.1837	164.093	34.6007	137.671	3.89519	-0.256727	0.590528	0	1.991	4.188
71	hsa-let-7e-5p	0.00010181	0.00170406	#N/A	653.27	2330.41	541.898	2087.36	3.84668	-0.259964	0.585087	0	1.946	3.567
72	hsa-miR-145-5p	0.000328491	0.00302153	#N/A	1407.12	6097.19	1323.39	5060.03	3.82139	-0.261685	0.582221	0	1.799	4.333
73	hsa-miR-424-3p	0.0102479	0.0312332	#N/A	8.89944	27.2098	5.64147	24.2459	3.80125	-0.263071	0.579926	0.406	1.287	3.057
74	hsa-miR-181b-5p	0.00159747	0.00858431	#N/A	382.677	1680.38	334.961	1273.15	3.79256	-0.263674	0.578932	0	1.581	4.391
75	hsa-miR-490-5p	1.91502e-09	8.03857e-07	#N/A	0.0595457	2.70749	0	2.78478	3.78478	-0.264216	0.578041	0	1.959	45.469
76	hsa-miR-337-3p	0.000775924	0.00517789	#N/A	321.152	1086.11	227.784	863.685	3.77948	-0.264587	0.577432	0	1.684	3.382
77	hsa-miR-23b-3p	0.000199399	0.00226207	#N/A	388.746	1154.65	349.401	1250.68	3.57214	-0.279944	0.552928	0	1.863	2.97
78	hsa-miR-181a-3p	0.00650834	0.0222987	#N/A	252.656	761.215	234.834	840.728	3.56916	-0.280178	0.552566	0.406	1.364	3.013
79	hsa-miR-1226-3p	0.000153867	0.00204799	#N/A	1.08185	5.07441	0.765158	5.12124	3.46781	-0.288366	0.540056	0	1.895	4.691
80	hsa-miR-424-5p	0.0187901	0.0499601	#N/A	255.899	531.867	170.242	570.785	3.33904	-0.299487	0.523622	1.249	1.178	2.078
81	hsa-miR-27b-3p	7.39932e-05	0.00155702	#N/A	505.762	1386.73	441.587	1461.38	3.30417	-0.302647	0.519063	0	1.985	2.742
82	hsa-miR-329-3p	0.0123032	0.0353847	#N/A	14.7412	39.8276	9.0057	31.7542	3.27356	-0.305478	0.51502	0.921	1.255	2.702
83	hsa-miR-338-3p	0.00245917	0.0115706	#N/A	493.655	1336.92	388.95	1204.46	3.09131	-0.323487	0.490143	0	1.517	2.708
84	hsa-miR-145-3p	0.0127556	0.0363783	#N/A	39.8684	131.524	36.2175	113.193	3.06825	-0.325919	0.486891	0.921	1.248	3.299
85	hsa-miR-10a-5p	0.0340749	0.0794083	#N/A	6804.22	14405.6	3784.2	11427.2	3.01919	-0.331215	0.47989	2.608	1.063	2.117
86	hsa-miR-501-5p	0.0340749	0.0794083	#N/A	5.12503	14.089	4.30733	14.9281	3.00114	-0.333206	0.477287	2.608	1.063	2.749
87	hsa-miR-487b-3p	0.000614195	0.00451146	#N/A	82.7326	223.09	54.048	163.187	2.98261	-0.335277	0.474596	0	1.716	2.697
88	hsa-miR-369-5p	0.00166904	0.00887549	#N/A	32.9459	122.331	25.329	76.6326	2.94856	-0.339149	0.46961	0	1.575	3.713
89	hsa-miR-200c-3p	0.0478913	0.102435	#N/A	3792.14	7394.99	2120.49	6239.63	2.94163	-0.339948	0.468588	3.22	0.992	1.95
90	hsa-miR-1301-3p	0.00730539	0.0241385	#N/A	10.0753	29.6671	8.67216	27.3262	2.92864	-0.341456	0.466666	0.406	1.344	2.945
91	hsa-miR-551a	0.00722752	0.0241154	#N/A	0.603102	3.78503	0.292924	2.68827	2.85266	-0.350551	0.455249	0.406	1.338	6.276
92	hsa-miR-539-5p	0.00329605	0.014022	#N/A	107.796	238.423	75.4673	213.337	2.80298	-0.356763	0.447621	0	1.473	2.212
93	hsa-miR-532-3p	0.0386433	0.0869049	#N/A	29.5312	79.6287	27.909	79.8429	2.79646	-0.357595	0.446609	3.22	1.037	2.696
94	hsa-miR-137	0.000651262	0.00461763	#N/A	0.470364	9.88391	0.201317	2.31839	2.76229	-0.362018	0.441269	0	1.645	21.013
95	hsa-miR-455-3p	0.0181534	0.0483933	#N/A	244.338	625.068	160.378	440.336	2.7348	-0.365657	0.436926	1.249	1.184	2.558
96	hsa-miR-500a-3p	0.0464659	0.100299	#N/A	261.644	815.621	224.957	614.326	2.7232	-0.367215	0.43508	3.22	0.999	3.117
97	hsa-miR-24-1-5p	7.80658e-05	0.00155702	#N/A	5.41554	17.298	4.88428	14.9887	2.71718	-0.368028	0.434119	0	1.978	3.194
98	hsa-miR-500b-5p	0.0246252	0.0630135	#N/A	7.57748	19.2613	6.74284	19.4888	2.64616	-0.377906	0.422617	1.708	1.127	2.542
99	hsa-miR-500a-5p	0.0246252	0.0630135	#N/A	7.58004	19.2613	6.74284	19.4888	2.64616	-0.377906	0.422617	1.708	1.127	2.541
100	hsa-miR-501-3p	0.0539655	0.113372	#N/A	67.453	183.023	57.2319	151.928	2.62619	-0.380779	0.419327	4.486	0.967	2.713
101	hsa-miR-328-3p	0.000614195	0.00451146	#N/A	41.1951	125.098	36.164	95.9539	2.60882	-0.383316	0.416443	0	1.716	3.037
102	hsa-miR-3065-3p	0.0215362	0.0563806	#N/A	41.7103	122.039	27.8124	73.8254	2.59698	-0.385062	0.414469	1.708	1.152	2.926
103	hsa-miR-940	0.0106325	0.0320235	#N/A	1.60614	4.6212	1.12778	4.4737	2.5725	-0.388727	0.410355	0.921	1.28	2.877
104	hsa-miR-324-3p	0.000199399	0.00226207	#N/A	19.4131	53.0884	15.1413	40.5048	2.57135	-0.388901	0.41016	0	1.863	2.735
105	hsa-miR-3065-5p	0.00329579	0.014022	#N/A	2.42822	9.54675	1.71899	5.84609	2.51788	-0.39716	0.401035	0	1.473	3.932
106	hsa-miR-30a-5p	0.000399355	0.00345543	#N/A	7014.13	16411	6183.79	15484.8	2.50386	-0.399384	0.39861	0	1.773	2.34
107	hsa-miR-362-5p	0.0114409	0.0337606	#N/A	10.0496	24.8539	9.35661	24.8325	2.4943	-0.400914	0.396948	0.921	1.268	2.473
108	hsa-miR-127-5p	0.0132226	0.0375008	#N/A	1792.52	5037.83	1551.5	3838.94	2.47339	-0.404304	0.393292	0.921	1.242	2.81
109	hsa-miR-181a-5p	0.00267586	0.0120355	#N/A	2293.01	6036.05	2099.56	5174.1	2.46368	-0.405897	0.391584	0	1.505	2.632
110	hsa-miR-889-3p	0.00388356	0.0155495	#N/A	334.864	659.922	184.936	446.563	2.40708	-0.415441	0.381491	0	1.447	1.971
111	hsa-miR-4326	0.00787349	0.0258483	#N/A	6.76719	20.6469	5.84473	15.462	2.40506	-0.415789	0.381127	0.406	1.332	3.051
112	hsa-miR-615-3p	0.0207965	0.054925	#N/A	1.36625	4.71891	0.755903	3.21812	2.40225	-0.416276	0.380619	1.249	1.159	3.454
113	hsa-miR-99b-5p	0.000269533	0.00269798	#N/A	23274.3	51121.8	19878.2	47630.3	2.39604	-0.417354	0.379495	0	1.825	2.196
114	hsa-miR-30c-2-3p	0.00343481	0.0142558	#N/A	29.9432	61.3326	23.0807	56.0516	2.36918	-0.422086	0.374599	0	1.466	2.048
115	hsa-miR-98-5p	7.80658e-05	0.00155702	#N/A	38.0126	88.2735	36.0296	86.2285	2.35564	-0.424513	0.372109	0	1.978	2.322
116	hsa-miR-769-3p	0.000976375	0.0061924	#N/A	1.49061	4.17674	1.27526	4.28296	2.32191	-0.43068	0.365846	0	1.652	2.802
117	hsa-miR-1912	0.0469645	0.101162	#N/A	4.11543	3.7947	0.170426	1.7054	2.31146	-0.432626	0.363887	4.486	0.967	0.922
118	hsa-miR-28-3p	0.00456468	0.0171976	#N/A	2480.12	5006.64	2386.18	5501.56	2.30504	-0.433831	0.362679	0.237	1.421	2.019
119	hsa-miR-656-3p	0.00703048	0.0235348	#N/A	8.4813	22.9067	5.59762	14.0668	2.28367	-0.437891	0.358634	0.406	1.351	2.701
120	hsa-miR-412-3p	0.00971476	0.0301482	#N/A	0.532857	2.42158	0.176153	1.67824	2.27712	-0.439151	0.357386	0.921	1.239	4.545
121	hsa-miR-28-5p	0.00676488	0.0229467	#N/A	86.7929	184.121	84.7035	191.271	2.24345	-0.445742	0.350916	0.406	1.357	2.121
122	hsa-miR-1185-5p	0.000850308	0.00560106	#N/A	1.68914	6.14977	1.27526	4.08598	2.23534	-0.44736	0.349343	0	1.671	3.641
123	hsa-miR-382-5p	0.00650834	0.0222987	#N/A	291.914	631.776	223.424	499.612	2.23065	-0.4483	0.348432	0.406	1.364	2.164
124	hsa-let-7d-3p	0.00343481	0.0142558	#N/A	163.461	371.274	160.118	357.704	2.22635	-0.449166	0.347593	0	1.466	2.271
125	hsa-miR-455-5p	0.00159747	0.00858431	#N/A	36.2538	77.8765	26.9894	61.181	2.22159	-0.450128	0.346664	0	1.581	2.148
126	hsa-miR-502-5p	0.0147115	0.041051	#N/A	1.83227	4.06162	1.42852	4.29721	2.18125	-0.458452	0.338706	0.921	1.223	2.217
127	hsa-miR-654-5p	0.00818895	0.0264586	#N/A	25.6882	53.4223	18.8074	42.1093	2.17642	-0.459469	0.337743	0.406	1.325	2.08
128	hsa-miR-181d-5p	0.0330078	0.0787405	#N/A	34.6576	71.6618	26.4556	58.5568	2.16921	-0.460998	0.336301	2.608	1.069	2.068
129	hsa-miR-541-5p	0.0035636	0.0147305	#N/A	1.22907	3.2192	0.753057	2.78412	2.15858	-0.463267	0.334169	0	1.46	2.619
130	hsa-miR-331-3p	0.0215362	0.0563806	#N/A	14.3898	25.2192	13.4064	30.0226	2.15339	-0.464384	0.333123	1.708	1.152	1.753
131	hsa-miR-598-3p	0.0351714	0.0806967	#N/A	21.5599	56.7301	18.8254	41.1671	2.12692	-0.470163	0.327751	2.608	1.056	2.631
132	hsa-miR-30a-3p	0.000740714	0.0050084	#N/A	1507.93	3321.07	1382.03	2835.01	2.05059	-0.487666	0.311878	0	1.69	2.202
133	hsa-miR-432-3p	0.0109805	0.0328771	#N/A	0.392762	1.56467	0.209537	1.42485	2.00477	-0.498809	0.302065	0.921	1.248	3.984
134	hsa-miR-744-5p	0.000532837	0.00412141	#N/A	31.0908	71.4277	25.3441	51.8094	2.0046	-0.498853	0.302027	0	1.735	2.297
135	hsa-miR-934	3.65775e-05	0.00155702	#N/A	0.46791	1.80587	0	0.955889	1.95589	-0.511276	0.291344	0	1.607	3.859
136	hsa-miR-338-5p	0.022275	0.0577928	#N/A	3.83224	7.29125	2.92997	6.61296	1.93716	-0.51622	0.287165	1.708	1.146	1.903
137	hsa-miR-770-5p	0.00639439	0.0221536	#N/A	0.651982	3.71272	0.394346	1.69683	1.93412	-0.517031	0.286483	0.406	1.357	5.695
138	hsa-miR-744-3p	0.0290205	0.070885	#N/A	12.3068	23.631	7.85685	15.9737	1.91645	-0.521798	0.282498	1.708	1.095	1.92
139	hsa-miR-502-3p	0.0386433	0.0869049	#N/A	10.3487	20.6023	9.46778	18.9769	1.90842	-0.523993	0.280675	3.22	1.037	1.991
140	hsa-miR-618	0.00237608	0.0113896	#N/A	0.503672	1.54563	0.352656	1.55326	1.88759	-0.529777	0.275907	0	1.511	3.069
141	hsa-miR-454-5p	0.00070692	0.00484456	#N/A	1.22655	3.22821	1.12959	3.00927	1.88265	-0.531165	0.274771	0	1.697	2.632
142	hsa-miR-660-5p	0.0106327	0.0320235	#N/A	95.8173	194.301	94.0575	176.94	1.87192	-0.534212	0.272287	0.921	1.28	2.028
143	hsa-miR-154-5p	0.0132226	0.0375008	#N/A	39.6068	92.4941	33.6651	63.696	1.86631	-0.535816	0.270985	0.921	1.242	2.335
144	hsa-miR-605-5p	4.97829e-05	0.00155702	#N/A	0.12822	0.78977	0	0.860519	1.86052	-0.537484	0.269634	0	1.818	6.159
145	hsa-miR-1287-5p	0.00514464	0.0188945	#N/A	39.8378	62.7116	33.6431	62.8881	1.84418	-0.542247	0.265803	0.237	1.402	1.574
146	hsa-let-7a-3p	0.00475106	0.0177038	#N/A	15.8695	29.4952	14.8907	28.2614	1.84141	-0.543061	0.265151	0.237	1.415	1.859
147	hsa-miR-409-3p	0.028091	0.0695327	#N/A	272.383	475.499	186.481	343.023	1.83498	-0.544966	0.263631	1.708	1.101	1.746
148	hsa-miR-1468-5p	0.00404458	0.0159441	#N/A	4.36498	8.51226	3.76114	7.68976	1.82514	-0.547902	0.261297	0	1.441	1.95
149	hsa-miR-100-3p	6.64711e-05	0.00155702	#N/A	0.305506	1.36681	0.234902	1.24542	1.81829	-0.549966	0.259664	0	1.934	4.474
150	hsa-miR-676-3p	0.0230329	0.0595357	#N/A	2.32848	4.01763	1.77883	4.04861	1.81681	-0.550414	0.25931	1.708	1.14	1.725
151	hsa-miR-140-5p	0.028091	0.0695327	#N/A	88.1917	164.838	84.3231	153.669	1.81275	-0.551649	0.258337	1.708	1.101	1.869
152	hsa-miR-1262	0.00206586	0.0103256	#N/A	1.15471	2.88674	0.682001	2.0352	1.80452	-0.554164	0.256361	0	1.543	2.5
153	hsa-miR-218-1-3p	0.00101072	0.00632366	#N/A	0.866324	2.57982	0.716103	2.09503	1.80352	-0.554471	0.256121	0	1.645	2.978
154	hsa-miR-654-3p	0.0572361	0.119505	#N/A	406.505	857.888	282.197	508.458	1.79896	-0.555878	0.255021	4.486	0.954	2.11
155	hsa-miR-1271-5p	0.0271874	0.0677031	#N/A	4.85062	8.71284	4.07009	8.04733	1.78445	-0.560396	0.251505	1.708	1.108	1.796
156	hsa-miR-219a-5p	0.0539655	0.113372	#N/A	2.61469	24.105	1.93817	4.20839	1.77267	-0.564122	0.248627	4.486	0.967	9.219
157	hsa-miR-491-5p	0.0340712	0.0794083	#N/A	1.64519	2.88657	1.4689	3.36865	1.76947	-0.56514	0.247844	2.608	1.063	1.755
158	hsa-miR-504-5p	0.0411078	0.0908652	#N/A	3.74148	5.45932	2.71085	5.53804	1.76187	-0.567578	0.245974	3.22	1.024	1.459
159	hsa-miR-675-5p	0.000713337	0.00485545	#N/A	0.325864	1.35266	0	0.748482	1.74848	-0.571925	0.242661	0	1.549	4.151
160	hsa-miR-136-5p	0.00730539	0.0241385	#N/A	312.684	554.637	259.473	452.048	1.73933	-0.574934	0.240382	0.406	1.344	1.774
161	hsa-miR-320c	0.0374328	0.0849812	#N/A	1.40008	2.97799	1.14098	2.71326	1.73438	-0.576576	0.239143	2.608	1.044	2.127
162	hsa-let-7i-5p	0.00456468	0.0171976	#N/A	628.087	979.311	558.594	965.15	1.72652	-0.579199	0.237172	0.237	1.421	1.559
163	hsa-miR-493-5p	0.0263089	0.0659984	#N/A	179.304	346.691	139.441	237.513	1.69831	-0.58882	0.230018	1.708	1.114	1.934
164	hsa-miR-188-3p	0.0263026	0.0659984	#N/A	1.2139	3.11143	0.969417	2.34439	1.69816	-0.588872	0.229979	1.708	1.114	2.563
165	hsa-miR-3605-3p	0.000812662	0.00538784	#N/A	1.36471	2.96342	1.10939	2.57669	1.6956	-0.589762	0.229323	0	1.677	2.171
166	hsa-miR-3622a-3p	9.00852e-06	0.00102197	#N/A	0.126313	1.13769	0	0.693931	1.69393	-0.590343	0.228896	0	1.786	9.007
167	hsa-miR-769-5p	0.0572361	0.119505	#N/A	24.7124	38.4163	23.5168	40.4115	1.68911	-0.592029	0.227657	4.486	0.954	1.555
168	hsa-miR-454-3p	0.0290205	0.070885	#N/A	14.1348	23.8582	13.0947	22.622	1.67595	-0.596678	0.22426	1.708	1.095	1.688
169	hsa-miR-320d	0.0501121	0.106371	#N/A	0.683126	1.28182	0.488428	1.49088	1.6735	-0.597551	0.223625	4.486	0.98	1.876
170	hsa-miR-24-2-5p	0.00514464	0.0188945	#N/A	14.5085	26.8013	13.8294	23.3977	1.64522	-0.607822	0.216224	0.237	1.402	1.847
171	hsa-miR-802	6.23441e-06	0.00102197	#N/A	0.024518	2.45399	0	0.634218	1.63422	-0.611913	0.21331	0.921	1.255	100.089
172	hsa-miR-140-3p	0.00916696	0.02871	#N/A	1986.07	3875.05	1953.81	3192.84	1.63384	-0.612056	0.213209	0.406	1.306	1.951
173	hsa-miR-1295a	0.0249161	0.0635984	#N/A	0.607482	1.32335	0.414734	1.30633	1.63022	-0.613414	0.212246	1.708	1.12	2.178
174	hsa-miR-3154	0.000480976	0.00392861	#N/A	0.1902	0.769984	0	0.622708	1.62271	-0.616254	0.21024	0	1.62	4.048
175	hsa-miR-136-3p	0.00818895	0.0264586	#N/A	114.608	205.891	97.1037	157.065	1.6112	-0.620654	0.207151	0.406	1.325	1.796
176	hsa-miR-585-3p	0.00233843	0.0113512	#N/A	0.401649	0.972526	0.145226	0.83398	1.60141	-0.624448	0.204503	0	1.453	2.421
177	hsa-miR-26b-5p	0.00494431	0.0183569	#N/A	500.682	851.935	467.514	748.326	1.59937	-0.625247	0.203948	0.237	1.409	1.702
178	hsa-miR-346	1.09258e-05	0.00111553	#N/A	0.0849138	0.658349	0	0.596938	1.59694	-0.626199	0.203288	0	1.837	7.753
179	hsa-miR-99b-3p	0.00730539	0.0241385	#N/A	118.576	196.124	97.9798	156.69	1.59315	-0.627686	0.202258	0.406	1.344	1.654
180	hsa-miR-148b-5p	0.0157918	0.0434593	#N/A	3.49168	5.26977	2.89915	5.14451	1.57586	-0.634575	0.197517	1.249	1.21	1.509
181	hsa-miR-320a	0.0340749	0.0794083	#N/A	551.234	876.737	471.008	734.617	1.55848	-0.64165	0.192702	2.608	1.063	1.59
182	hsa-miR-3926	0.00454479	0.0171976	#N/A	0.294102	0.762231	0.176814	0.824866	1.55068	-0.644877	0.190523	0.237	1.377	2.592
183	hsa-miR-24-3p	0.00225865	0.0110412	#N/A	748.208	1214.71	699.261	1073.71	1.53473	-0.65158	0.186032	0	1.53	1.623
184	hsa-miR-337-5p	0.0680495	0.13868	#N/A	2.14052	4.3707	1.65653	3.07136	1.53259	-0.652491	0.185425	5.699	0.916	2.042
185	hsa-miR-224-3p	0.00427712	0.0166043	#N/A	0.653912	1.46739	0.553337	1.35331	1.515	-0.660064	0.180414	0	1.428	2.244
186	hsa-miR-3187-3p	0.00323616	0.0139414	#N/A	0.203856	0.76118	0	0.514811	1.51481	-0.660148	0.180358	0.237	1.383	3.734
187	hsa-miR-664a-3p	0.0290205	0.070885	#N/A	28.3881	46.373	26.7913	41.0766	1.51402	-0.660492	0.180132	1.708	1.095	1.634
188	hsa-miR-221-3p	0.0351714	0.0806967	#N/A	183.358	262.497	173.11	261.848	1.50967	-0.662397	0.178882	2.608	1.056	1.432
189	hsa-miR-664a-5p	0.00676488	0.0229467	#N/A	2.04824	4.01832	2.05111	3.59349	1.50552	-0.664225	0.177685	0.406	1.357	1.962
190	hsa-let-7d-5p	0.0340749	0.0794083	#N/A	138.486	200.556	129.318	194.472	1.49996	-0.666685	0.176079	2.608	1.063	1.448
191	hsa-miR-323b-5p	0.00740359	0.0243841	#N/A	0.215761	0.597872	0	0.482588	1.48259	-0.674496	0.17102	0.921	1.248	2.771
192	hsa-miR-30b-5p	0.0152453	0.0421829	#N/A	258.892	375.316	227.363	336.885	1.47959	-0.675861	0.170143	0.921	1.216	1.45
193	hsa-miR-485-5p	0.0624497	0.129071	#N/A	3.17917	4.59508	2.52122	4.14971	1.46248	-0.683771	0.165089	4.486	0.935	1.445
194	hsa-miR-532-5p	0.0330078	0.0787405	#N/A	1144.28	2352.5	1083.93	1559.68	1.43851	-0.695166	0.157912	2.608	1.069	2.056
195	hsa-miR-3620-3p	0.000378593	0.00331964	#N/A	0.105021	0.370957	0	0.433536	1.43354	-0.697576	0.156409	0	1.575	3.532
196	hsa-miR-23b-5p	0.00620022	0.021754	#N/A	0.598574	1.1106	0.447269	1.06916	1.4297	-0.699446	0.155246	0.237	1.37	1.855
197	hsa-miR-1910-5p	0.0418589	0.0921076	#N/A	0.250012	0.82613	0.122785	0.556423	1.38622	-0.721388	0.141831	4.486	0.967	3.304
198	hsa-miR-103a-3p	0.0152453	0.0421829	#N/A	29006	39011.3	27562.2	37319.3	1.35399	-0.738559	0.131615	0.921	1.216	1.345
199	hsa-miR-3613-3p	0.068018	0.13868	#N/A	0.985975	1.62097	0.798596	1.40766	1.33863	-0.747032	0.126661	5.699	0.916	1.644
200	hsa-miR-3605-5p	0.0418587	0.0921076	#N/A	0.176028	0.42121	0.109483	0.469066	1.3241	-0.75523	0.121921	4.486	0.964	2.393
201	hsa-miR-1914-5p	0.00226015	0.0110412	#N/A	0.0789562	0.263208	0	0.316765	1.31677	-0.759437	0.119508	0.921	1.242	3.334
202	hsa-miR-1250-5p	2.9371e-05	0.00155702	#N/A	0.0949657	0.535287	0	0.299018	1.29902	-0.769812	0.113615	0	1.645	5.637
203	hsa-miR-196b-3p	8.9247e-05	0.00161235	#N/A	0.0975425	0.317038	0	0.298618	1.29862	-0.770049	0.113481	0.406	1.357	3.25
204	hsa-miR-4254	2.17593e-10	2.22163e-07	#N/A	0.0095658	0.290091	0	0.288618	1.28862	-0.776025	0.110124	0	1.636	30.326
205	hsa-miR-125a-5p	0.0271874	0.0677031	#N/A	1170.14	1744.47	1139.68	1462.26	1.28279	-0.77955	0.108156	1.708	1.108	1.491
206	hsa-miR-3126-3p	9.56515e-05	0.00164336	#N/A	0.0766517	0.271809	0	0.267597	1.2676	-0.788895	0.102981	0	1.537	3.546
207	hsa-miR-23c	0.00898173	0.0283912	#N/A	0.216539	0.621274	0.161064	0.462518	1.25964	-0.79388	0.100245	0.921	1.268	2.869
208	hsa-miR-3193	0.0498721	0.106082	#N/A	0.278497	0.471119	0.091178	0.369175	1.25477	-0.79696	0.0985634	4.486	0.935	1.692
209	hsa-miR-1229-3p	0.00955065	0.0298202	#N/A	0.305625	0.679887	0.247527	0.556956	1.24803	-0.80126	0.0962265	0.406	1.287	2.225
210	hsa-miR-551b-5p	0.00129207	0.00771466	#N/A	0.0517868	0.19751	0	0.243358	1.24336	-0.804274	0.094596	1.708	1.095	3.814
211	hsa-miR-3129-5p	0.0333867	0.0792741	#N/A	0.110217	0.256131	0	0.236273	1.23627	-0.808883	0.0921144	4.486	0.96	2.324
212	hsa-miR-449b-3p	0.00423208	0.0164922	#N/A	0.0983035	1.17122	0	0.216602	1.2166	-0.821962	0.0851483	1.249	1.175	11.914
213	hsa-miR-4286	3.57991e-05	0.00155702	#N/A	0.0412929	0.238361	0	0.206727	1.20673	-0.828688	0.081609	0.237	1.405	5.772
214	hsa-miR-1245a	0.011311	0.0335715	#N/A	0.0875918	0.184235	0	0.199078	1.19908	-0.833974	0.0788474	3.22	1.031	2.103
215	hsa-miR-1264	0.00029172	0.00278361	#N/A	0.170568	0.464263	0	0.184806	1.18481	-0.84402	0.0736471	0.921	1.277	2.722
216	hsa-miR-578	3.32074e-08	8.4762e-06	#N/A	0.0191358	0.194235	0	0.149508	1.14951	-0.869937	0.0605122	0	1.533	10.15
217	hsa-miR-1225-3p	1.71603e-06	0.000350413	#N/A	0.0220732	0.152083	0	0.141443	1.14144	-0.876084	0.0574542	0	1.453	6.89
218	hsa-miR-449b-5p	0.00245453	0.0115706	#N/A	0.0454123	1.82603	0	0.105096	1.1051	-0.904898	0.0434002	2.608	1.05	40.21
219	hsa-miR-3198	0.00826691	0.0266262	#N/A	0.0475048	0.171698	0	0.0818905	1.08189	-0.924308	0.0341833	4.486	0.948	3.614
220	hsa-miR-3125	0.00102138	0.00632366	#N/A	0.033552	0.0723085	0	0.0818905	1.08189	-0.924308	0.0341833	3.22	0.999	2.155
221	hsa-miR-208b-3p	0.000447633	0.00374618	#N/A	0.019714	0.181408	0	0.0751585	1.07516	-0.930095	0.0314725	5.699	0.906	9.202
222	hsa-miR-3616-3p	7.66346e-06	0.00102197	#N/A	0.00851791	0.0832853	0	0.0402785	1.04028	-0.961281	0.0171496	4.486	0.938	9.778
223	hsa-miR-2115-5p	8.84125e-06	0.00102197	#N/A	0.0112334	0.0939618	0	0.0402785	1.04028	-0.961281	0.0171496	4.486	0.932	8.365

## Sheet: Seminoma_vs_Embryonal DOWN
		W.pval.unpaired	W.pval.BH.unpaired	W.pval.BH.paired	mean.Seminoma	mean.Embryonal	median.Seminoma	median.Embryonal	fold.change	(-1)/fold.change	log10(fold.change)	SAM.qvalue(%)	SAM.d.score	SAM.fold.change
1	hsa-miR-767-5p	2.15531e-10	3.9501e-09	#N/A	4391.91	52.0222	3029.16	25.7212	0.00881841	-113.399	-2.05461	0	-3.177	0.012
2	hsa-miR-105-5p	2.98781e-10	5.1046e-09	#N/A	4361.29	59.3813	3102.3	28.8226	0.00960998	-104.059	-2.01728	0	-3.152	0.014
3	hsa-miR-767-3p	2.62224e-10	4.63722e-09	#N/A	164.226	1.34863	120.033	1.05171	0.0169516	-58.9914	-1.77079	0	-3.162	0.008
4	hsa-miR-105-3p	2.32117e-09	3.20512e-08	#N/A	21.9593	0.380585	14.4313	0	0.0648034	-15.4313	-1.1884	0	-2.986	0.017
5	hsa-miR-9-5p	1.27149e-10	3.04343e-09	#N/A	9247.14	987.487	7786.11	932.452	0.119871	-8.34228	-0.921285	0	-3.218	0.107
6	hsa-miR-181c-3p	1.11322e-10	3.04343e-09	#N/A	191.851	30.3649	179.535	25.0386	0.14423	-6.93335	-0.840943	0	-3.228	0.158
7	hsa-miR-548x-3p	1.92983e-10	3.67033e-09	#N/A	7.31464	0.0857933	5.83213	0	0.146367	-6.83213	-0.834556	0	-3.18	0.012
8	hsa-miR-296-3p	2.361e-08	2.50515e-07	#N/A	25.2147	5.12834	23.2748	2.6852	0.151812	-6.58711	-0.818695	0	-2.794	0.203
9	hsa-miR-184	3.41377e-07	2.77506e-06	#N/A	432.755	67.261	298.824	45.9169	0.156481	-6.39054	-0.805538	0	-2.552	0.155
10	hsa-miR-187-3p	2.22197e-07	1.88214e-06	#N/A	78.1396	15.7056	64.2395	9.66122	0.163416	-6.11933	-0.786704	0	-2.592	0.201
11	hsa-miR-10a-5p	2.21896e-05	0.000111836	#N/A	8007.82	2434.14	6792.76	1272.37	0.187432	-5.33527	-0.727157	0	-2.123	0.304
12	hsa-miR-139-3p	5.05082e-09	6.20881e-08	#N/A	97.3401	16.7058	62.5903	14.3413	0.241252	-4.14505	-0.61753	0	-2.925	0.172
13	hsa-miR-296-5p	6.76786e-07	4.8383e-06	#N/A	22.375	6.93129	19.255	4.15911	0.254708	-3.92606	-0.593957	0	-2.486	0.31
14	hsa-miR-217	3.41377e-07	2.77506e-06	#N/A	279.892	63.6585	196.496	50.3224	0.259866	-3.84814	-0.585251	0	-2.552	0.227
15	hsa-miR-181d-5p	1.66389e-08	1.86355e-07	#N/A	43.3089	11.2381	39.0608	9.49648	0.262013	-3.8166	-0.581676	0	-2.824	0.259
16	hsa-miR-92b-3p	4.20932e-09	5.43973e-08	#N/A	393.941	112.556	339.726	89.6098	0.265932	-3.76036	-0.57523	0	-2.94	0.286
17	hsa-miR-891a-5p	0.00562431	0.016106	#N/A	309.287	72.1115	137.708	35.968	0.266517	-3.7521	-0.574275	0.581	-1.387	0.233
18	hsa-miR-9-3p	3.72588e-09	4.9417e-08	#N/A	12.625	2.49236	10.6392	2.21403	0.276139	-3.62136	-0.558872	0	-2.95	0.197
19	hsa-miR-192-5p	1.47953e-08	1.67569e-07	#N/A	3407.82	615.628	2040.03	577.203	0.28329	-3.52995	-0.547768	0	-2.834	0.181
20	hsa-miR-181c-5p	4.4734e-09	5.70783e-08	#N/A	88.648	32.0465	85.8961	28.3294	0.337523	-2.96276	-0.471697	0	-2.935	0.362
21	hsa-miR-345-5p	0.000145984	0.00062618	#N/A	39.4858	20.5496	35.6403	11.7556	0.348131	-2.87248	-0.458258	0	-1.901	0.52
22	hsa-miR-873-5p	1.47551e-08	1.67569e-07	#N/A	3.23345	0.472918	2.55466	0.267606	0.356604	-2.80423	-0.447814	0	-2.834	0.146
23	hsa-miR-548y	1.36036e-07	1.1821e-06	#N/A	8.90594	2.72253	7.50451	2.10341	0.364914	-2.74037	-0.43781	0	-2.638	0.306
24	hsa-miR-139-5p	4.33402e-06	2.66384e-05	#N/A	212.192	78.8831	155.519	58.8271	0.382235	-2.61619	-0.41767	0	-2.3	0.372
25	hsa-miR-194-5p	3.06808e-07	2.55589e-06	#N/A	752.741	233.25	548.611	209.802	0.383547	-2.60724	-0.416181	0	-2.562	0.31
26	hsa-miR-505-5p	6.60286e-08	6.16267e-07	#N/A	18.7529	7.99858	18.8294	6.75114	0.39089	-2.55826	-0.407945	0	-2.703	0.427
27	hsa-miR-342-5p	2.07486e-06	1.37596e-05	#N/A	30.0618	12.9513	30.094	11.1935	0.392151	-2.55004	-0.406546	0	-2.376	0.431
28	hsa-miR-150-5p	0.000856698	0.00317482	#N/A	4132.15	1642.12	3482.65	1389.79	0.399233	-2.5048	-0.398773	0	-1.669	0.397
29	hsa-miR-194-3p	6.99586e-06	4.00672e-05	#N/A	15.9009	3.45651	9.11123	3.21258	0.416623	-2.40025	-0.380256	0	-2.249	0.217
30	hsa-miR-146a-5p	7.84424e-05	0.00036105	#N/A	788.803	271.291	570.623	239.596	0.420899	-2.37587	-0.375822	0	-1.977	0.344
31	hsa-miR-150-3p	0.000114167	0.000504736	#N/A	9.54986	3.29073	7.91077	2.77006	0.42309	-2.36356	-0.373567	0	-1.932	0.345
32	hsa-miR-3940-3p	1.31962e-06	9.11077e-06	#N/A	3.82855	1.2098	3.09052	0.742697	0.426033	-2.34724	-0.370557	0	-2.421	0.316
33	hsa-miR-135b-5p	0.00011897	0.000519143	#N/A	111.042	58.6136	100.473	42.2521	0.426244	-2.34608	-0.370342	0	-1.927	0.528
34	hsa-miR-1224-5p	3.67187e-06	2.31328e-05	#N/A	3.08727	0.462774	2.14419	0.370904	0.436012	-2.29351	-0.360501	0	-2.315	0.15
35	hsa-miR-195-3p	5.51312e-06	3.24984e-05	#N/A	12.774	5.41183	11.7756	4.63601	0.441154	-2.26678	-0.35541	0	-2.275	0.424
36	hsa-miR-628-5p	2.22197e-07	1.88214e-06	#N/A	25.2615	10.7276	22.6152	9.51533	0.445278	-2.24579	-0.351369	0	-2.592	0.425
37	hsa-miR-504-5p	1.54263e-05	8.22737e-05	#N/A	4.41048	1.46201	3.8533	1.17287	0.447709	-2.23359	-0.349004	0	-2.164	0.331
38	hsa-miR-192-3p	1.61604e-05	8.57354e-05	#N/A	7.82489	1.99143	5.48926	1.92602	0.450903	-2.21777	-0.345917	0	-2.159	0.254
39	hsa-miR-505-3p	0.000422763	0.00167774	#N/A	153.16	92.5368	135.882	61.4906	0.456528	-2.19045	-0.340533	0	-1.765	0.604
40	hsa-miR-320b	4.54859e-06	2.76204e-05	#N/A	10.4639	3.95738	8.71576	3.54569	0.467868	-2.13736	-0.329877	0	-2.295	0.378
41	hsa-miR-25-3p	5.78324e-06	3.35029e-05	#N/A	26384	12508.7	22901.9	10756.6	0.469703	-2.129	-0.328176	0	-2.27	0.474
42	hsa-miR-128-3p	4.22139e-07	3.2732e-06	#N/A	468.062	220.521	428.382	202.233	0.473316	-2.11275	-0.324849	0	-2.532	0.471
43	hsa-miR-495-3p	0.0136516	0.0348375	#N/A	198.695	123.754	173.757	82.1123	0.475588	-2.10266	-0.322769	1.568	-1.236	0.623
44	hsa-miR-642a-5p	1.40866e-05	7.59319e-05	#N/A	11.4159	3.77082	8.30492	3.44356	0.47755	-2.09402	-0.320982	0	-2.174	0.33
45	hsa-miR-342-3p	1.77014e-05	9.34187e-05	#N/A	474.2	223.883	427.199	204.076	0.478927	-2.088	-0.31973	0	-2.149	0.472
46	hsa-miR-29c-3p	0.00496548	0.0144912	#N/A	1910.54	1294.78	1840.02	889.483	0.483691	-2.06744	-0.315432	0.581	-1.407	0.678
47	hsa-miR-552-3p	6.55729e-07	4.72125e-06	#N/A	1.79867	0.107554	1.05656	0	0.486249	-2.05656	-0.313141	0	-2.471	0.06
48	hsa-miR-3913-5p	4.94507e-07	3.69637e-06	#N/A	9.70867	3.84114	7.67117	3.24466	0.489514	-2.04284	-0.310235	0	-2.517	0.396
49	hsa-miR-320a	3.79691e-07	3.03753e-06	#N/A	630.965	288.242	535.811	263.275	0.492304	-2.03126	-0.307766	0	-2.542	0.457
50	hsa-miR-142-3p	0.00010083	0.000451716	#N/A	8015.15	4082.72	7841.56	3875.61	0.494304	-2.02304	-0.306005	0	-1.947	0.509
51	hsa-miR-374a-3p	1.16843e-08	1.36951e-07	#N/A	4104.7	1883.28	3739.21	1873.18	0.501089	-1.99565	-0.300085	0	-2.855	0.459
52	hsa-miR-125a-5p	1.02274e-06	7.15916e-06	#N/A	1322.21	739.947	1261.13	635.206	0.504074	-1.98383	-0.297505	0	-2.446	0.56
53	hsa-miR-3065-3p	0.00528563	0.0152226	#N/A	46.1168	22.4318	33.0938	16.218	0.505019	-1.98012	-0.296692	0.581	-1.397	0.486
54	hsa-miR-892a	0.000114722	0.000504978	#N/A	3.70536	0.3978	1.46816	0.25165	0.507118	-1.97193	-0.294891	0	-1.927	0.107
55	hsa-miR-488-3p	7.16454e-06	4.08015e-05	#N/A	1.37161	0.211676	1.12774	0.08203	0.508536	-1.96643	-0.293678	0	-2.239	0.154
56	hsa-miR-10a-3p	2.07024e-05	0.000105929	#N/A	1.26792	0.157306	0.963456	0	0.509306	-1.96346	-0.293021	0	-2.108	0.124
57	hsa-miR-488-5p	4.83492e-08	4.77804e-07	#N/A	1.63957	0.125397	1.06195	0.054993	0.511649	-1.95447	-0.291028	0	-2.726	0.076
58	hsa-miR-935	0.00740341	0.020615	#N/A	15.9195	9.83848	13.0236	6.234	0.515846	-1.93856	-0.28748	0.917	-1.342	0.618
59	hsa-miR-216a-5p	6.67113e-06	3.84257e-05	#N/A	3.61476	1.00548	2.62419	0.911395	0.527399	-1.8961	-0.277861	0	-2.254	0.278
60	hsa-miR-190a-5p	7.2089e-05	0.000333329	#N/A	11.9226	5.9644	10.52	5.10878	0.530277	-1.88581	-0.275497	0	-1.987	0.5
61	hsa-miR-151a-3p	7.33504e-06	4.13057e-05	#N/A	4562.79	2459.92	3875.58	2079.09	0.536578	-1.86366	-0.270367	0	-2.244	0.539
62	hsa-miR-3928-3p	3.79691e-07	3.03753e-06	#N/A	2.44481	0.977396	2.3255	0.787584	0.537538	-1.86033	-0.269591	0	-2.542	0.4
63	hsa-miR-550a-3p	0.000152039	0.000643929	#N/A	8.59204	4.63827	6.8894	3.25487	0.539315	-1.8542	-0.268158	0	-1.896	0.54
64	hsa-miR-183-5p	0.00317276	0.00987082	#N/A	32046.7	20292.2	30605.9	16507.6	0.539374	-1.854	-0.26811	0.227	-1.478	0.633
65	hsa-miR-885-5p	3.99945e-06	2.504e-05	#N/A	2.96847	0.57322	1.47023	0.340087	0.542495	-1.84333	-0.265604	0	-2.307	0.193
66	hsa-miR-1277-3p	0.00173589	0.00605459	#N/A	7.55117	4.93811	7.08155	3.39271	0.543548	-1.83976	-0.264762	0.227	-1.569	0.654
67	hsa-miR-484	0.000171651	0.00072395	#N/A	141.357	85.239	129.644	70.3188	0.545901	-1.83184	-0.262886	0	-1.881	0.603
68	hsa-miR-2355-5p	3.3124e-05	0.000162082	#N/A	53.6143	25.8657	43.789	23.6436	0.550216	-1.81747	-0.259467	0	-2.078	0.482
69	hsa-miR-182-5p	0.000335824	0.00134865	#N/A	130768	73268.8	122186	67669	0.553825	-1.80563	-0.256628	0	-1.796	0.56
70	hsa-miR-651-5p	0.00220273	0.0073038	#N/A	26.7868	16.0395	22.503	12.17	0.560353	-1.78459	-0.251538	0.227	-1.533	0.599
71	hsa-miR-125a-3p	1.85234e-05	9.67438e-05	#N/A	18.5663	9.83998	15.1125	8.03996	0.561053	-1.78236	-0.250996	0	-2.144	0.53
72	hsa-miR-29c-5p	0.016138	0.0404039	#N/A	20.3676	14.5915	17.9842	9.66714	0.561896	-1.77969	-0.250344	2.31	-1.205	0.716
73	hsa-miR-892b	1.07396e-06	7.46587e-06	#N/A	2.32949	0.0948226	0.772454	0	0.56419	-1.77245	-0.248575	0	-2.421	0.041
74	hsa-miR-92b-5p	1.97762e-08	2.14922e-07	#N/A	1.63039	0.335933	1.33416	0.330811	0.570144	-1.75394	-0.244015	0	-2.809	0.206
75	hsa-miR-577	0.000310759	0.00125808	#N/A	4.05945	0.947505	2.11895	0.783811	0.571927	-1.74847	-0.242659	0	-1.806	0.233
76	hsa-miR-340-3p	1.03773e-08	1.23063e-07	#N/A	21.4257	12.1372	21.4132	11.8801	0.574667	-1.74014	-0.240584	0	-2.865	0.566
77	hsa-miR-29b-3p	0.0275217	0.0654291	#N/A	1165.17	830.15	1069.38	614.432	0.574965	-1.73924	-0.240359	3.497	-1.105	0.712
78	hsa-miR-101-3p	4.69147e-07	3.60993e-06	#N/A	19454.1	11965.2	18220.6	10502.1	0.576411	-1.73487	-0.239267	0	-2.522	0.615
79	hsa-miR-382-5p	0.01444	0.0365716	#N/A	265.864	181.999	234.331	135.189	0.578714	-1.72797	-0.237536	1.568	-1.226	0.685
80	hsa-miR-3691-5p	0.000674226	0.00257432	#N/A	1.62388	0.748479	1.32069	0.34482	0.579492	-1.72565	-0.236953	0	-1.702	0.461
81	hsa-miR-361-3p	1.21851e-07	1.10654e-06	#N/A	378.487	230.188	368.228	213.915	0.582067	-1.71801	-0.235027	0	-2.648	0.608
82	hsa-miR-590-3p	0.000796612	0.00298507	#N/A	15.4476	10.8703	15.4457	8.59388	0.583367	-1.71419	-0.234058	0	-1.68	0.704
83	hsa-miR-30a-3p	0.00243599	0.0079209	#N/A	1685.67	1093.05	1569.76	916.701	0.58424	-1.71162	-0.233409	0.227	-1.518	0.648
84	hsa-miR-33a-3p	8.53228e-05	0.000390933	#N/A	2.46539	1.11841	2.11892	0.839334	0.589735	-1.69568	-0.229343	0	-1.967	0.454
85	hsa-miR-624-5p	6.08133e-05	0.000285116	#N/A	5.74998	2.93185	4.66701	2.35798	0.592549	-1.68763	-0.227276	0	-2.007	0.51
86	hsa-miR-361-5p	1.38821e-06	9.51917e-06	#N/A	484.783	298.839	445.664	264.683	0.594816	-1.68119	-0.225617	0	-2.416	0.616
87	hsa-miR-485-3p	0.014849	0.0375133	#N/A	201.699	126.525	174.129	103.181	0.594881	-1.68101	-0.22557	1.568	-1.221	0.627
88	hsa-miR-142-5p	0.000740458	0.002785	#N/A	314.579	171.794	291.722	173.444	0.595939	-1.67802	-0.224798	0	-1.69	0.546
89	hsa-miR-33a-5p	0.00451806	0.0133554	#N/A	28.8141	20.169	24.3347	14.123	0.596927	-1.67525	-0.224079	0.581	-1.422	0.7
90	hsa-miR-625-5p	0.000209714	0.000873517	#N/A	15.4058	8.77736	12.7272	7.20603	0.597793	-1.67282	-0.223449	0	-1.856	0.57
91	hsa-miR-7-1-3p	0.019014	0.0467466	#N/A	104.482	65.0864	85.5188	50.7457	0.598086	-1.672	-0.223236	2.31	-1.175	0.623
92	hsa-miR-652-3p	1.53584e-06	1.03901e-05	#N/A	50.9416	28.4686	48.6227	28.7304	0.599129	-1.66909	-0.222479	0	-2.406	0.559
93	hsa-miR-365a-3p	4.90584e-05	0.000234364	#N/A	65.9777	35.5078	57.8555	34.4713	0.602683	-1.65925	-0.219911	0	-2.033	0.538
94	hsa-miR-197-3p	0.00029892	0.00121988	#N/A	463.667	284.807	395.745	238.332	0.60324	-1.65772	-0.21951	0	-1.811	0.614
95	hsa-miR-664a-3p	2.79318e-06	1.80483e-05	#N/A	32.2156	19.3541	28.9837	17.2206	0.607685	-1.64559	-0.216321	0	-2.345	0.601
96	hsa-miR-584-5p	0.00173589	0.00605459	#N/A	158.09	73.7271	117.487	72.3241	0.618838	-1.61593	-0.208423	0.227	-1.569	0.466
97	hsa-miR-224-5p	0.00212965	0.00720365	#N/A	30.469	16.3068	21.6522	13.0596	0.620673	-1.61116	-0.207137	0.227	-1.538	0.535
98	hsa-miR-30e-3p	0.000109546	0.000488595	#N/A	8847.97	5936.07	8226.52	5116.45	0.621991	-1.60774	-0.206216	0	-1.937	0.671
99	hsa-miR-760	0.000482498	0.00189244	#N/A	1.84018	0.917264	1.51519	0.567323	0.623143	-1.60477	-0.205412	0	-1.748	0.498
100	hsa-miR-876-5p	1.31416e-07	1.17228e-06	#N/A	0.828233	0.0459452	0.598775	0	0.625479	-1.59878	-0.203787	0	-2.613	0.055
101	hsa-miR-26b-3p	2.2919e-06	1.50016e-05	#N/A	30.9795	17.6108	27.9928	17.1489	0.625981	-1.59749	-0.203439	0	-2.365	0.568
102	hsa-miR-592	8.0584e-06	4.5127e-05	#N/A	3.14967	0.710787	1.63498	0.651845	0.626892	-1.59517	-0.202807	0	-2.234	0.226
103	hsa-miR-193b-5p	0.00260383	0.00833225	#N/A	12.5306	5.85022	10.0582	6.06864	0.639219	-1.56441	-0.194351	0.227	-1.508	0.467
104	hsa-miR-328-3p	0.000740458	0.002785	#N/A	42.4514	29.9976	39.628	24.9768	0.639383	-1.56401	-0.194239	0	-1.69	0.707
105	hsa-miR-372-3p	0.00251863	0.00811112	#N/A	22658.2	14248.9	20058.4	12872.4	0.641766	-1.5582	-0.192623	0.227	-1.513	0.629
106	hsa-miR-1296-5p	0.00110168	0.00400898	#N/A	25.6478	11.9558	19.7156	12.3452	0.644212	-1.55228	-0.190971	0.227	-1.634	0.466
107	hsa-miR-625-3p	1.28478e-05	6.96266e-05	#N/A	1314.31	648.694	1078.04	697.773	0.647588	-1.54419	-0.188701	0	-2.184	0.494
108	hsa-miR-3127-5p	0.00011897	0.000519143	#N/A	5.75251	3.4428	5.20773	3.03453	0.64992	-1.53865	-0.18714	0	-1.927	0.598
109	hsa-miR-30e-5p	4.00372e-07	3.15293e-06	#N/A	10564.4	7194.38	10294.2	6736.87	0.654467	-1.52796	-0.184112	0	-2.537	0.681
110	hsa-miR-374b-5p	3.61695e-05	0.000175283	#N/A	204.786	126.095	173.029	113.009	0.655114	-1.52645	-0.183683	0	-2.068	0.616
111	hsa-miR-877-5p	0.000473726	0.0018653	#N/A	3.77895	2.26727	3.62445	2.03156	0.655552	-1.52543	-0.183393	0	-1.75	0.6
112	hsa-miR-548s	0.000447544	0.00176911	#N/A	2.64272	1.00154	1.64749	0.741808	0.657908	-1.51997	-0.181835	0	-1.758	0.379
113	hsa-miR-590-5p	0.00212965	0.00720365	#N/A	48.1349	34.9544	44.6824	29.0983	0.658861	-1.51777	-0.181206	0.227	-1.538	0.726
114	hsa-miR-135b-3p	0.00939229	0.0252463	#N/A	19.8156	10.5135	14.3921	9.16855	0.660633	-1.5137	-0.18004	0.917	-1.301	0.531
115	hsa-miR-2355-3p	0.00481208	0.014183	#N/A	5.68048	3.45961	4.64099	2.73183	0.661556	-1.51159	-0.179434	0.581	-1.412	0.609
116	hsa-miR-30a-5p	0.000663084	0.0025414	#N/A	7720.25	5367.13	6669.19	4412.81	0.661722	-1.51121	-0.179324	0	-1.705	0.695
117	hsa-miR-493-3p	0.0223284	0.0539738	#N/A	136.931	93.3828	114.474	76.4533	0.670745	-1.49088	-0.173442	2.31	-1.145	0.682
118	hsa-miR-550a-5p	0.0410878	0.0920367	#N/A	6.04326	3.96119	4.97517	3.02843	0.674194	-1.48325	-0.171215	6.43	-1.024	0.655
119	hsa-miR-3199	5.82675e-05	0.000274456	#N/A	3.47815	1.658	3.13086	1.79272	0.676061	-1.47916	-0.170014	0	-2.012	0.477
120	hsa-miR-769-5p	5.12218e-05	0.000243545	#N/A	25.5602	17.5201	23.9821	15.9166	0.677151	-1.47678	-0.169315	0	-2.028	0.685
121	hsa-miR-30c-2-3p	0.028239	0.0668191	#N/A	33.4763	21.8368	28.3732	18.9535	0.679308	-1.47209	-0.167933	3.497	-1.099	0.652
122	hsa-miR-331-3p	1.17134e-05	6.38219e-05	#N/A	15.3454	9.05487	14.2626	9.40673	0.681845	-1.46661	-0.166315	0	-2.194	0.59
123	hsa-miR-320c	7.04088e-05	0.00032706	#N/A	1.60518	0.635132	1.44268	0.674545	0.685537	-1.45871	-0.163969	0	-1.99	0.396
124	hsa-miR-511-5p	0.0129015	0.0333454	#N/A	19.4725	8.82869	11.983	7.90712	0.68606	-1.4576	-0.163638	1.568	-1.246	0.453
125	hsa-miR-888-5p	0.01064	0.0282239	#N/A	2.1218	0.296049	0.883053	0.304664	0.692845	-1.44332	-0.159364	1.568	-1.266	0.14
126	hsa-miR-374a-5p	2.93406e-06	1.88378e-05	#N/A	85.735	56.5425	79.9157	55.2067	0.694633	-1.43961	-0.158244	0	-2.34	0.66
127	hsa-miR-30c-5p	0.000114167	0.000504736	#N/A	948.659	676.288	863.596	603.745	0.699454	-1.42969	-0.155241	0	-1.932	0.713
128	hsa-miR-1287-5p	0.00185901	0.00641741	#N/A	40.8638	27.0995	36.9075	25.5312	0.699894	-1.42879	-0.154968	0.227	-1.558	0.663
129	hsa-miR-218-5p	0.00859653	0.0233566	#N/A	89.8587	78.4825	78.3899	55.0752	0.706327	-1.41578	-0.150994	0.917	-1.316	0.873
130	hsa-miR-340-5p	0.000826148	0.00307291	#N/A	32.4773	22.8984	30.629	21.3784	0.707528	-1.41337	-0.150256	0	-1.674	0.705
131	hsa-miR-1284	0.00437173	0.0131152	#N/A	0.514718	0.216212	0.406461	0	0.711004	-1.40646	-0.148128	0.581	-1.412	0.42
132	hsa-miR-99b-3p	0.00179648	0.00622286	#N/A	115.418	80.4228	107.711	77.0182	0.717666	-1.39341	-0.144078	0.227	-1.564	0.697
133	hsa-miR-130a-3p	0.0441797	0.0983072	#N/A	390.005	303.96	359.248	258.247	0.719636	-1.38959	-0.142887	6.43	-1.009	0.779
134	hsa-miR-29b-2-5p	0.0185056	0.0457197	#N/A	30.2081	23.0441	28.1149	20.0405	0.72267	-1.38376	-0.14106	2.31	-1.18	0.763
135	hsa-miR-628-3p	0.00385289	0.0116628	#N/A	9.77077	4.16276	5.49067	3.69457	0.723279	-1.38259	-0.140694	0.581	-1.448	0.426
136	hsa-miR-374b-3p	0.00859653	0.0233566	#N/A	11.2101	6.91667	9.06202	6.29286	0.724791	-1.37971	-0.139787	0.917	-1.316	0.617
137	hsa-miR-3174	0.000208133	0.000870533	#N/A	0.410268	0.153466	0.379139	0	0.72509	-1.37914	-0.139608	0	-1.843	0.374
138	hsa-miR-155-5p	0.0211717	0.0515485	#N/A	1050.57	747.061	980.475	710.664	0.725097	-1.37913	-0.139604	2.31	-1.155	0.711
139	hsa-miR-2277-5p	0.0320718	0.0748343	#N/A	1.51924	1.07147	1.39051	0.733521	0.725167	-1.37899	-0.139562	4.377	-1.074	0.705
140	hsa-miR-1180-3p	0.00939229	0.0252463	#N/A	37.0063	26.2245	34.595	24.8408	0.725966	-1.37748	-0.139084	0.917	-1.301	0.709
141	hsa-miR-639	0.000218221	0.000905214	#N/A	2.16392	0.951826	1.59273	0.898853	0.732377	-1.36542	-0.135265	0	-1.851	0.44
142	hsa-miR-183-3p	0.0400988	0.0902222	#N/A	7.26726	5.13841	6.04015	4.16384	0.733485	-1.36335	-0.134609	6.43	-1.029	0.707
143	hsa-miR-18a-3p	0.00786158	0.0216516	#N/A	26.4949	19.878	23.4592	17.0656	0.738603	-1.35391	-0.131589	0.917	-1.332	0.75
144	hsa-miR-589-5p	0.0016203	0.00573076	#N/A	94.3876	68.7849	91.3347	67.4275	0.741081	-1.34938	-0.130134	0.227	-1.579	0.729
145	hsa-miR-452-3p	0.00209386	0.00715461	#N/A	2.05868	1.34528	1.50858	0.862247	0.742351	-1.34707	-0.129391	0.227	-1.541	0.653
146	hsa-miR-1538	0.00271981	0.00859425	#N/A	0.688822	0.292707	0.605846	0.199245	0.7468	-1.33905	-0.126796	0.227	-1.498	0.425
147	hsa-miR-365a-5p	0.00496548	0.0144912	#N/A	2.58366	1.24064	2.03214	1.27352	0.749807	-1.33368	-0.12505	0.581	-1.407	0.48
148	hsa-miR-2277-3p	0.0393072	0.0889117	#N/A	0.356583	0.200347	0.332773	0	0.750315	-1.33277	-0.124756	6.43	-1.014	0.562
149	hsa-miR-16-2-3p	0.0312715	0.073477	#N/A	45.3692	32.6915	38.3675	28.8044	0.757082	-1.32086	-0.120857	4.377	-1.079	0.721
150	hsa-miR-3909	0.00359613	0.0110179	#N/A	0.857467	0.43372	0.733106	0.334566	0.770043	-1.29863	-0.113485	0.581	-1.458	0.506
151	hsa-miR-1976	0.0261342	0.0625732	#N/A	14.1158	9.3683	12.1204	9.17705	0.775665	-1.28922	-0.110326	3.497	-1.115	0.664
152	hsa-miR-544a	0.00484371	0.0142346	#N/A	0.53897	0.193091	0.288488	0	0.776103	-1.28849	-0.110081	0.581	-1.392	0.358
153	hsa-miR-29b-1-5p	0.00598245	0.0169868	#N/A	10.4884	6.91079	8.87305	6.69488	0.779382	-1.28307	-0.108249	0.917	-1.377	0.659
154	hsa-miR-224-3p	0.00922928	0.0249413	#N/A	0.729293	0.363407	0.59899	0.246604	0.779619	-1.28268	-0.108118	0.917	-1.301	0.498
155	hsa-miR-187-5p	0.00193725	0.00664198	#N/A	0.322293	0.068826	0.282039	0	0.780007	-1.28204	-0.107901	0.227	-1.483	0.214
156	hsa-miR-3679-5p	0.00497416	0.0144912	#N/A	0.314758	0.116053	0.281937	0	0.78007	-1.28194	-0.107867	0.917	-1.372	0.369
157	hsa-miR-211-5p	0.00397386	0.011993	#N/A	1.46649	0.687975	0.84981	0.451733	0.784801	-1.27421	-0.10524	0.581	-1.44	0.469
158	hsa-miR-3137	0.00271389	0.00859425	#N/A	0.437063	0.134232	0.272854	0	0.785636	-1.27285	-0.104778	0.227	-1.468	0.307
159	hsa-miR-3938	0.00210639	0.00717311	#N/A	0.519665	0.111806	0.272815	0	0.78566	-1.27281	-0.104765	0.227	-1.498	0.215
160	hsa-miR-452-5p	0.0152682	0.03838	#N/A	47.6523	33.0375	36.265	28.2799	0.78572	-1.27272	-0.104732	1.568	-1.215	0.693
161	hsa-miR-876-3p	3.26939e-05	0.000161546	#N/A	0.437673	0.00985794	0.269767	0	0.787546	-1.26977	-0.103724	0	-1.954	0.023
162	hsa-miR-3678-5p	0.00288992	0.0090467	#N/A	0.756715	0.343733	0.6142	0.271833	0.787903	-1.26919	-0.103527	0.227	-1.49	0.454
163	hsa-miR-320d	0.00450018	0.0133554	#N/A	0.81024	0.335783	0.568496	0.240154	0.790665	-1.26476	-0.102007	0.581	-1.417	0.414
164	hsa-miR-330-3p	0.0136516	0.0348375	#N/A	3.19393	2.34135	3.2026	2.36737	0.801257	-1.24804	-0.0962281	1.568	-1.236	0.733
165	hsa-miR-636	0.0037545	0.0114337	#N/A	0.582107	0.279465	0.49587	0.199245	0.801704	-1.24734	-0.0959861	0.581	-1.448	0.48
166	hsa-miR-1228-3p	0.00247597	0.00802502	#N/A	1.27415	0.906548	1.13048	0.709298	0.802306	-1.24641	-0.0956602	0.227	-1.516	0.711
167	hsa-miR-4326	0.0390848	0.0887331	#N/A	6.968	4.21211	6.28597	4.85842	0.804069	-1.24367	-0.0947067	6.43	-1.034	0.604
168	hsa-miR-874-3p	0.00834499	0.022858	#N/A	81.7476	53.1544	67.6731	54.2419	0.804419	-1.24313	-0.0945177	0.917	-1.321	0.65
169	hsa-miR-30d-5p	0.000362749	0.001451	#N/A	5247.36	4229.99	5102.43	4107.92	0.805128	-1.24204	-0.094135	0	-1.785	0.806
170	hsa-miR-99b-5p	0.0105553	0.0280732	#N/A	22402.4	17035.1	21106.1	17103.5	0.81037	-1.234	-0.0913168	1.568	-1.281	0.76
171	hsa-miR-3912-3p	0.0441797	0.0983072	#N/A	1.47309	1.14526	1.46212	0.998228	0.81159	-1.23215	-0.0906634	6.43	-1.009	0.777
172	hsa-miR-331-5p	0.00786158	0.0216516	#N/A	8.38622	5.44541	6.49248	5.08583	0.812258	-1.23114	-0.0903058	0.917	-1.332	0.649
173	hsa-miR-939-5p	0.0129015	0.0333454	#N/A	1.7194	1.16341	1.53583	1.06759	0.81535	-1.22647	-0.0886559	1.568	-1.246	0.677
174	hsa-miR-3688-3p	0.0265925	0.0635194	#N/A	0.626363	0.37499	0.511756	0.237044	0.818283	-1.22207	-0.0870965	3.497	-1.11	0.599
175	hsa-miR-140-3p	0.00995868	0.0266269	#N/A	2085.24	1823.84	2057.79	1695.62	0.824084	-1.21347	-0.0840287	1.568	-1.291	0.875
176	hsa-miR-548e-3p	0.0119897	0.0314729	#N/A	0.593992	0.369882	0.566661	0.304286	0.832526	-1.20116	-0.0796021	1.568	-1.256	0.623
177	hsa-miR-3610	0.0152682	0.03838	#N/A	1.91069	1.29714	1.80749	1.34544	0.83542	-1.197	-0.0780951	1.568	-1.215	0.679
178	hsa-miR-3611	0.00121554	0.00439161	#N/A	0.19791	0.0587222	0.192462	0	0.838601	-1.19246	-0.0764444	0.227	-1.536	0.297
179	hsa-miR-1228-5p	0.0241606	0.0581239	#N/A	1.35044	0.962147	1.22872	0.925995	0.86417	-1.15718	-0.0634007	3.497	-1.13	0.712
180	hsa-miR-3920	0.00597652	0.0169868	#N/A	0.248151	0.0329141	0.0665495	0	0.937603	-1.06655	-0.027981	1.568	-1.246	0.133

## Sheet: Seminoma_vs_Embryonal UP
		W.pval.unpaired	W.pval.BH.unpaired	W.pval.BH.paired	mean.Seminoma	mean.Embryonal	median.Seminoma	median.Embryonal	fold.change	(-1)/fold.change	log10(fold.change)	SAM.qvalue(%)	SAM.d.score	SAM.fold.change
1	hsa-miR-516a-5p	6.51517e-11	3.04343e-09	#N/A	19.5443	878.767	10.6336	711.59	61.2528	-0.0163258	1.78713	0	3.268	44.963
2	hsa-miR-519a-5p	6.96882e-11	3.04343e-09	#N/A	104.607	3699.23	56.8255	3511.11	60.7364	-0.0164646	1.78345	0	3.263	35.363
3	hsa-miR-522-3p	7.44003e-11	3.04343e-09	#N/A	4.64818	211.025	2.73691	184.718	49.6984	-0.0201214	1.69634	0	3.258	45.4
4	hsa-miR-519a-3p	9.11299e-11	3.04343e-09	#N/A	9.76853	369.095	4.80414	284.016	49.1057	-0.0203643	1.69113	0	3.243	37.784
5	hsa-miR-517c-3p	9.7358e-11	3.04343e-09	#N/A	4.93976	170.115	2.76226	136.424	36.5269	-0.0273771	1.56261	0	3.238	34.438
6	hsa-miR-518a-3p	1.27149e-10	3.04343e-09	#N/A	18.1244	473.618	10.0621	384.474	34.8463	-0.0286975	1.54216	0	3.218	26.132
7	hsa-miR-527	1.18979e-10	3.04343e-09	#N/A	11.4796	291.662	5.71181	227.067	33.98	-0.0294291	1.53122	0	3.223	25.407
8	hsa-miR-518a-5p	1.18979e-10	3.04343e-09	#N/A	12.1531	306.844	6.06526	239.04	33.9747	-0.0294337	1.53116	0	3.223	25.248
9	hsa-miR-523-3p	1.55091e-10	3.19045e-09	#N/A	26.6098	570.309	16.824	588.038	33.0475	-0.0302595	1.51914	0	3.203	21.432
10	hsa-miR-516b-5p	7.45332e-11	3.04343e-09	#N/A	23.7343	737.115	15.2192	533.666	32.9649	-0.0303353	1.51805	0	3.258	31.057
11	hsa-miR-1283	7.448e-11	3.04343e-09	#N/A	3.56695	117.966	2.15718	89.4615	28.6526	-0.0349009	1.45716	0	3.258	33.072
12	hsa-miR-1323	9.74267e-11	3.04343e-09	#N/A	23.569	462.879	15.9013	469.23	27.8221	-0.0359426	1.44439	0	3.238	19.639
13	hsa-miR-520c-3p	9.11299e-11	3.04343e-09	#N/A	55.8416	1258.02	40.9359	1082.87	25.8459	-0.0386908	1.41239	0	3.243	22.528
14	hsa-miR-520b	9.11299e-11	3.04343e-09	#N/A	55.8309	1257.7	41.0417	1083.05	25.7852	-0.038782	1.41137	0	3.243	22.527
15	hsa-miR-525-5p	7.9707e-11	3.04343e-09	#N/A	36.0645	864.822	26.9151	717.024	25.7218	-0.0388776	1.4103	0	3.253	23.98
16	hsa-miR-526b-3p	9.70837e-11	3.04343e-09	#N/A	3.60378	95.7098	2.33631	81.6015	24.7584	-0.0403904	1.39372	0	3.238	26.558
17	hsa-miR-518e-3p	1.18979e-10	3.04343e-09	#N/A	24.7862	446.816	16.1143	416.953	24.4212	-0.040948	1.38777	0	3.223	18.027
18	hsa-miR-512-5p	9.74267e-11	3.04343e-09	#N/A	31.0993	662.756	20.6865	511.73	23.6428	-0.0422962	1.3737	0	3.238	21.311
19	hsa-miR-518f-5p	6.96882e-11	3.04343e-09	#N/A	69.308	1315.23	49.6989	1195.94	23.6089	-0.042357	1.37307	0	3.263	18.977
20	hsa-miR-520d-3p	7.9707e-11	3.04343e-09	#N/A	16.8253	337.936	12.2273	284.145	21.5573	-0.0463881	1.33359	0	3.253	20.085
21	hsa-miR-520e	8.52315e-11	3.04343e-09	#N/A	30.8476	731.391	27.0343	598.416	21.3815	-0.0467694	1.33004	0	3.248	23.71
22	hsa-miR-520f-3p	1.27149e-10	3.04343e-09	#N/A	137.181	2359.1	97.9567	2090.41	21.1346	-0.0473157	1.32499	0	3.218	17.197
23	hsa-miR-20b-3p	4.40406e-10	6.86632e-09	#N/A	4.31163	61.4551	1.62817	54.0911	20.9618	-0.0477059	1.32143	0	3.122	14.253
24	hsa-miR-520h	9.74267e-11	3.04343e-09	#N/A	15.2866	309.316	11.2965	243.592	19.8913	-0.0502733	1.29866	0	3.238	20.234
25	hsa-miR-519e-5p	1.44917e-10	3.1134e-09	#N/A	2.98309	73.2466	1.85367	54.4412	19.428	-0.051472	1.28843	0	3.208	24.554
26	hsa-miR-520g-3p	1.27149e-10	3.04343e-09	#N/A	43.0207	695.177	31.3787	624.237	19.3102	-0.0517862	1.28579	0	3.218	16.159
27	hsa-miR-518d-3p	1.0874e-10	3.04343e-09	#N/A	0.684688	30.0804	0.258659	22.3478	18.5497	-0.0539091	1.26834	0	3.203	43.933
28	hsa-miR-526b-5p	1.04148e-10	3.04343e-09	#N/A	219.81	3430.57	148.115	2757.83	18.5014	-0.05405	1.2672	0	3.233	15.607
29	hsa-miR-518f-3p	1.35867e-10	3.04343e-09	#N/A	11.4988	198.254	8.35515	170.984	18.3839	-0.0543955	1.26444	0	3.213	17.241
30	hsa-miR-518b	1.27149e-10	3.04343e-09	#N/A	63.8098	980.73	50.2315	938.438	18.3371	-0.0545342	1.26333	0	3.218	15.37
31	hsa-miR-512-3p	1.04148e-10	3.04343e-09	#N/A	340.715	4846.03	244.827	4484.39	18.2461	-0.0548062	1.26117	0	3.233	14.223
32	hsa-miR-517-5p	1.55091e-10	3.19045e-09	#N/A	42.0645	602.399	29.9904	544.379	17.5984	-0.0568235	1.24547	0	3.203	14.321
33	hsa-miR-515-5p	2.15531e-10	3.9501e-09	#N/A	23.7446	327.722	15.1401	282.129	17.542	-0.0570061	1.24408	0	3.177	13.802
34	hsa-miR-519b-3p	1.27149e-10	3.04343e-09	#N/A	13.7692	243.462	10.9103	206.579	17.4285	-0.0573773	1.24126	0	3.218	17.682
35	hsa-miR-498	1.27149e-10	3.04343e-09	#N/A	16.8355	279.689	13.4549	247.311	17.1783	-0.0582128	1.23498	0	3.218	16.613
36	hsa-miR-518c-5p	1.35867e-10	3.04343e-09	#N/A	170.486	2288.47	128.2	2185.5	16.9235	-0.0590896	1.22849	0	3.213	13.423
37	hsa-miR-519c-3p	9.11299e-11	3.04343e-09	#N/A	18.7883	323.715	13.5409	242.895	16.773	-0.0596196	1.22461	0	3.243	17.23
38	hsa-miR-518c-3p	1.76964e-10	3.43039e-09	#N/A	12.5932	212.272	10.201	184.645	16.5739	-0.0603357	1.21943	0	3.193	16.856
39	hsa-miR-520a-3p	1.11322e-10	3.04343e-09	#N/A	195.69	2580.57	142.856	2379.36	16.5468	-0.0604346	1.21871	0	3.228	13.187
40	hsa-miR-520a-5p	9.74267e-11	3.04343e-09	#N/A	146.37	2195.18	121.226	1956.39	16.0146	-0.0624431	1.20452	0	3.238	14.998
41	hsa-miR-517a-3p	1.11322e-10	3.04343e-09	#N/A	54.1333	863.216	40.8572	666.358	15.9437	-0.0627208	1.20259	0	3.228	15.946
42	hsa-miR-517b-3p	1.11322e-10	3.04343e-09	#N/A	54.1293	863.291	40.8572	666.276	15.9417	-0.0627285	1.20253	0	3.228	15.949
43	hsa-miR-524-5p	1.27149e-10	3.04343e-09	#N/A	6.70271	108.941	5.06097	94.5007	15.7567	-0.0634652	1.19746	0	3.218	16.253
44	hsa-miR-520d-5p	1.76964e-10	3.43039e-09	#N/A	2.4829	43.1664	1.57803	37.1495	14.7979	-0.0675771	1.1702	0	3.193	17.385
45	hsa-miR-515-3p	1.76964e-10	3.43039e-09	#N/A	18.1502	221.232	12.0393	179.577	13.8487	-0.0722087	1.14141	0	3.193	12.189
46	hsa-miR-521	1.11266e-10	3.04343e-09	#N/A	0.78163	24.8604	0.372501	17.8434	13.7293	-0.072837	1.13765	0	3.213	31.806
47	hsa-miR-519d-3p	2.30126e-10	4.14226e-09	#N/A	30.4531	396.053	22.2851	312.26	13.4533	-0.0743314	1.12883	0	3.172	13.005
48	hsa-miR-524-3p	9.64692e-11	3.04343e-09	#N/A	1.53173	32.1608	0.907857	24.2687	13.2445	-0.0755029	1.12204	0	3.238	20.996
49	hsa-miR-525-3p	1.45169e-10	3.1134e-09	#N/A	4.24383	65.0547	2.95641	49.5438	12.7752	-0.0782769	1.10637	0	3.208	15.329
50	hsa-miR-20b-5p	4.40695e-10	6.86632e-09	#N/A	39.0843	326.65	23.1169	293.967	12.2307	-0.0817613	1.08745	0	3.122	8.358
51	hsa-miR-3937	4.19333e-11	3.04343e-09	#N/A	0.526465	18.7387	0.146399	12.3331	11.6304	-0.0859813	1.0656	0	3.203	35.593
52	hsa-miR-200c-5p	4.19706e-08	4.23064e-07	#N/A	31.7896	154.598	11.3822	136.041	11.0677	-0.0903534	1.04406	0	2.744	4.863
53	hsa-miR-144-5p	1.36036e-07	1.1821e-06	#N/A	118.143	649.318	53.2839	525.088	9.6914	-0.103184	0.986387	0	2.638	5.496
54	hsa-miR-302c-5p	9.11299e-11	3.04343e-09	#N/A	8.91225	111.701	7.39632	77.4257	9.34048	-0.107061	0.970369	0	3.243	12.533
55	hsa-miR-205-5p	4.77333e-06	2.864e-05	#N/A	173.073	1104.61	72.1336	650.711	8.91123	-0.112218	0.949938	0	2.29	6.382
56	hsa-miR-514a-3p	0.0521647	0.110933	#N/A	711.2	3809.99	84.5231	746.894	8.74494	-0.114352	0.941757	3.497	0.973	5.357
57	hsa-miR-1298-5p	4.42769e-10	6.86632e-09	#N/A	1.32825	59.0318	0.729047	13.815	8.56831	-0.116709	0.932895	0	3.117	44.443
58	hsa-miR-219a-2-3p	3.41377e-07	2.77506e-06	#N/A	33.4657	161.902	15.2876	133.439	8.25411	-0.121152	0.91667	0	2.552	4.838
59	hsa-miR-302d-5p	2.79944e-10	4.86523e-09	#N/A	8.83392	69.4938	6.96684	64.1201	8.1739	-0.122341	0.912429	0	3.157	7.867
60	hsa-miR-451a	5.8992e-08	5.55738e-07	#N/A	365.654	2070.8	172.303	1410.37	8.14397	-0.12279	0.910836	0	2.713	5.663
61	hsa-miR-1911-5p	4.72275e-10	7.21293e-09	#N/A	1.5639	38.2388	0.785422	13.3225	8.02191	-0.124659	0.904278	0	3.112	24.451
62	hsa-miR-519e-3p	1.35632e-10	3.04343e-09	#N/A	1.90777	21.2906	1.49747	18.5829	7.84108	-0.127533	0.894376	0	3.213	11.16
63	hsa-miR-141-5p	3.08174e-06	1.96607e-05	#N/A	1722.24	5093.94	624.204	4810.54	7.69596	-0.129938	0.886263	0	2.335	2.958
64	hsa-miR-144-3p	4.94507e-07	3.69637e-06	#N/A	7.54624	47.8813	3.74597	33.764	7.32494	-0.13652	0.864804	0	2.517	6.345
65	hsa-miR-141-3p	3.53543e-08	3.63644e-07	#N/A	426.855	2026.27	255.355	1843.4	7.19472	-0.138991	0.857014	0	2.759	4.747
66	hsa-miR-302b-5p	1.1463e-09	1.67459e-08	#N/A	14.3186	85.0264	10.9702	79.5112	6.72595	-0.148678	0.827754	0	3.046	5.938
67	hsa-miR-302a-3p	5.69898e-10	8.57399e-09	#N/A	291.448	1893.68	224.761	1464.19	6.49001	-0.154083	0.812245	0	3.102	6.498
68	hsa-miR-302c-3p	4.40695e-10	6.86632e-09	#N/A	52.8558	394.109	46.8922	302.216	6.33121	-0.157948	0.801486	0	3.122	7.456
69	hsa-miR-200a-5p	7.70082e-09	9.35233e-08	#N/A	3.21899	107.967	2.35952	19.5592	6.11969	-0.163407	0.78673	0	2.89	33.541
70	hsa-miR-302a-5p	4.13157e-10	6.86632e-09	#N/A	1175.15	6321.02	976.765	5948.49	6.08478	-0.164344	0.784245	0	3.127	5.379
71	hsa-miR-375	5.26844e-08	5.00999e-07	#N/A	144.912	1161.1	110.582	636.322	5.71169	-0.17508	0.756765	0	2.724	8.012
72	hsa-miR-135a-5p	4.89246e-09	6.08839e-08	#N/A	1.34284	12.817	0.410618	6.87622	5.58352	-0.179098	0.746908	0	2.925	9.545
73	hsa-miR-106a-5p	4.20932e-09	5.43973e-08	#N/A	18.7609	94.4832	13.6616	79.7224	5.50569	-0.18163	0.740811	0	2.94	5.036
74	hsa-miR-367-3p	4.40695e-10	6.86632e-09	#N/A	19.6743	133.055	16.0586	92.7137	5.49364	-0.182029	0.73986	0	3.122	6.763
75	hsa-miR-302d-3p	3.10051e-09	4.16708e-08	#N/A	277.535	1371.01	223.78	1156.65	5.15013	-0.19417	0.711818	0	2.966	4.94
76	hsa-miR-200c-3p	1.36036e-07	1.1821e-06	#N/A	1724.35	5573.74	1048.72	5131.14	4.88907	-0.204538	0.689226	0	2.638	3.232
77	hsa-miR-506-3p	0.027872	0.0661057	#N/A	18.7825	106.357	3.13945	19.11	4.85814	-0.20584	0.68647	1.568	1.102	5.663
78	hsa-miR-486-5p	3.39877e-06	2.15469e-05	#N/A	166.006	579.566	92.6459	441.127	4.72126	-0.211808	0.674058	0	2.325	3.491
79	hsa-miR-302b-3p	1.23965e-08	1.43628e-07	#N/A	2238.72	9421.84	1905.39	8620.88	4.52262	-0.221111	0.65539	0	2.85	4.209
80	hsa-miR-18b-3p	4.1563e-08	4.23064e-07	#N/A	1.0431	5.32097	0.276057	4.24985	4.11412	-0.243065	0.614277	0	2.718	5.101
81	hsa-miR-200b-3p	1.77712e-09	2.523e-08	#N/A	2.89108	58.5743	2.50945	13.1391	4.02886	-0.248209	0.605182	0	3.011	20.26
82	hsa-miR-509-3-5p	0.0656139	0.132809	#N/A	20.5392	115.323	4.25468	19.7469	3.94827	-0.253276	0.596406	3.497	0.923	5.615
83	hsa-miR-202-5p	0.0572466	0.119176	#N/A	232.405	648.505	23.5631	93.8216	3.86032	-0.259046	0.586624	3.497	0.953	2.79
84	hsa-miR-124-5p	0.00145784	0.00518252	#N/A	8.5715	14.6241	2.43022	12.1726	3.84017	-0.260405	0.58435	0	1.594	1.706
85	hsa-miR-496	4.94507e-07	3.69637e-06	#N/A	8.2628	30.6944	5.80371	24.5892	3.76106	-0.265883	0.57531	0	2.517	3.715
86	hsa-miR-508-5p	0.0701967	0.140393	#N/A	44.1413	206.088	7.30153	29.4748	3.67098	-0.272407	0.564782	4.377	0.908	4.669
87	hsa-miR-509-5p	0.0135718	0.0348375	#N/A	1.684	13.7482	0.245355	3.36296	3.50339	-0.285438	0.544489	0.581	1.218	8.164
88	hsa-miR-424-3p	1.97389e-06	1.32645e-05	#N/A	6.61171	13.8352	3.33113	13.9619	3.4545	-0.289478	0.538385	0	2.381	2.093
89	hsa-miR-582-3p	1.98291e-08	2.14922e-07	#N/A	51.7321	161.895	41.8256	138.605	3.25985	-0.306763	0.513198	0	2.809	3.129
90	hsa-miR-503-5p	9.28052e-06	5.13998e-05	#N/A	10.1836	25.9722	7.82231	27.5208	3.2328	-0.309329	0.509579	0	2.219	2.55
91	hsa-miR-133a-3p	4.22139e-07	3.2732e-06	#N/A	3.11808	13.0744	2.33315	9.68664	3.20617	-0.311899	0.505986	0	2.532	4.193
92	hsa-miR-424-5p	1.93817e-05	9.96771e-05	#N/A	185.483	427.872	114.907	361.743	3.12961	-0.319529	0.49549	0	2.138	2.307
93	hsa-miR-1	9.21287e-09	1.10554e-07	#N/A	5.23307	26.9441	4.91572	17.049	3.05102	-0.32776	0.484445	0	2.875	5.149
94	hsa-miR-1912	1.57072e-09	2.26184e-08	#N/A	0.229638	10.9686	0	1.85337	2.85337	-0.350463	0.455358	0	2.875	47.765
95	hsa-miR-376a-3p	0.00349781	0.0107494	#N/A	43.4729	118.474	29.3806	84.4662	2.81318	-0.35547	0.449198	0	1.463	2.725
96	hsa-miR-122-5p	2.95787e-09	4.0291e-08	#N/A	0.397997	13.8074	0.340361	2.6917	2.75426	-0.363074	0.440004	0	2.956	34.692
97	hsa-miR-431-5p	0.00010083	0.000451716	#N/A	17.7588	63.3206	13.9651	40.1271	2.7482	-0.363874	0.439049	0	1.947	3.566
98	hsa-miR-202-3p	0.0709789	0.141677	#N/A	21.4885	117.727	2.03773	7.30836	2.73506	-0.365623	0.436967	4.377	0.903	5.479
99	hsa-miR-214-3p	2.50193e-08	2.62703e-07	#N/A	3.74917	11.9612	2.92923	9.7449	2.73461	-0.365684	0.436895	0	2.789	3.19
100	hsa-miR-573	2.32015e-05	0.000116354	#N/A	2.05801	6.72745	1.41816	5.57892	2.72063	-0.367562	0.43467	0	2.118	3.269
101	hsa-miR-196a-5p	0.00385289	0.0116628	#N/A	13.7481	35.5582	5.41039	16.0436	2.65874	-0.376118	0.424676	0	1.448	2.586
102	hsa-miR-205-3p	8.55045e-06	4.7618e-05	#N/A	0.614621	2.65451	0.207324	2.20712	2.65639	-0.376451	0.424291	0	2.204	4.319
103	hsa-miR-200a-3p	1.98291e-08	2.14922e-07	#N/A	2.4205	34.7634	1.96463	6.79889	2.63064	-0.380135	0.420062	0	2.809	14.362
104	hsa-miR-92a-2-5p	1.76203e-07	1.51806e-06	#N/A	0.27944	1.71159	0	1.60682	2.60682	-0.383609	0.416111	0	2.421	6.125
105	hsa-miR-507	0.0724137	0.143687	#N/A	3.71764	18.7861	0.732934	3.51105	2.60313	-0.384153	0.415496	4.377	0.898	5.053
106	hsa-miR-513c-5p	0.0647183	0.131524	#N/A	6.40614	31.3015	1.40995	5.25234	2.59438	-0.385448	0.414034	3.497	0.925	4.886
107	hsa-miR-106a-3p	6.35537e-10	9.4209e-09	#N/A	0.228948	2.06389	0	1.56556	2.56556	-0.389778	0.409183	0	2.865	9.015
108	hsa-miR-203a	7.5082e-07	5.32976e-06	#N/A	81.8099	189.976	56.2624	145.814	2.56388	-0.390034	0.408897	0	2.476	2.322
109	hsa-miR-513a-5p	0.0113198	0.029792	#N/A	2.63762	10.9114	0.53096	2.91124	2.55477	-0.391425	0.407351	0.581	1.266	4.137
110	hsa-miR-514b-5p	0.00540251	0.0155149	#N/A	3.71584	18.7031	0.479682	2.72786	2.51937	-0.396925	0.401291	0.21	1.387	5.033
111	hsa-miR-542-3p	4.54859e-06	2.76204e-05	#N/A	275.01	633.182	220.658	555.216	2.50934	-0.398511	0.39956	0	2.295	2.302
112	hsa-miR-363-3p	2.07486e-06	1.37596e-05	#N/A	10.1757	24.8319	7.88774	21.1896	2.49665	-0.400536	0.397358	0	2.376	2.44
113	hsa-miR-450b-5p	7.33504e-06	4.13057e-05	#N/A	14.5792	40.6708	11.8513	30.4195	2.44485	-0.409023	0.388253	0	2.244	2.79
114	hsa-miR-675-3p	2.77482e-05	0.000138466	#N/A	46.3038	202.249	38.1017	93.7978	2.42439	-0.412475	0.384603	0	2.098	4.368
115	hsa-let-7a-2-3p	5.34603e-05	0.000252995	#N/A	3.43619	7.98064	2.80778	8.07947	2.38445	-0.419383	0.377389	0	2.022	2.323
116	hsa-miR-323b-3p	0.000245729	0.00101514	#N/A	22.4111	45.6424	15.1786	37.0582	2.35239	-0.4251	0.371509	0	1.836	2.037
117	hsa-miR-582-5p	5.21185e-07	3.83471e-06	#N/A	4.53684	11.0726	3.87256	10.392	2.338	-0.427716	0.368844	0	2.512	2.441
118	hsa-miR-1243	0.000130444	0.000564323	#N/A	0.771341	2.71774	0.446802	2.38061	2.33661	-0.42797	0.368586	0	1.914	3.523
119	hsa-miR-214-5p	4.97809e-08	4.87176e-07	#N/A	15.7761	46.2222	14.4281	35.023	2.33489	-0.428286	0.368266	0	2.729	2.93
120	hsa-miR-483-3p	2.46013e-06	1.59988e-05	#N/A	0.759854	7.62724	0.271159	1.94861	2.31962	-0.431105	0.365417	0	2.35	10.038
121	hsa-miR-199b-5p	2.12132e-05	0.000107994	#N/A	82.1739	270.976	68.4745	157.827	2.28612	-0.437422	0.3591	0	2.128	3.298
122	hsa-miR-199a-5p	5.78324e-06	3.35029e-05	#N/A	771.26	1994.22	675.931	1524.98	2.25427	-0.443604	0.353005	0	2.27	2.586
123	hsa-miR-222-5p	5.21185e-07	3.83471e-06	#N/A	9.81037	20.0057	8.92944	21.2994	2.24578	-0.445279	0.351368	0	2.512	2.039
124	hsa-miR-450a-5p	4.77333e-06	2.864e-05	#N/A	10.6933	22.7688	7.92425	18.9664	2.23732	-0.446964	0.349728	0	2.29	2.129
125	hsa-miR-335-3p	3.16941e-05	0.000157378	#N/A	335.267	933.907	285.81	631.271	2.2045	-0.453618	0.343309	0	2.083	2.786
126	hsa-miR-889-3p	0.00118274	0.00428849	#N/A	179.596	333.972	132.683	290.985	2.18416	-0.457843	0.339284	0	1.624	1.86
127	hsa-miR-199b-3p	5.26844e-08	5.00999e-07	#N/A	1792.83	4316.52	1742.78	3769.27	2.16212	-0.462508	0.33488	0	2.724	2.408
128	hsa-miR-199a-3p	5.26844e-08	5.00999e-07	#N/A	1800.96	4332.3	1752.78	3781.88	2.15699	-0.46361	0.333848	0	2.724	2.406
129	hsa-miR-3651	0.000687858	0.00261646	#N/A	2.61075	5.06249	1.30325	3.95393	2.15084	-0.464934	0.332609	0	1.7	1.939
130	hsa-miR-616-5p	3.3124e-05	0.000162082	#N/A	6.78292	12.7516	5.82328	13.5176	2.12766	-0.47	0.327902	0	2.078	1.88
131	hsa-miR-494-3p	0.00451806	0.0133554	#N/A	17.5837	32.4694	12.2902	26.8029	2.09199	-0.478014	0.32056	0.21	1.422	1.847
132	hsa-miR-367-5p	5.58851e-07	4.08204e-06	#N/A	0.590355	2.2775	0.344438	1.77264	2.0623	-0.484895	0.314352	0	2.497	3.858
133	hsa-miR-129-5p	0.00327792	0.0101044	#N/A	9.45852	20.2469	6.72407	14.8826	2.05625	-0.486322	0.313076	0	1.473	2.141
134	hsa-miR-181a-2-3p	2.80868e-08	2.91871e-07	#N/A	145.641	338.803	130.538	269.068	2.05316	-0.487054	0.312423	0	2.779	2.326
135	hsa-miR-34c-5p	0.00220273	0.0073038	#N/A	19.5575	32.8186	14.5568	30.8506	2.04737	-0.488431	0.311196	0	1.533	1.678
136	hsa-miR-125b-1-3p	9.15028e-07	6.44998e-06	#N/A	0.814193	2.49318	0.689626	2.43586	2.0335	-0.491762	0.308245	0	2.456	3.062
137	hsa-miR-152-3p	4.00372e-07	3.15293e-06	#N/A	119.628	289.266	117.024	238.789	2.03169	-0.492201	0.307858	0	2.537	2.418
138	hsa-miR-542-5p	0.00010083	0.000451716	#N/A	2.50871	5.48471	1.96719	5.02586	2.03083	-0.492409	0.307674	0	1.947	2.186
139	hsa-miR-1246	4.9505e-07	3.69637e-06	#N/A	0.180439	1.13732	0	1.02176	2.02176	-0.494618	0.30573	0	2.305	6.303
140	hsa-miR-766-3p	1.01893e-05	5.61245e-05	#N/A	15.9166	33.1112	12.7026	26.6973	2.02131	-0.494728	0.305633	0	2.209	2.08
141	hsa-miR-21-3p	1.28754e-07	1.15879e-06	#N/A	1144.42	2083.21	1045.36	2110.01	2.01749	-0.495665	0.304812	0	2.643	1.82
142	hsa-miR-1251-5p	1.07803e-07	9.87869e-07	#N/A	0.280514	2.73789	0	1.00488	2.00488	-0.498783	0.302088	0	2.499	9.76
143	hsa-miR-18b-5p	1.53952e-05	8.22737e-05	#N/A	1.03401	3.08918	0.758575	2.51593	1.99931	-0.500174	0.300879	0	2.164	2.988
144	hsa-miR-191-3p	0.000140158	0.000603756	#N/A	4.69247	8.55599	3.38993	7.59589	1.95809	-0.510701	0.291833	0	1.906	1.823
145	hsa-miR-483-5p	5.38898e-06	3.19535e-05	#N/A	0.785057	3.39728	0.511571	1.87497	1.90197	-0.52577	0.279204	0	2.265	4.327
146	hsa-miR-34a-5p	1.53584e-06	1.03901e-05	#N/A	191.152	331.935	168.62	320.822	1.89731	-0.527061	0.278139	0	2.406	1.736
147	hsa-miR-429	1.17095e-05	6.38219e-05	#N/A	1.0212	9.07538	0.788161	2.37904	1.88968	-0.529191	0.276387	0	2.194	8.887
148	hsa-miR-215-5p	0.00718343	0.0200579	#N/A	6.69777	17.0128	5.50866	11.2726	1.88557	-0.530342	0.275444	0.21	1.347	2.54
149	hsa-miR-2113	1.93664e-05	9.96771e-05	#N/A	1.64167	3.42601	1.23464	3.12545	1.84614	-0.541672	0.266264	0	2.138	2.087
150	hsa-miR-671-3p	0.0010631	0.00391097	#N/A	5.92198	8.78002	4.76638	9.6043	1.83899	-0.543777	0.264579	0	1.639	1.483
151	hsa-miR-409-3p	0.00220273	0.0073038	#N/A	169.423	312.557	145.64	267.721	1.83253	-0.545695	0.26305	0	1.533	1.845
152	hsa-miR-3171	0.00271964	0.00859425	#N/A	0.668905	1.40488	0.445454	1.64643	1.83086	-0.546191	0.262656	0	1.495	2.1
153	hsa-miR-410-3p	0.00676099	0.0189835	#N/A	108.535	248.804	83.6925	153.983	1.82995	-0.546462	0.26244	0.21	1.357	2.292
154	hsa-miR-124-3p	0.041087	0.0920367	#N/A	8.57418	12.5198	2.64414	5.59906	1.81087	-0.552222	0.257887	2.31	1.024	1.46
155	hsa-miR-409-5p	0.00327792	0.0101044	#N/A	40.0045	68.7546	29.8143	54.5604	1.80307	-0.554609	0.256013	0	1.473	1.719
156	hsa-let-7c-5p	0.0140409	0.0356505	#N/A	1265.94	3173.3	972.513	1745.9	1.79443	-0.557279	0.253927	0.581	1.231	2.507
157	hsa-miR-3117-3p	2.01014e-09	2.8142e-08	#N/A	0.235808	1.26326	0.174505	1.07254	1.7646	-0.5667	0.246647	0	2.95	5.357
158	hsa-miR-548j-5p	1.93817e-05	9.96771e-05	#N/A	1.66706	4.08081	1.45421	3.31434	1.75794	-0.568849	0.245003	0	2.138	2.448
159	hsa-miR-125b-5p	0.00220273	0.0073038	#N/A	621.772	1139.4	572.294	999.304	1.74484	-0.573119	0.241755	0	1.533	1.832
160	hsa-miR-196b-5p	3.61695e-05	0.000175283	#N/A	34.0467	217.848	16.8398	29.8583	1.72974	-0.578121	0.237981	0	2.068	6.398
161	hsa-miR-653-5p	0.00173589	0.00605459	#N/A	9.29286	16.792	7.78879	14.1709	1.72617	-0.579318	0.237083	0	1.569	1.807
162	hsa-miR-455-3p	4.12407e-05	0.000198903	#N/A	149.567	277.464	138.812	239.708	1.72165	-0.580838	0.235945	0	2.053	1.855
163	hsa-let-7e-5p	4.12916e-06	2.5535e-05	#N/A	522.362	936.229	509.488	869.675	1.70557	-0.586313	0.23187	0	2.305	1.792
164	hsa-miR-34c-3p	0.00307069	0.00958283	#N/A	15.4568	23.7712	12.4415	21.8788	1.70209	-0.587512	0.230984	0	1.483	1.538
165	hsa-miR-31-3p	0.00131471	0.00469939	#N/A	6.38766	11.6068	5.1562	9.4752	1.70157	-0.587693	0.230849	0	1.609	1.817
166	hsa-miR-556-3p	7.97375e-08	7.37389e-07	#N/A	0.0714726	0.957875	0	0.680175	1.68017	-0.595176	0.225354	0	2.36	13.402
167	hsa-miR-1247-5p	0.0717735	0.14298	#N/A	8.39477	15.8241	6.36659	11.201	1.65626	-0.603772	0.219127	4.377	0.903	1.885
168	hsa-miR-135a-3p	0.000532176	0.00206321	#N/A	0.183155	0.974389	0	0.651308	1.65131	-0.605581	0.217828	0	1.644	5.32
169	hsa-miR-548v	4.47164e-05	0.000214639	#N/A	0.605233	1.59919	0.423988	1.34635	1.64773	-0.606896	0.216886	0	2.043	2.642
170	hsa-miR-206	0.0194876	0.047781	#N/A	1.72325	2.94565	0.449207	1.37801	1.6409	-0.60942	0.215083	0.917	1.165	1.709
171	hsa-miR-656-3p	0.00110168	0.00400898	#N/A	5.91433	9.1807	4.60289	8.18431	1.63921	-0.61005	0.214634	0	1.634	1.552
172	hsa-miR-7-5p	0.00126928	0.00455314	#N/A	9.25275	17.083	6.87198	11.8676	1.63461	-0.611768	0.213413	0	1.614	1.846
173	hsa-miR-3662	0.0140409	0.0356505	#N/A	3.65978	6.23096	2.87976	5.29655	1.62292	-0.616172	0.210298	0.581	1.231	1.703
174	hsa-miR-204-5p	0.0990974	0.187764	#N/A	20.0375	48.6668	11.5751	19.3555	1.61872	-0.617771	0.209173	6.43	0.827	2.429
175	hsa-miR-3682-3p	2.75507e-07	2.31426e-06	#N/A	0.909235	2.28273	0.725577	1.77669	1.60914	-0.62145	0.206594	0	2.572	2.511
176	hsa-miR-887-3p	4.12916e-06	2.5535e-05	#N/A	4.53159	9.01503	4.20744	7.37646	1.60856	-0.621675	0.206437	0	2.305	1.989
177	hsa-miR-145-3p	0.00810006	0.0222476	#N/A	36.7106	55.2973	34.3469	55.8401	1.60806	-0.621867	0.206303	0.21	1.326	1.506
178	hsa-miR-3648	0.00126928	0.00455314	#N/A	2.35097	4.33966	1.751	3.42097	1.60704	-0.622261	0.206028	0	1.614	1.846
179	hsa-miR-223-3p	0.00146016	0.00518252	#N/A	264.489	380.972	236.85	381.151	1.60669	-0.622399	0.205931	0	1.594	1.44
180	hsa-miR-27b-3p	0.000615753	0.00237808	#N/A	428.532	625.391	401.411	634.354	1.57887	-0.633365	0.198346	0	1.715	1.459
181	hsa-miR-125b-2-3p	0.00786158	0.0216516	#N/A	15.8499	28.8665	12.2517	19.63	1.55679	-0.642349	0.192229	0.21	1.332	1.821
182	hsa-miR-378a-3p	0.0105553	0.0280732	#N/A	1139.24	1884.78	1042.2	1621.18	1.55501	-0.643082	0.191734	0.21	1.281	1.654
183	hsa-miR-618	6.40076e-05	0.000298702	#N/A	0.342761	0.86949	0.224087	0.898853	1.55124	-0.644646	0.190679	0	1.977	2.537
184	hsa-miR-499a-3p	0.00216271	0.00729101	#N/A	0.88659	3.42286	0.714775	1.65596	1.54887	-0.645633	0.190014	0	1.536	3.861
185	hsa-miR-100-5p	0.00235584	0.00768506	#N/A	3460.28	6088.45	3344.5	5128.19	1.53316	-0.652248	0.185587	0	1.523	1.76
186	hsa-miR-1248	0.0507452	0.108371	#N/A	1.67417	1.74516	0.494461	1.28824	1.53114	-0.653106	0.185016	3.497	0.978	1.042
187	hsa-miR-17-3p	0.000989672	0.00365417	#N/A	553.862	828.885	488.147	737.764	1.51031	-0.662116	0.179066	0	1.649	1.497
188	hsa-miR-1262	9.17557e-05	0.00041662	#N/A	0.62275	1.21319	0.428835	1.15388	1.50744	-0.663378	0.178239	0	1.957	1.948
189	hsa-miR-486-3p	0.0121757	0.0317458	#N/A	1.49984	2.43456	1.02772	2.037	1.49774	-0.667673	0.175436	0.581	1.256	1.623
190	hsa-miR-143-3p	0.00718343	0.0200579	#N/A	42225.1	58090.8	40388.8	59943.1	1.48414	-0.673791	0.171475	0.21	1.347	1.376
191	hsa-miR-143-5p	0.00235584	0.00768506	#N/A	50.6407	70.5863	48.8597	72.5154	1.47445	-0.678221	0.168629	0	1.523	1.394
192	hsa-miR-24-2-5p	0.00192354	0.00661749	#N/A	13.3845	17.8819	11.2461	17.031	1.47238	-0.67917	0.168021	0	1.553	1.336
193	hsa-miR-200b-5p	5.63415e-06	3.30187e-05	#N/A	0.0827809	2.43108	0	0.465347	1.46535	-0.682432	0.16594	0	2.012	29.368
194	hsa-miR-3170	0.00285651	0.00896997	#N/A	0.697672	1.66381	0.526869	1.22887	1.45976	-0.685043	0.164282	0	1.493	2.385
195	hsa-miR-455-5p	0.000335824	0.00134865	#N/A	25.9655	37.8057	24.0442	35.4944	1.4572	-0.686248	0.163519	0	1.796	1.456
196	hsa-miR-500b-5p	0.000276466	0.00113283	#N/A	5.53636	9.29168	5.25565	8.11446	1.457	-0.686343	0.163459	0	1.821	1.678
197	hsa-miR-500a-5p	0.000276466	0.00113283	#N/A	5.5383	9.29168	5.25565	8.11446	1.457	-0.686343	0.163459	0	1.821	1.678
198	hsa-miR-222-3p	2.21896e-05	0.000111836	#N/A	55.561	85.2276	55.0171	80.4359	1.45377	-0.687867	0.162496	0	2.123	1.534
199	hsa-miR-574-3p	0.00071378	0.00270485	#N/A	32.902	50.7384	31.6786	46.3953	1.45035	-0.689489	0.161473	0	1.695	1.542
200	hsa-miR-3922-3p	0.00110168	0.00400898	#N/A	1.856	3.2864	1.63863	2.81698	1.44658	-0.691287	0.160342	0	1.634	1.771
201	hsa-miR-212-3p	0.00179648	0.00622286	#N/A	10.0873	14.6982	8.66267	12.9598	1.44471	-0.692179	0.159781	0	1.564	1.457
202	hsa-miR-499a-5p	0.000123483	0.000536511	#N/A	0.317062	1.02794	0.23882	0.788212	1.44348	-0.69277	0.159411	0	1.901	3.242
203	hsa-miR-22-5p	0.0223284	0.0539738	#N/A	37.8351	44.3876	30.847	44.8723	1.4404	-0.694253	0.158482	0.917	1.145	1.173
204	hsa-miR-99a-3p	0.0345762	0.0803059	#N/A	1.91566	4.19149	1.45038	2.50598	1.43079	-0.698914	0.155576	2.31	1.059	2.188
205	hsa-miR-654-3p	0.0750142	0.147396	#N/A	279.013	406.429	217.344	311.359	1.43058	-0.699017	0.155512	4.377	0.893	1.457
206	hsa-miR-520c-5p	9.14637e-11	3.04343e-09	#N/A	0.028852	0.586461	0	0.424619	1.42462	-0.701942	0.153699	0	2.36	20.327
207	hsa-miR-7-2-3p	0.000192635	0.000809067	#N/A	0.117352	0.526969	0	0.423706	1.42371	-0.702392	0.15342	0	1.71	4.49
208	hsa-miR-338-5p	0.0108654	0.0286709	#N/A	3.06905	4.21907	2.75666	4.34833	1.42369	-0.7024	0.153415	0.581	1.276	1.375
209	hsa-miR-363-5p	0.000147079	0.0006282	#N/A	0.257299	0.699434	0	0.415677	1.41568	-0.706376	0.150964	0	1.76	2.718
210	hsa-miR-1293	0.00915544	0.0248083	#N/A	0.397408	0.808191	0.212795	0.712125	1.41172	-0.708356	0.149748	0.581	1.276	2.034
211	hsa-miR-431-3p	0.0533985	0.112371	#N/A	132.321	228.348	119.627	168.564	1.40569	-0.711395	0.147889	3.497	0.968	1.726
212	hsa-miR-34b-3p	0.00361272	0.0110352	#N/A	2.82125	4.6374	2.25201	3.56807	1.40469	-0.7119	0.147581	0	1.458	1.644
213	hsa-miR-1305	0.00230033	0.00757757	#N/A	0.534362	1.04424	0.253202	0.750903	1.39714	-0.715746	0.145241	0	1.516	1.954
214	hsa-miR-338-3p	0.0051233	0.0148399	#N/A	378.927	475.93	342.219	476.275	1.39058	-0.719123	0.143197	0.21	1.402	1.256
215	hsa-let-7a-3p	0.00278218	0.00876386	#N/A	15.155	21.2225	13.7115	19.3735	1.38487	-0.72209	0.141409	0	1.498	1.4
216	hsa-miR-556-5p	2.29348e-08	2.45939e-07	#N/A	0.0705233	0.607686	0	0.378549	1.37855	-0.725401	0.139422	0	2.416	8.617
217	hsa-miR-23b-3p	0.0136516	0.0348375	#N/A	334.929	435.815	318.802	439.275	1.37671	-0.726369	0.138843	0.581	1.236	1.301
218	hsa-miR-532-5p	0.00580089	0.0165646	#N/A	995.393	1266.75	911.031	1252.78	1.37471	-0.727426	0.138211	0.21	1.382	1.273
219	hsa-miR-33b-3p	0.00173322	0.00605459	#N/A	0.552205	1.32721	0.519283	1.08571	1.37283	-0.728425	0.137615	0	1.564	2.403
220	hsa-miR-548t-5p	0.00443822	0.0132751	#N/A	0.357962	0.781601	0.24587	0.703156	1.36704	-0.731507	0.135781	0.21	1.415	2.183
221	hsa-miR-132-3p	0.00327792	0.0101044	#N/A	319.262	392.021	271.25	370.924	1.36611	-0.732005	0.135486	0	1.473	1.228
222	hsa-miR-26a-1-3p	0.0533985	0.112371	#N/A	4.53642	5.65522	3.96531	5.76294	1.36204	-0.734195	0.134189	3.497	0.968	1.247
223	hsa-miR-126-5p	0.0521647	0.110933	#N/A	216.719	258.996	190.903	260.184	1.36102	-0.734741	0.133865	3.497	0.973	1.195
224	hsa-miR-3677-3p	0.000406946	0.00162135	#N/A	1.7871	3.63557	1.62705	2.56411	1.3567	-0.737085	0.132482	0	1.77	2.034
225	hsa-miR-24-1-5p	0.0129015	0.0333454	#N/A	4.81964	6.6333	4.3221	6.21221	1.35515	-0.737928	0.131986	0.581	1.246	1.376
226	hsa-miR-744-3p	0.00424042	0.0127592	#N/A	7.43527	13.39	6.57731	9.26653	1.3549	-0.73806	0.131909	0.21	1.432	1.801
227	hsa-miR-148b-5p	0.00269165	0.00858604	#N/A	2.80283	3.96342	2.63138	3.91853	1.35445	-0.738306	0.131763	0	1.503	1.414
228	hsa-miR-3193	0.000620694	0.00238801	#N/A	0.150453	0.467387	0	0.345739	1.34574	-0.743086	0.128961	0	1.579	3.107
229	hsa-miR-502-5p	0.00655604	0.0184595	#N/A	1.34543	2.13154	1.20757	1.96269	1.34206	-0.745121	0.127773	0.21	1.362	1.584
230	hsa-miR-27a-5p	0.00235584	0.00768506	#N/A	12.4083	16.3733	11.4303	15.5658	1.33269	-0.750361	0.12473	0	1.523	1.32
231	hsa-let-7f-5p	0.0121881	0.0317458	#N/A	5622.9	7092.04	5152.01	6856.63	1.3308	-0.751427	0.124113	0.581	1.256	1.261
232	hsa-miR-24-3p	0.000310777	0.00125808	#N/A	672.935	883.182	636.015	843.94	1.3264	-0.753918	0.122676	0	1.806	1.312
233	hsa-miR-185-5p	0.0733792	0.144748	#N/A	108.633	131.319	105.769	140.279	1.32321	-0.755735	0.12163	4.377	0.898	1.209
234	hsa-miR-1304-5p	0.000814484	0.00304074	#N/A	0.55476	1.16193	0.496335	0.97312	1.31863	-0.75836	0.120125	0	1.674	2.094
235	hsa-miR-145-5p	0.037252	0.084763	#N/A	1356.94	1764.94	1272.35	1672.76	1.31445	-0.760772	0.118746	2.31	1.044	1.301
236	hsa-miR-1179	8.76708e-05	0.000399874	#N/A	0.435196	2.20779	0.413133	0.843212	1.30434	-0.766669	0.115392	0	1.962	5.073
237	hsa-miR-362-5p	0.0248076	0.0595383	#N/A	7.77334	10.798	7.42672	9.96854	1.30164	-0.768263	0.11449	1.568	1.125	1.389
238	hsa-miR-129-2-3p	0.00618559	0.0174652	#N/A	0.703267	1.29587	0.41627	0.842306	1.30081	-0.768749	0.114215	0.21	1.367	1.843
239	hsa-miR-585-3p	0.00618281	0.0174652	#N/A	0.156965	0.383079	0	0.291119	1.29112	-0.774522	0.110966	0.581	1.263	2.441
240	hsa-miR-34b-5p	0.0372512	0.084763	#N/A	1.58823	2.14365	1.32492	1.98619	1.28443	-0.778558	0.108709	2.31	1.044	1.35
241	hsa-miR-23b-5p	0.00259868	0.00833225	#N/A	0.494843	0.79224	0.378015	0.75752	1.2754	-0.784068	0.105646	0	1.506	1.601
242	hsa-miR-27a-3p	0.00762941	0.0211858	#N/A	609.182	750.164	583.44	743.94	1.27462	-0.784546	0.105381	0.21	1.337	1.231
243	hsa-let-7a-5p	0.0108654	0.0286709	#N/A	17582.2	23147.8	17615.7	22370.9	1.26993	-0.787448	0.103778	0.581	1.276	1.317
244	hsa-miR-1272	0.0319077	0.0747976	#N/A	0.148512	0.35164	0	0.269143	1.26914	-0.787933	0.103511	2.31	1.001	2.368
245	hsa-miR-137	0.0133163	0.0343296	#N/A	0.224426	1.2655	0.069769	0.347944	1.26003	-0.79363	0.100382	0.917	1.18	5.639
246	hsa-miR-514b-3p	0.0932297	0.178703	#N/A	0.673903	2.8579	0.168486	0.47142	1.25925	-0.794121	0.100113	6.43	0.807	4.241
247	hsa-miR-660-5p	0.0363421	0.0842135	#N/A	86.776	102.665	80.3965	101.351	1.25743	-0.795271	0.0994848	2.31	1.049	1.183
248	hsa-miR-3934-5p	0.0165801	0.0413681	#N/A	1.13164	1.77537	1.03619	1.56031	1.2574	-0.795289	0.099475	0.581	1.2	1.569
249	hsa-let-7b-3p	0.0486058	0.104244	#N/A	8.73953	12.3817	8.12844	10.4669	1.25617	-0.796072	0.0990479	2.31	0.989	1.417
250	hsa-miR-188-5p	0.00251822	0.00811112	#N/A	1.81008	3.49375	1.58207	2.23379	1.2524	-0.798466	0.0977434	0	1.513	1.93
251	hsa-miR-501-5p	0.0337254	0.0785108	#N/A	3.95388	5.19376	3.71562	4.90347	1.2519	-0.798789	0.097568	1.568	1.064	1.314
252	hsa-miR-216b-5p	0.061757	0.127303	#N/A	0.361598	0.668709	0.133342	0.415909	1.24932	-0.800434	0.0966744	4.377	0.898	1.849
253	hsa-miR-2114-3p	0.00217899	0.0073038	#N/A	0.120078	0.322292	0	0.245012	1.24501	-0.803205	0.0951737	0.21	1.301	2.684
254	hsa-miR-1911-3p	4.73043e-09	5.96034e-08	#N/A	0.0190053	0.619342	0	0.245012	1.24501	-0.803205	0.0951737	0	2.002	32.588
255	hsa-let-7b-5p	0.0627336	0.128267	#N/A	7384.76	9606.93	7040.98	8749.38	1.2426	-0.804762	0.0943324	3.497	0.933	1.301
256	hsa-miR-668-3p	0.0214831	0.0521806	#N/A	0.340775	0.991653	0.242562	0.542449	1.24135	-0.805577	0.0938927	0.917	1.14	2.91
257	hsa-miR-1266-5p	0.0800983	0.156168	#N/A	5.02115	7.762	4.549	5.88573	1.2409	-0.805869	0.0937353	4.377	0.878	1.546
258	hsa-miR-132-5p	0.0275217	0.0654291	#N/A	4.59008	5.6376	3.85417	4.99782	1.2356	-0.809323	0.0918783	1.568	1.105	1.228
259	hsa-miR-98-5p	0.0200676	0.0489784	#N/A	36.6999	43.9324	33.9392	42.1303	1.23444	-0.810083	0.0914705	0.917	1.165	1.197
260	hsa-miR-335-5p	0.017051	0.0424382	#N/A	18.531	37.1686	16.7739	20.8752	1.23075	-0.812516	0.0901681	0.917	1.195	2.006
261	hsa-miR-378a-5p	0.0686485	0.13757	#N/A	163.442	249.034	151.116	185.789	1.22793	-0.814376	0.0891753	4.377	0.913	1.524
262	hsa-miR-3659	0.0161535	0.0404039	#N/A	0.103689	0.338165	0	0.226384	1.22638	-0.815405	0.0886265	2.31	1.059	3.261
263	hsa-miR-663a	0.0195295	0.047781	#N/A	0.966883	1.51331	0.70496	1.08956	1.22558	-0.815942	0.0883405	0.917	1.17	1.565
264	hsa-miR-188-3p	0.078361	0.153101	#N/A	1.03228	1.28742	0.84881	1.25371	1.21901	-0.820341	0.0860057	4.377	0.883	1.247
265	hsa-miR-17-5p	0.105451	0.19831	#N/A	947.152	1225.15	817.516	991.665	1.21276	-0.824564	0.0837758	6.43	0.812	1.294
266	hsa-miR-1294	0.0183445	0.045433	#N/A	0.14504	0.361339	0.045589	0.266367	1.21115	-0.825661	0.0831984	1.568	1.125	2.491
267	hsa-miR-615-3p	0.048554	0.104244	#N/A	0.828741	1.31432	0.659591	1.00488	1.20806	-0.827776	0.0820871	2.31	0.989	1.586
268	hsa-miR-675-5p	0.0022675	0.00749391	#N/A	0.0889159	0.39314	0	0.197676	1.19768	-0.83495	0.0783393	0.21	1.309	4.421
269	hsa-miR-1185-5p	0.10432	0.197288	#N/A	1.26265	1.73937	1.11734	1.52986	1.19483	-0.836939	0.0773062	6.43	0.815	1.378
270	hsa-miR-34a-3p	0.0320711	0.0748343	#N/A	1.43553	1.8201	1.12176	1.52986	1.19234	-0.838686	0.0764007	1.568	1.074	1.268
271	hsa-miR-21-5p	0.0970489	0.185627	#N/A	206279	243194	198250	235980	1.19032	-0.840114	0.0756619	6.43	0.832	1.179
272	hsa-miR-223-5p	0.0930534	0.178703	#N/A	4.28952	5.43135	3.82412	4.72566	1.18688	-0.842544	0.0744073	4.377	0.842	1.266
273	hsa-miR-548n	0.0230335	0.0555448	#N/A	0.215539	0.411566	0.138402	0.342421	1.17922	-0.848021	0.0715932	1.568	1.102	1.909
274	hsa-miR-100-3p	0.01216	0.0317458	#N/A	0.2459	0.508771	0.206775	0.415909	1.1733	-0.852297	0.069409	0.581	1.215	2.069
275	hsa-let-7f-1-3p	0.0750022	0.147396	#N/A	1.33098	1.7364	1.26285	1.64119	1.1672	-0.856752	0.067145	4.377	0.893	1.305
276	hsa-miR-22-3p	0.0613227	0.126666	#N/A	89011.7	98578.5	89357.9	104198	1.16607	-0.857581	0.0667246	3.497	0.938	1.107
277	hsa-miR-671-5p	0.0641713	0.130941	#N/A	9.94498	11.7726	9.68074	11.453	1.16593	-0.857687	0.0666713	3.497	0.928	1.184
278	hsa-miR-3680-3p	0.0370802	0.084763	#N/A	0.456391	0.668031	0.420264	0.651281	1.16266	-0.860098	0.0654519	2.31	1.044	1.464
279	hsa-miR-510-5p	0.00941725	0.0252463	#N/A	0.15343	0.933199	0	0.16031	1.16031	-0.861839	0.064574	2.31	1.041	6.082
280	hsa-miR-323b-5p	0.065355	0.132551	#N/A	0.0980285	0.204154	0	0.15358	1.15358	-0.866867	0.0620475	6.43	0.812	2.083
281	hsa-miR-133b	0.0188982	0.0465755	#N/A	0.225082	0.769181	0.144579	0.314854	1.14877	-0.870499	0.0602319	0.917	1.135	3.417
282	hsa-miR-432-3p	0.0680467	0.136908	#N/A	0.237355	0.415573	0.135615	0.245012	1.09633	-0.912132	0.0399424	4.377	0.883	1.751
283	hsa-miR-580-3p	0.0930399	0.178703	#N/A	1.31249	1.60599	1.18382	1.29117	1.04916	-0.953147	0.0208399	4.377	0.842	1.224

## Sheet: Seminoma_vs_Non-Seminoma DOWN
		W.pval.unpaired	W.pval.BH.unpaired	W.pval.BH.paired	mean.Seminoma	mean.Non-Seminoma	median.Seminoma	median.Non-Seminoma	fold.change	(-1)/fold.change	log10(fold.change)	SAM.qvalue(%)	SAM.d.score	SAM.fold.change
1	hsa-miR-767-5p	1.46954e-20	1.68507e-18	#N/A	4391.91	117.546	3029.16	32.4443	0.0110371	-90.6032	-1.95714	0	-4.649	0.027
2	hsa-miR-105-5p	3.42077e-20	3.4907e-18	#N/A	4361.29	142.953	3102.3	36.2884	0.0120157	-83.2243	-1.92025	0	-4.604	0.033
3	hsa-miR-767-3p	4.62653e-21	9.54915e-19	#N/A	164.226	2.73453	120.033	0.788693	0.0147786	-67.6656	-1.83037	0	-4.71	0.017
4	hsa-miR-105-3p	1.4501e-19	1.15115e-17	#N/A	21.9593	0.562154	14.4313	0.132569	0.0733944	-13.625	-1.13434	0	-4.504	0.026
5	hsa-miR-184	6.38839e-15	1.1987e-13	#N/A	432.755	84.5749	298.824	37.2491	0.127572	-7.83873	-0.894246	0	-3.899	0.195
6	hsa-miR-187-3p	7.85675e-17	2.61554e-15	#N/A	78.1396	12.9086	64.2395	8.33982	0.143162	-6.9851	-0.844172	0	-4.168	0.165
7	hsa-miR-548x-3p	7.58955e-23	7.83241e-20	#N/A	7.31464	0.142606	5.83213	0	0.146367	-6.83213	-0.834556	0	-4.772	0.019
8	hsa-miR-9-5p	1.56015e-12	1.8942e-11	#N/A	9247.14	11103.7	7786.11	1370.76	0.176158	-5.67673	-0.754098	0	-3.536	1.201
9	hsa-miR-891a-5p	8.87211e-07	3.75247e-06	#N/A	309.287	65.4676	137.708	23.7424	0.178378	-5.60608	-0.748659	0	-2.459	0.212
10	hsa-miR-139-3p	4.25489e-21	9.54915e-19	#N/A	97.3401	13.0984	62.5903	11.436	0.195565	-5.11339	-0.708709	0	-4.714	0.135
11	hsa-miR-25-5p	5.26307e-11	4.60295e-10	#N/A	24.2274	7.21495	19.7917	3.39177	0.211227	-4.73425	-0.675251	0	-3.283	0.298
12	hsa-miR-150-5p	6.22463e-13	8.45239e-12	#N/A	4132.15	1000.66	3482.65	735.691	0.211471	-4.72877	-0.674749	0	-3.599	0.242
13	hsa-miR-195-5p	2.45547e-12	2.84725e-11	#N/A	49.9275	20.9607	48.5786	10.9732	0.241498	-4.14082	-0.617086	0	-3.504	0.42
14	hsa-miR-195-3p	4.24439e-18	2.19011e-16	#N/A	12.774	3.16013	11.7756	2.11234	0.243616	-4.10482	-0.613295	0	-4.337	0.247
15	hsa-miR-182-5p	8.65795e-13	1.10309e-11	#N/A	130768	50565.9	122186	32630.3	0.267061	-3.74446	-0.573389	0	-3.576	0.387
16	hsa-miR-217	2.347e-09	1.4591e-08	#N/A	279.892	345.39	196.496	52.1411	0.269074	-3.71644	-0.570128	0	-2.987	1.234
17	hsa-miR-146a-5p	3.90867e-13	5.52568e-12	#N/A	788.803	197.99	570.623	159.672	0.281081	-3.55769	-0.551168	0	-3.63	0.251
18	hsa-miR-142-3p	2.28511e-14	3.8036e-13	#N/A	8015.15	2712.67	7841.56	2224.33	0.283751	-3.52422	-0.547063	0	-3.818	0.338
19	hsa-miR-29c-3p	9.64851e-12	9.66725e-11	#N/A	1910.54	802.381	1840.02	531.966	0.289496	-3.45428	-0.538358	0	-3.407	0.42
20	hsa-miR-96-5p	6.43135e-10	4.51507e-09	#N/A	267.567	124.086	258.263	74.0775	0.28958	-3.45327	-0.538231	0	-3.091	0.464
21	hsa-miR-508-3p	0.00544765	0.0113268	#N/A	1655.91	2678.54	276.334	84.5549	0.30849	-3.2416	-0.510759	0.469	-1.391	1.618
22	hsa-miR-509-3p	0.000867866	0.00215297	#N/A	236.995	332.593	79.5481	24.154	0.312285	-3.2022	-0.505449	0	-1.666	1.403
23	hsa-miR-181c-3p	7.99483e-09	4.6352e-08	#N/A	191.851	105.246	179.535	58.4393	0.329241	-3.03729	-0.482487	0	-2.885	0.549
24	hsa-miR-142-5p	5.45192e-13	7.60321e-12	#N/A	314.579	111.335	291.722	95.8289	0.330788	-3.02308	-0.48045	0	-3.608	0.354
25	hsa-miR-183-5p	2.26746e-10	1.75941e-09	#N/A	32046.7	16393.2	30605.9	10413.6	0.340269	-2.93885	-0.468178	0	-3.172	0.512
26	hsa-miR-150-3p	6.01382e-13	8.27502e-12	#N/A	9.54986	2.35695	7.91077	2.04534	0.341759	-2.92604	-0.46628	0	-3.601	0.247
27	hsa-miR-497-5p	2.78263e-10	2.09611e-09	#N/A	23.3286	11.7931	21.0029	6.7799	0.353585	-2.82818	-0.451507	0	-3.156	0.506
28	hsa-miR-9-3p	5.05562e-09	3.03337e-08	#N/A	12.625	20.8062	10.6392	3.18266	0.359361	-2.78272	-0.444469	0	-2.924	1.648
29	hsa-miR-182-3p	2.16014e-10	1.70173e-09	#N/A	3.36933	1.29722	2.87008	0.42115	0.367214	-2.72321	-0.435081	0	-3.174	0.385
30	hsa-miR-29b-3p	1.50119e-10	1.23938e-09	#N/A	1165.17	526.798	1069.38	400.3	0.374913	-2.66729	-0.42607	0	-3.204	0.452
31	hsa-miR-183-3p	8.55221e-10	5.73109e-09	#N/A	7.26726	3.4566	6.04015	1.67909	0.380544	-2.62781	-0.419595	0	-3.068	0.476
32	hsa-miR-92b-3p	4.42689e-10	3.19479e-09	#N/A	393.941	228.607	339.726	128.818	0.381004	-2.62464	-0.41907	0	-3.12	0.58
33	hsa-miR-548f-3p	1.82553e-05	6.25895e-05	#N/A	58.5644	21.8849	36.2628	13.279	0.383198	-2.60961	-0.416576	0	-2.144	0.374
34	hsa-miR-3940-3p	3.37102e-17	1.28848e-15	#N/A	3.82855	0.869067	3.09052	0.603951	0.392114	-2.55028	-0.406588	0	-4.217	0.227
35	hsa-miR-193b-5p	3.13553e-11	2.96868e-10	#N/A	12.5306	4.17267	10.0582	3.35535	0.393855	-2.539	-0.404663	0	-3.321	0.333
36	hsa-miR-296-3p	7.63259e-10	5.21644e-09	#N/A	25.2147	10.3778	23.2748	8.73854	0.401179	-2.49266	-0.396662	0	-3.077	0.412
37	hsa-miR-7-1-3p	2.20193e-10	1.72151e-09	#N/A	104.482	43.4261	85.5188	33.7305	0.401421	-2.49115	-0.3964	0	-3.174	0.416
38	hsa-miR-642a-5p	8.50848e-12	8.78075e-11	#N/A	11.4159	3.53254	8.30492	2.74572	0.402552	-2.48415	-0.395178	0	-3.416	0.309
39	hsa-miR-135b-3p	7.55966e-11	6.44758e-10	#N/A	19.8156	6.708	14.3921	5.32368	0.410838	-2.43405	-0.386329	0	-3.256	0.339
40	hsa-miR-139-5p	9.78129e-14	1.50661e-12	#N/A	212.192	71.2578	155.519	63.8034	0.414029	-2.41529	-0.38297	0	-3.723	0.336
41	hsa-miR-373-3p	1.14188e-06	4.71369e-06	#N/A	6002.73	3494.18	5717.23	2397.08	0.419375	-2.3845	-0.377398	0	-2.434	0.582
42	hsa-miR-18a-3p	1.01375e-09	6.6636e-09	#N/A	26.4949	13.2705	23.4592	9.38716	0.424673	-2.35475	-0.371945	0	-3.055	0.501
43	hsa-miR-508-5p	0.0116714	0.0230304	#N/A	44.1413	72.9233	7.30153	2.66165	0.441081	-2.26716	-0.355482	1.52	-1.262	1.652
44	hsa-miR-3130-5p	4.92071e-06	1.86014e-05	#N/A	15.4328	7.65034	12.1259	4.82874	0.444064	-2.25193	-0.352555	0	-2.285	0.496
45	hsa-miR-181c-5p	1.36986e-06	5.58772e-06	#N/A	88.648	60.3528	85.8961	37.6962	0.445316	-2.2456	-0.351332	0	-2.416	0.681
46	hsa-miR-625-5p	3.30098e-16	8.11099e-15	#N/A	15.4058	6.00187	12.7272	5.155	0.44838	-2.23025	-0.348354	0	-4.082	0.39
47	hsa-miR-96-3p	1.0381e-06	4.33734e-06	#N/A	7.90078	3.6331	5.13621	1.77786	0.4527	-2.20897	-0.34419	0	-2.443	0.46
48	hsa-miR-371a-3p	3.2335e-07	1.44458e-06	#N/A	2742.32	1498.77	2434.32	1107.33	0.455108	-2.19728	-0.341886	0	-2.556	0.547
49	hsa-miR-181d-5p	0.000328036	0.000895591	#N/A	43.3089	36.5318	39.0608	17.303	0.45688	-2.18876	-0.340198	0	-1.797	0.844
50	hsa-miR-135b-5p	2.30958e-07	1.06874e-06	#N/A	111.042	66.3501	100.473	45.8029	0.461235	-2.16809	-0.336077	0	-2.587	0.598
51	hsa-miR-29a-3p	3.94892e-08	2.06867e-07	#N/A	5057.7	2895.99	4922	2278.44	0.463019	-2.15974	-0.334401	0	-2.748	0.573
52	hsa-miR-29b-1-5p	1.91568e-11	1.86508e-10	#N/A	10.4884	4.70791	8.87305	3.57902	0.46379	-2.15615	-0.333679	0	-3.357	0.449
53	hsa-miR-192-5p	0.00382572	0.00820819	#N/A	3407.82	4939.07	2040.03	948.767	0.465338	-2.14898	-0.332232	0.469	-1.447	1.449
54	hsa-miR-625-3p	1.52315e-13	2.24556e-12	#N/A	1314.31	561.061	1078.04	512.03	0.475451	-2.10327	-0.322895	0	-3.694	0.427
55	hsa-miR-372-3p	1.98709e-09	1.25042e-08	#N/A	22658.2	10708.8	20058.4	9604.67	0.478863	-2.08828	-0.319789	0	-3.001	0.473
56	hsa-miR-216a-5p	1.10761e-07	5.44718e-07	#N/A	3.61476	7.00593	2.62419	0.789779	0.493842	-2.02494	-0.306412	0	-2.655	1.938
57	hsa-miR-374a-3p	8.99337e-16	1.93357e-14	#N/A	4104.7	1924.76	3739.21	1865.74	0.499099	-2.00361	-0.301813	0	-4.021	0.469
58	hsa-miR-342-5p	9.13848e-09	5.18182e-08	#N/A	30.0618	16.0462	30.094	14.5825	0.501141	-1.99545	-0.30004	0	-2.874	0.534
59	hsa-miR-628-5p	4.66166e-11	4.14727e-10	#N/A	25.2615	12.4075	22.6152	11.0882	0.511883	-1.95357	-0.29083	0	-3.292	0.491
60	hsa-miR-155-5p	1.56479e-07	7.47623e-07	#N/A	1050.57	584.537	980.475	509.337	0.51997	-1.92319	-0.284022	0	-2.624	0.556
61	hsa-miR-629-5p	1.87804e-06	7.5414e-06	#N/A	864.001	479.119	711.166	373.176	0.525405	-1.90329	-0.279506	0	-2.384	0.555
62	hsa-miR-514a-3p	0.0384184	0.0660797	#N/A	711.2	1324.85	84.5231	44.2882	0.529543	-1.88842	-0.276099	5.559	-1.036	1.863
63	hsa-miR-873-5p	1.43323e-08	7.9951e-08	#N/A	3.23345	1.42153	2.55466	0.887215	0.530913	-1.88355	-0.274977	0	-2.836	0.44
64	hsa-miR-101-3p	1.18053e-18	7.1665e-17	#N/A	19454.1	10016.5	18220.6	9793.43	0.537517	-1.8604	-0.269607	0	-4.409	0.515
65	hsa-miR-629-3p	3.31167e-07	1.47312e-06	#N/A	53.1151	25.6519	42.9822	22.8205	0.541594	-1.8464	-0.266326	0	-2.554	0.483
66	hsa-miR-342-3p	8.55221e-10	5.73109e-09	#N/A	474.2	235.777	427.199	231.241	0.542367	-1.84377	-0.265707	0	-3.068	0.497
67	hsa-miR-505-5p	1.56894e-06	6.37461e-06	#N/A	18.7529	12.8045	18.8294	9.91062	0.550223	-1.81744	-0.259461	0	-2.402	0.683
68	hsa-miR-92a-1-5p	0.000247979	0.000695418	#N/A	99.0134	60.0257	70.3277	38.4744	0.553423	-1.80693	-0.256942	0	-1.833	0.606
69	hsa-miR-590-3p	8.07965e-10	5.48566e-09	#N/A	15.4476	9.56422	15.4457	8.23716	0.561677	-1.78038	-0.250514	0	-3.073	0.619
70	hsa-miR-892a	0.000149716	0.000436459	#N/A	3.70536	1.08664	1.46816	0.386648	0.561814	-1.77995	-0.250408	0	-1.892	0.293
71	hsa-miR-1224-5p	0.00201567	0.00464325	#N/A	3.08727	2.58688	2.14419	0.7699	0.562912	-1.77648	-0.24956	0.246	-1.543	0.838
72	hsa-miR-892b	8.97219e-09	5.11563e-08	#N/A	2.32949	0.289734	0.772454	0	0.56419	-1.77245	-0.248575	0	-2.827	0.124
73	hsa-miR-345-5p	0.0010197	0.00249366	#N/A	39.4858	27.7001	35.6403	19.8212	0.568261	-1.75975	-0.245452	0.128	-1.644	0.702
74	hsa-miR-628-3p	5.05562e-09	3.03337e-08	#N/A	9.77077	3.35973	5.49067	2.73115	0.574848	-1.73959	-0.240447	0	-2.924	0.344
75	hsa-miR-548y	8.43453e-09	4.86281e-08	#N/A	8.90594	4.4968	7.50451	3.88992	0.574979	-1.73919	-0.240348	0	-2.881	0.505
76	hsa-miR-101-5p	2.75493e-08	1.48077e-07	#N/A	20.1158	12.2511	17.6387	9.74108	0.576278	-1.73527	-0.239368	0	-2.779	0.609
77	hsa-miR-550a-3p	1.68959e-10	1.37296e-09	#N/A	8.59204	3.97265	6.8894	3.55876	0.577834	-1.7306	-0.238197	0	-3.195	0.462
78	hsa-miR-548s	7.04e-12	7.568e-11	#N/A	2.64272	0.753677	1.64749	0.540206	0.58176	-1.71892	-0.235256	0	-3.43	0.285
79	hsa-miR-193b-3p	0.000215207	0.000611828	#N/A	142.29	81.2546	117.636	68.091	0.582377	-1.7171	-0.234796	0	-1.851	0.571
80	hsa-miR-25-3p	7.20969e-10	4.99356e-09	#N/A	26384	13575.4	22901.9	13457.8	0.587646	-1.70171	-0.230885	0	-3.082	0.515
81	hsa-miR-29b-2-5p	9.55034e-08	4.76133e-07	#N/A	30.2081	18.9255	28.1149	16.3871	0.597189	-1.67451	-0.223888	0	-2.669	0.627
82	hsa-miR-29c-5p	1.27966e-06	5.24051e-06	#N/A	20.3676	12.4034	17.9842	10.3884	0.599887	-1.66698	-0.221931	0	-2.423	0.609
83	hsa-miR-639	9.89774e-11	8.37251e-10	#N/A	2.16392	0.786658	1.59273	0.557819	0.600842	-1.66433	-0.22124	0	-3.235	0.364
84	hsa-miR-3607-3p	2.7571e-05	8.94758e-05	#N/A	68.764	44.8262	61.8786	36.9491	0.603531	-1.65692	-0.219301	0	-2.097	0.652
85	hsa-miR-3928-3p	4.05938e-10	2.97112e-09	#N/A	2.44481	1.21752	2.3255	1.01647	0.606367	-1.64917	-0.217265	0	-3.127	0.498
86	hsa-miR-552-3p	5.29756e-06	1.98803e-05	#N/A	1.79867	1.1991	1.05656	0.249673	0.607652	-1.64568	-0.216345	0	-2.26	0.667
87	hsa-miR-3942-5p	1.10844e-07	5.44718e-07	#N/A	2.4584	1.35831	1.96714	0.807564	0.609195	-1.64151	-0.215244	0	-2.655	0.553
88	hsa-miR-30e-3p	4.52214e-11	4.05813e-10	#N/A	8847.97	5354.63	8226.52	5036.92	0.612326	-1.63312	-0.213018	0	-3.294	0.605
89	hsa-miR-1277-3p	4.83191e-06	1.83328e-05	#N/A	7.55117	4.96677	7.08155	3.9508	0.612605	-1.63237	-0.212819	0	-2.287	0.658
90	hsa-miR-888-5p	0.000479965	0.00127006	#N/A	2.1218	0.443389	0.883053	0.161848	0.617002	-1.62074	-0.209713	0	-1.719	0.209
91	hsa-miR-624-5p	9.0517e-10	5.98805e-09	#N/A	5.74998	2.95125	4.66701	2.51321	0.619941	-1.61306	-0.20765	0	-3.064	0.513
92	hsa-miR-146b-5p	3.63654e-05	0.00011583	#N/A	2519.93	1695.08	2448.75	1521.01	0.62129	-1.60955	-0.206705	0	-2.066	0.673
93	hsa-miR-488-3p	0.000220226	0.000622665	#N/A	1.37161	1.05388	1.12774	0.323695	0.622114	-1.60742	-0.20613	0	-1.838	0.768
94	hsa-miR-16-2-3p	2.86862e-07	1.29276e-06	#N/A	45.3692	26.8271	38.3675	23.5481	0.623562	-1.60369	-0.20512	0	-2.567	0.591
95	hsa-miR-3614-5p	0.00129402	0.00312016	#N/A	6.53345	4.69412	5.79232	3.23695	0.623785	-1.60312	-0.204965	0.128	-1.61	0.718
96	hsa-miR-155-3p	0.000237222	0.000668889	#N/A	3.90414	2.47298	3.32037	1.69587	0.62399	-1.60259	-0.204822	0	-1.839	0.633
97	hsa-miR-378c	0.000306017	0.000842159	#N/A	14.0596	9.4169	12.2583	7.28308	0.624747	-1.60065	-0.204296	0	-1.806	0.67
98	hsa-miR-488-5p	0.000418796	0.00112259	#N/A	1.63957	1.40557	1.06195	0.299382	0.630172	-1.58687	-0.200541	0	-1.76	0.857
99	hsa-miR-128-3p	7.89175e-06	2.84765e-05	#N/A	468.062	332.737	428.382	270.08	0.631324	-1.58397	-0.199747	0	-2.235	0.711
100	hsa-miR-361-3p	1.52315e-13	2.24556e-12	#N/A	378.487	240.352	368.228	232.541	0.632511	-1.581	-0.198932	0	-3.694	0.635
101	hsa-miR-513c-5p	0.035988	0.0628641	#N/A	6.40614	11.1535	1.40995	0.526519	0.633423	-1.57872	-0.198306	5.559	-1.048	1.741
102	hsa-miR-92b-5p	2.2277e-08	1.20366e-07	#N/A	1.63039	0.794372	1.33416	0.484539	0.636005	-1.57232	-0.19654	0	-2.797	0.487
103	hsa-miR-30e-5p	8.05142e-16	1.76789e-14	#N/A	10564.4	6975.45	10294.2	6565.14	0.637787	-1.56792	-0.195325	0	-4.028	0.66
104	hsa-miR-652-3p	9.31551e-08	4.6668e-07	#N/A	50.9416	34.9264	48.6227	30.7292	0.639409	-1.56395	-0.194222	0	-2.671	0.686
105	hsa-miR-3199	2.78263e-10	2.09611e-09	#N/A	3.47815	1.65102	3.13086	1.64564	0.640458	-1.56138	-0.193509	0	-3.156	0.475
106	hsa-miR-584-5p	7.28203e-05	0.000222339	#N/A	158.09	83.4649	117.487	74.9957	0.641386	-1.55912	-0.192881	0	-1.985	0.528
107	hsa-miR-3944-3p	7.0978e-06	2.58831e-05	#N/A	1.52676	0.852061	1.45919	0.581557	0.643121	-1.55492	-0.191707	0	-2.246	0.558
108	hsa-miR-378a-3p	0.0270813	0.0487748	#N/A	1139.24	1041.86	1042.2	673.85	0.646905	-1.54582	-0.189159	3.909	-1.106	0.915
109	hsa-miR-507	0.0193175	0.03605	#N/A	3.71764	6.49245	0.732934	0.140383	0.658065	-1.51961	-0.181731	2.57	-1.156	1.746
110	hsa-miR-3691-5p	1.1005e-06	4.5611e-06	#N/A	1.62388	0.787349	1.32069	0.530051	0.659309	-1.51674	-0.180911	0	-2.437	0.485
111	hsa-miR-374b-3p	1.92056e-06	7.68226e-06	#N/A	11.2101	6.29249	9.06202	5.65925	0.66182	-1.51098	-0.17926	0	-2.382	0.561
112	hsa-miR-151a-3p	2.09638e-07	9.83393e-07	#N/A	4562.79	2817	3875.58	2567.62	0.6626	-1.50921	-0.178748	0	-2.596	0.617
113	hsa-miR-29a-5p	6.5214e-06	2.39505e-05	#N/A	8.23138	5.37283	7.84649	4.86185	0.662619	-1.50916	-0.178736	0	-2.255	0.653
114	hsa-miR-885-5p	0.000100544	0.000302512	#N/A	2.96847	2.64116	1.47023	0.643777	0.665435	-1.50278	-0.176894	0	-1.945	0.89
115	hsa-miR-340-3p	5.86171e-06	2.18386e-05	#N/A	21.4257	18.0023	21.4132	13.9528	0.667141	-1.49893	-0.175782	0	-2.267	0.84
116	hsa-miR-10b-5p	0.0214112	0.0396703	#N/A	41083.1	35494	36400.8	24548.6	0.674405	-1.48279	-0.171079	2.57	-1.151	0.864
117	hsa-miR-550a-5p	0.000867866	0.00215297	#N/A	6.04326	3.74195	4.97517	3.03503	0.675299	-1.48083	-0.170504	0	-1.666	0.619
118	hsa-miR-1976	1.70009e-05	5.84832e-05	#N/A	14.1158	8.55462	12.1204	7.87767	0.67663	-1.47791	-0.169649	0	-2.152	0.606
119	hsa-miR-371a-5p	0.00171255	0.00401672	#N/A	2236.05	1603.01	1912.86	1294.04	0.676664	-1.47784	-0.169627	0.246	-1.569	0.717
120	hsa-miR-505-3p	2.12481e-05	7.09645e-05	#N/A	153.16	103.313	135.882	92.1259	0.680336	-1.46986	-0.167277	0	-2.127	0.675
121	hsa-miR-651-5p	0.000116208	0.000344618	#N/A	26.7868	18.1835	22.503	15.0513	0.682949	-1.46424	-0.165612	0	-1.928	0.679
122	hsa-miR-211-5p	0.000102621	0.000305201	#N/A	1.46649	3.48583	0.84981	0.274274	0.688868	-1.45166	-0.161864	0	-1.936	2.377
123	hsa-miR-3923	0.00423669	0.00899642	#N/A	2.74482	1.06347	1.4226	0.67107	0.689785	-1.44973	-0.161286	0.469	-1.43	0.387
124	hsa-miR-374a-5p	7.4182e-10	5.10372e-09	#N/A	85.735	58.9781	79.9157	55.3125	0.69594	-1.43691	-0.157428	0	-3.08	0.688
125	hsa-miR-190a-5p	0.000417333	0.00112158	#N/A	11.9226	8.37097	10.52	7.06491	0.700081	-1.42841	-0.154852	0	-1.766	0.702
126	hsa-miR-590-5p	2.42389e-07	1.10196e-06	#N/A	48.1349	32.7045	44.6824	30.9877	0.700221	-1.42812	-0.154765	0	-2.583	0.679
127	hsa-miR-19b-1-5p	0.00371717	0.00800859	#N/A	58.8175	47.3765	52.1185	36.247	0.701205	-1.42612	-0.154155	0.469	-1.452	0.805
128	hsa-miR-3653	0.00121487	0.00295	#N/A	6.63266	4.59247	5.21146	3.35818	0.701635	-1.42524	-0.153889	0.128	-1.619	0.692
129	hsa-miR-125a-3p	6.08255e-08	3.15437e-07	#N/A	18.5663	11.0451	15.1125	10.3708	0.705716	-1.417	-0.15137	0	-2.709	0.595
130	hsa-miR-511-5p	0.00416887	0.00887067	#N/A	19.4725	10.9385	11.983	8.16419	0.70586	-1.41671	-0.151281	0.469	-1.434	0.562
131	hsa-miR-146b-3p	3.26766e-06	1.25829e-05	#N/A	278.107	179.997	245.881	173.986	0.708786	-1.41086	-0.149485	0	-2.328	0.647
132	hsa-miR-627-5p	2.39985e-06	9.41689e-06	#N/A	2.15575	1.28714	1.97237	1.1278	0.715859	-1.39692	-0.145172	0	-2.359	0.597
133	hsa-miR-3614-3p	3.60091e-05	0.000115051	#N/A	3.42536	2.05272	2.85884	1.77443	0.718981	-1.39086	-0.143282	0	-2.067	0.599
134	hsa-miR-19a-3p	0.000161483	0.000468121	#N/A	105.953	77.8066	93.5151	67.2856	0.722484	-1.38411	-0.141172	0	-1.887	0.734
135	hsa-let-7i-3p	0.0115229	0.0227808	#N/A	64.7356	52.0887	63.7733	46.1256	0.727547	-1.37448	-0.138139	1.52	-1.264	0.805
136	hsa-miR-33a-3p	2.92629e-05	9.46686e-05	#N/A	2.46539	1.48357	2.11892	1.29314	0.735235	-1.36011	-0.133574	0	-2.091	0.602
137	hsa-miR-876-5p	6.82824e-05	0.00021098	#N/A	0.828233	0.398227	0.598775	0.177443	0.736466	-1.35784	-0.132847	0	-1.976	0.481
138	hsa-miR-373-5p	0.00529807	0.0110457	#N/A	182.163	137.887	138.106	102.462	0.743763	-1.34451	-0.128565	0.469	-1.395	0.757
139	hsa-miR-497-3p	1.34586e-05	4.69232e-05	#N/A	0.957966	0.512024	0.870171	0.39508	0.745964	-1.34055	-0.127282	0	-2.174	0.534
140	hsa-miR-381-3p	0.0085313	0.0170296	#N/A	2066.24	1473.71	1727.54	1292.51	0.748324	-1.33632	-0.12591	1	-1.316	0.713
141	hsa-miR-2355-5p	0.00196558	0.00454817	#N/A	53.6143	37.3578	43.789	32.6568	0.751451	-1.33076	-0.124099	0.246	-1.549	0.697
142	hsa-miR-942-5p	0.00205727	0.00472852	#N/A	48.9542	35.5722	38.2839	28.5408	0.751981	-1.32982	-0.123793	0.246	-1.542	0.727
143	hsa-miR-374b-5p	9.14371e-06	3.24272e-05	#N/A	204.786	141.251	173.029	132.195	0.765363	-1.30657	-0.116133	0	-2.219	0.69
144	hsa-miR-320b	0.00285908	0.00634532	#N/A	10.4639	7.1426	8.71576	6.43832	0.765594	-1.30618	-0.116002	0.246	-1.492	0.683
145	hsa-miR-3678-5p	1.02318e-06	4.29239e-06	#N/A	0.756715	0.309818	0.6142	0.237042	0.76635	-1.30489	-0.115573	0	-2.438	0.409
146	hsa-miR-513b-5p	0.00620255	0.0128021	#N/A	1.88247	2.50292	0.559477	0.19754	0.767911	-1.30223	-0.114689	1	-1.354	1.33
147	hsa-miR-185-3p	1.8442e-05	6.30204e-05	#N/A	7.47032	5.2593	7.02954	5.1702	0.768438	-1.30134	-0.114391	0	-2.143	0.704
148	hsa-miR-2277-5p	0.000761786	0.0019316	#N/A	1.51924	1.0607	1.39051	0.8423	0.770672	-1.29757	-0.11313	0	-1.684	0.698
149	hsa-miR-643	4.95352e-05	0.000156331	#N/A	1.25378	0.688843	0.980769	0.537283	0.776104	-1.28849	-0.11008	0	-2.03	0.549
150	hsa-miR-3688-3p	1.03467e-05	3.65679e-05	#N/A	0.626363	0.291289	0.511756	0.177443	0.778858	-1.28393	-0.108542	0	-2.197	0.465
151	hsa-miR-187-5p	4.90815e-09	2.97953e-08	#N/A	0.322293	0.0378012	0.282039	0	0.780007	-1.28204	-0.107901	0	-2.639	0.117
152	hsa-miR-340-5p	0.0040515	0.00865662	#N/A	32.4773	29.367	30.629	23.6795	0.780283	-1.28159	-0.107748	0.469	-1.438	0.904
153	hsa-miR-26b-3p	0.021668	0.0400741	#N/A	30.9795	27.0705	27.9928	21.7427	0.784426	-1.27482	-0.105448	2.57	-1.149	0.874
154	hsa-miR-3137	1.87222e-05	6.35571e-05	#N/A	0.437063	0.141317	0.272854	0	0.785636	-1.27285	-0.104778	0	-2.068	0.323
155	hsa-miR-3938	0.000202924	0.000578502	#N/A	0.519665	0.170317	0.272815	0	0.78566	-1.27281	-0.104765	0	-1.788	0.328
156	hsa-miR-3610	0.000575133	0.00149506	#N/A	1.91069	1.39122	1.80749	1.2079	0.786432	-1.27157	-0.104339	0	-1.723	0.728
157	hsa-miR-876-3p	0.00775379	0.0157208	#N/A	0.437673	0.239851	0.269767	0	0.787546	-1.26977	-0.103724	1.52	-1.263	0.548
158	hsa-miR-1538	1.77849e-06	7.19765e-06	#N/A	0.688822	0.289395	0.605846	0.268641	0.790014	-1.2658	-0.102365	0	-2.38	0.42
159	hsa-miR-365a-3p	0.0029882	0.00660347	#N/A	65.9777	49.0601	57.8555	45.9175	0.797164	-1.25445	-0.0984525	0.246	-1.486	0.744
160	hsa-miR-1296-5p	0.0156036	0.0297102	#N/A	25.6478	17.5462	19.7156	15.5169	0.797315	-1.25421	-0.0983701	1.52	-1.21	0.684
161	hsa-miR-3191-3p	0.000100936	0.000302809	#N/A	0.57893	0.318277	0.436541	0.145389	0.797324	-1.25419	-0.098365	0	-1.937	0.55
162	hsa-miR-30c-1-3p	0.00707055	0.0143921	#N/A	4.1179	3.26047	3.62015	2.68641	0.797898	-1.25329	-0.0980524	1	-1.348	0.792
163	hsa-miR-3684	0.000363639	0.000987568	#N/A	1.00682	0.652549	0.91091	0.527831	0.799531	-1.25073	-0.0971649	0	-1.784	0.648
164	hsa-miR-3909	0.00318876	0.00698684	#N/A	0.857467	0.573134	0.733106	0.394346	0.804536	-1.24295	-0.0944546	0.469	-1.474	0.668
165	hsa-miR-664a-3p	0.00345793	0.00749703	#N/A	32.2156	28.1299	28.9837	23.543	0.818546	-1.22168	-0.086957	0.469	-1.463	0.873
166	hsa-miR-33a-5p	0.0074631	0.0151613	#N/A	28.8141	23.3358	24.3347	19.7937	0.820758	-1.21839	-0.0857849	1	-1.339	0.81
167	hsa-miR-3174	1.98299e-05	6.66594e-05	#N/A	0.410268	0.216328	0.379139	0.132569	0.821215	-1.21771	-0.0855434	0	-2.117	0.527
168	hsa-miR-874-3p	0.000971745	0.00238772	#N/A	81.7476	56.9837	67.6731	55.414	0.821486	-1.21731	-0.0853996	0.128	-1.65	0.697
169	hsa-miR-548o-3p	0.026769	0.0482965	#N/A	1.25271	1.0791	1.14133	0.762355	0.82302	-1.21504	-0.0845894	3.909	-1.109	0.861
170	hsa-miR-378a-5p	0.0355558	0.0625104	#N/A	163.442	150.368	151.116	124.463	0.824788	-1.21243	-0.0836579	5.559	-1.052	0.92
171	hsa-let-7g-5p	0.0428461	0.0730862	#N/A	660.036	544.751	604.142	498.135	0.824824	-1.21238	-0.0836389	5.559	-1.014	0.825
172	hsa-miR-365a-5p	0.00651643	0.0133963	#N/A	2.58366	1.62029	2.03214	1.50215	0.825207	-1.21182	-0.0834369	1	-1.361	0.627
173	hsa-miR-3678-3p	0.00378045	0.00812797	#N/A	0.255201	0.140455	0.205922	0	0.829241	-1.20592	-0.0813192	0.469	-1.4	0.55
174	hsa-miR-3660	0.0283834	0.0507654	#N/A	1.03075	0.683221	0.533772	0.274274	0.830811	-1.20364	-0.080498	3.909	-1.094	0.663
175	hsa-miR-16-1-3p	0.000396474	0.00106831	#N/A	13.5192	9.96503	11.7417	9.66149	0.836737	-1.19512	-0.077411	0	-1.772	0.737
176	hsa-miR-3611	0.000368559	0.000998301	#N/A	0.19791	0.0868599	0.192462	0	0.838601	-1.19246	-0.0764444	0	-1.67	0.439
177	hsa-miR-484	0.0343859	0.0606602	#N/A	141.357	115.426	129.644	108.875	0.841022	-1.18903	-0.0751924	3.909	-1.059	0.817
178	hsa-miR-3607-5p	0.0244654	0.0445297	#N/A	0.733041	0.544499	0.576977	0.328448	0.842402	-1.18708	-0.0744808	2.57	-1.124	0.743
179	hsa-miR-548e-3p	0.0192743	0.0360346	#N/A	0.593992	0.4861	0.566661	0.341001	0.855961	-1.16828	-0.0675458	2.57	-1.17	0.818
180	hsa-miR-607	0.000755864	0.00192605	#N/A	0.714652	0.323224	0.394124	0.193324	0.855967	-1.16827	-0.0675429	0	-1.68	0.452
181	hsa-miR-3916	2.67657e-05	8.71362e-05	#N/A	0.224387	0.0756385	0.155835	0	0.865175	-1.15583	-0.0628958	0	-1.903	0.337
182	hsa-miR-3679-5p	0.0041596	0.00886922	#N/A	0.314758	0.199798	0.281937	0.109483	0.865474	-1.15544	-0.062746	0.469	-1.402	0.635
183	hsa-miR-3654	0.00325698	0.00712119	#N/A	0.566422	0.233413	0.312364	0.13855	0.867556	-1.15266	-0.0617024	0.469	-1.442	0.412
184	hsa-miR-544a	0.00188561	0.00438277	#N/A	0.53897	0.233276	0.288488	0.118521	0.868088	-1.15196	-0.0614364	0.246	-1.529	0.433
185	hsa-miR-579-3p	0.0129705	0.0252557	#N/A	0.281387	0.186654	0.236494	0.080557	0.873888	-1.14431	-0.0585443	1.52	-1.208	0.663
186	hsa-miR-125a-5p	0.032509	0.057546	#N/A	1322.21	1232.54	1261.13	1102.32	0.874171	-1.14394	-0.0584036	3.909	-1.07	0.932
187	hsa-miR-1285-3p	0.0257452	0.0466123	#N/A	0.172884	0.104178	0.124965	0	0.888916	-1.12497	-0.0511392	5.559	-1.024	0.603
188	hsa-miR-939-5p	0.0359533	0.0628641	#N/A	1.7194	1.40807	1.53583	1.28401	0.900696	-1.11025	-0.045422	5.559	-1.05	0.819
189	hsa-miR-891b	0.0383004	0.0660797	#N/A	1.21321	0.515399	0.479285	0.333544	0.901478	-1.10929	-0.0450447	5.559	-1.023	0.425
190	hsa-miR-130a-5p	0.0161941	0.0306687	#N/A	13.3649	9.51977	10.6562	9.51548	0.902136	-1.10848	-0.0447281	2.57	-1.203	0.712
191	hsa-miR-331-5p	0.0187571	0.0351951	#N/A	8.38622	6.17068	6.49248	5.76596	0.903033	-1.10738	-0.0442964	2.57	-1.176	0.736
192	hsa-miR-632	0.0161962	0.0306687	#N/A	0.567513	0.350715	0.411267	0.279921	0.90693	-1.10262	-0.042426	2.57	-1.199	0.618

## Sheet: Seminoma_vs_Non-Seminoma UP
		W.pval.unpaired	W.pval.BH.unpaired	W.pval.BH.paired	mean.Seminoma	mean.Non-Seminoma	median.Seminoma	median.Non-Seminoma	fold.change	(-1)/fold.change	log10(fold.change)	SAM.qvalue(%)	SAM.d.score	SAM.fold.change
1	hsa-miR-375	9.20169e-21	1.35659e-18	#N/A	144.912	22439.5	110.582	4590.28	41.1471	-0.024303	1.61434	0	4.674	154.849
2	hsa-miR-196b-5p	1.49862e-16	4.29605e-15	#N/A	34.0467	984.283	16.8398	690.07	38.7375	-0.0258148	1.58813	0	4.129	28.91
3	hsa-miR-516a-5p	3.00953e-07	1.35036e-06	#N/A	19.5443	613.59	10.6336	345.957	29.8237	-0.0335303	1.47456	0	2.563	31.395
4	hsa-miR-522-3p	2.41912e-07	1.10196e-06	#N/A	4.64818	119.831	2.73691	104.648	28.2716	-0.0353712	1.45135	0	2.583	25.78
5	hsa-miR-519a-3p	2.49499e-05	8.14897e-05	#N/A	9.76853	206.977	4.80414	145.923	25.3134	-0.0395047	1.40335	0	2.109	21.188
6	hsa-miR-519a-5p	3.04498e-05	9.78948e-05	#N/A	104.607	2169.97	56.8255	1379	23.865	-0.0419024	1.37776	0	2.086	20.744
7	hsa-miR-516b-5p	1.59912e-05	5.5379e-05	#N/A	23.7343	451.687	15.2192	364.222	22.5178	-0.0444093	1.35253	0	2.158	19.031
8	hsa-miR-517c-3p	2.11864e-05	7.09645e-05	#N/A	4.93976	96.1533	2.76226	75.3202	20.2857	-0.0492957	1.30719	0	2.127	19.465
9	hsa-miR-527	0.000266068	0.000742113	#N/A	11.4796	164.845	5.71181	129.419	19.4313	-0.0514633	1.2885	0	1.824	14.36
10	hsa-miR-518a-5p	0.000219069	0.000621096	#N/A	12.1531	173.459	6.06526	136.105	19.4056	-0.0515316	1.28793	0	1.849	14.273
11	hsa-miR-122-5p	1.39766e-18	7.59149e-17	#N/A	0.397997	238.609	0.340361	23.5149	18.2898	-0.0546754	1.26221	0	4.392	599.526
12	hsa-miR-20b-3p	8.89485e-19	5.73718e-17	#N/A	4.31163	54.4428	1.62817	44.0804	17.1528	-0.0582997	1.23433	0	4.425	12.627
13	hsa-miR-200a-5p	3.58148e-21	9.54915e-19	#N/A	3.21899	152.112	2.35952	55.4319	16.7976	-0.0595323	1.22525	0	4.723	47.255
14	hsa-miR-1283	1.01779e-06	4.28719e-06	#N/A	3.56695	67.2648	2.15718	50.7386	16.3876	-0.0610218	1.21451	0	2.445	18.858
15	hsa-miR-518a-3p	0.000303359	0.000837076	#N/A	18.1244	268.926	10.0621	175.966	15.9974	-0.06251	1.20405	0	1.807	14.838
16	hsa-miR-525-5p	0.000120573	0.000356536	#N/A	36.0645	503.55	26.9151	423.528	15.2078	-0.0657555	1.18207	0	1.924	13.962
17	hsa-miR-200b-3p	1.44188e-21	7.44009e-19	#N/A	2.89108	155.553	2.50945	51.2255	14.8814	-0.067198	1.17264	0	4.771	53.804
18	hsa-miR-20b-5p	2.6202e-19	1.8027e-17	#N/A	39.0843	462.253	23.1169	339.002	14.0981	-0.0709315	1.14916	0	4.493	11.827
19	hsa-miR-675-3p	3.30098e-16	8.11099e-15	#N/A	46.3038	967.698	38.1017	532.256	13.6377	-0.0733263	1.13474	0	4.082	20.899
20	hsa-miR-520d-3p	0.000511365	0.00134304	#N/A	16.8253	207.712	12.2273	176.47	13.4169	-0.0745328	1.12765	0	1.738	12.345
21	hsa-miR-205-5p	6.21513e-16	1.42534e-14	#N/A	173.073	1649.14	72.1336	936.954	12.8252	-0.0779715	1.10806	0	4.044	9.529
22	hsa-miR-526b-5p	0.000840135	0.00210442	#N/A	219.81	2079.07	148.115	1809.12	12.1391	-0.0823783	1.08419	0	1.671	9.458
23	hsa-miR-518f-5p	0.00139964	0.00336697	#N/A	69.308	733.083	49.6989	612.176	12.0945	-0.0826823	1.08259	0	1.598	10.577
24	hsa-miR-512-5p	0.00239197	0.00538978	#N/A	31.0993	367.72	20.6865	238.56	11.0465	-0.0905265	1.04322	0	1.519	11.824
25	hsa-miR-518e-3p	0.000761786	0.0019316	#N/A	24.7862	265.583	16.1143	186.92	10.9803	-0.0910723	1.04061	0	1.684	10.715
26	hsa-miR-519c-3p	0.00153677	0.00364586	#N/A	18.7883	182.304	13.5409	156.829	10.8541	-0.0921309	1.03559	0	1.585	9.703
27	hsa-miR-199b-5p	3.00115e-15	5.73554e-14	#N/A	82.1739	1041.55	68.4745	747.85	10.7788	-0.092775	1.03257	0	3.947	12.675
28	hsa-miR-1269a	8.00333e-05	0.000242212	#N/A	25.6609	253.16	10.6145	121.283	10.5285	-0.0949803	1.02237	0	1.973	9.866
29	hsa-miR-135a-5p	8.24142e-21	1.35659e-18	#N/A	1.34284	37.0657	0.410618	13.8422	10.5218	-0.0950408	1.02209	0	4.678	27.603
30	hsa-miR-520h	0.00212028	0.00486251	#N/A	15.2866	169.667	11.2965	124.114	10.1748	-0.0982821	1.00753	0	1.538	11.099
31	hsa-miR-523-3p	0.00678841	0.0138947	#N/A	26.6098	303.562	16.824	179.091	10.1039	-0.0989721	1.00449	0.128	1.355	11.408
32	hsa-miR-203a	1.33216e-18	7.59149e-17	#N/A	81.8099	1880.15	56.2624	554.332	9.69803	-0.103114	0.986683	0	4.403	22.982
33	hsa-miR-520e	0.00146677	0.00349586	#N/A	30.8476	380.774	27.0343	268.455	9.6116	-0.104041	0.982796	0	1.592	12.344
34	hsa-miR-518d-3p	2.35192e-06	9.26405e-06	#N/A	0.684688	15.6764	0.258659	11.0417	9.56709	-0.104525	0.98078	0	2.338	22.896
35	hsa-miR-1323	0.00108704	0.00265207	#N/A	23.569	251.819	15.9013	157.081	9.3532	-0.106915	0.97096	0	1.635	10.684
36	hsa-miR-517-5p	0.00221882	0.00502153	#N/A	42.0645	342.823	29.9904	287.408	9.30638	-0.107453	0.968781	0	1.531	8.15
37	hsa-miR-518b	0.00115848	0.00281969	#N/A	63.8098	618.028	50.2315	466.906	9.13317	-0.109491	0.960622	0	1.626	9.685
38	hsa-miR-517b-3p	0.000896443	0.00221323	#N/A	54.1293	514.58	40.8572	378.915	9.07644	-0.110175	0.957916	0	1.662	9.506
39	hsa-miR-517a-3p	0.000896443	0.00221323	#N/A	54.1333	514.61	40.8572	378.915	9.07644	-0.110175	0.957916	0	1.662	9.506
40	hsa-miR-520g-3p	0.00435072	0.00921959	#N/A	43.0207	390.705	31.3787	285.113	8.83645	-0.113168	0.946278	0	1.427	9.082
41	hsa-miR-518c-3p	0.000667661	0.001714	#N/A	12.5932	129.824	10.201	96.0409	8.66358	-0.115426	0.937697	0	1.702	10.309
42	hsa-miR-302c-5p	3.30684e-13	4.7398e-12	#N/A	8.91225	100.891	7.39632	69.5663	8.40444	-0.118985	0.924509	0	3.642	11.32
43	hsa-miR-512-3p	0.00453972	0.00956121	#N/A	340.715	2745.02	244.827	2012.61	8.19116	-0.122083	0.913345	0.128	1.42	8.057
44	hsa-miR-200a-3p	3.72071e-20	3.4907e-18	#N/A	2.4205	92.2375	1.96463	23.0935	8.12696	-0.123047	0.909928	0	4.599	38.107
45	hsa-miR-515-5p	0.0025017	0.00562474	#N/A	23.7446	198.632	15.1401	127.897	7.98613	-0.125217	0.902337	0	1.513	8.365
46	hsa-miR-519e-5p	9.43204e-05	0.000284616	#N/A	2.98309	40.6948	1.85367	21.7451	7.97048	-0.125463	0.901484	0	1.953	13.642
47	hsa-miR-526b-3p	0.000629841	0.00162499	#N/A	3.60378	50.9885	2.33631	25.3693	7.90374	-0.126522	0.897833	0	1.709	14.149
48	hsa-miR-521	1.31901e-07	6.42087e-07	#N/A	0.78163	14.1523	0.372501	9.81607	7.88056	-0.126895	0.896557	0	2.627	18.106
49	hsa-miR-519d-3p	0.00466983	0.0098152	#N/A	30.4531	227.78	22.2851	180.784	7.80687	-0.128092	0.892477	0.128	1.416	7.48
50	hsa-miR-1911-5p	1.92311e-15	3.9693e-14	#N/A	1.5639	61.9264	0.785422	12.8766	7.77219	-0.128664	0.890544	0	3.971	39.598
51	hsa-miR-199a-5p	8.49908e-15	1.53878e-13	#N/A	771.26	6605.17	675.931	5224.86	7.71992	-0.129535	0.887613	0	3.881	8.564
52	hsa-miR-520d-5p	0.000375814	0.00101529	#N/A	2.4829	25.3998	1.57803	18.7315	7.65369	-0.130656	0.883871	0	1.779	10.23
53	hsa-miR-515-3p	0.00277551	0.00619271	#N/A	18.1502	129.839	12.0393	97.9951	7.59208	-0.131716	0.880361	0	1.497	7.154
54	hsa-miR-1298-5p	8.20709e-17	2.64679e-15	#N/A	1.32825	103.609	0.729047	12.0719	7.56015	-0.132273	0.87853	0	4.163	78.005
55	hsa-miR-520c-3p	0.00487132	0.0101972	#N/A	55.8416	647.829	40.9359	316.029	7.55986	-0.132278	0.878514	0.128	1.409	11.601
56	hsa-miR-496	1.55636e-16	4.34098e-15	#N/A	8.2628	86.6027	5.80371	50.3938	7.55379	-0.132384	0.878165	0	4.127	10.481
57	hsa-miR-520b	0.00487132	0.0101972	#N/A	55.8309	647.589	41.0417	316.257	7.54625	-0.132516	0.877731	0.128	1.409	11.599
58	hsa-miR-518f-3p	0.00160958	0.00380982	#N/A	11.4988	113.751	8.35515	69.2099	7.50495	-0.133245	0.875348	0	1.578	9.892
59	hsa-miR-200c-5p	3.33352e-11	3.12745e-10	#N/A	31.7896	106.537	11.3822	89.7743	7.33106	-0.136406	0.865167	0	3.317	3.351
60	hsa-miR-498	0.00221856	0.00502153	#N/A	16.8355	150.425	13.4549	104.202	7.27793	-0.137402	0.862008	0	1.531	8.935
61	hsa-miR-524-5p	0.00165976	0.00390364	#N/A	6.70271	59.1094	5.06097	42.7246	7.21411	-0.138617	0.858183	0	1.574	8.819
62	hsa-miR-518c-5p	0.0103906	0.0205817	#N/A	170.486	1320.92	128.2	928.727	7.19605	-0.138965	0.857094	0.246	1.282	7.748
63	hsa-miR-520f-3p	0.0137698	0.0266613	#N/A	137.181	1187.94	97.9567	690.004	6.98289	-0.143207	0.844035	0.246	1.233	8.66
64	hsa-miR-519b-3p	0.0040515	0.00865662	#N/A	13.7692	129.86	10.9103	82.0486	6.97282	-0.143414	0.843409	0	1.438	9.431
65	hsa-miR-520a-3p	0.00591955	0.0122424	#N/A	195.69	1479.33	142.856	954.316	6.64076	-0.150585	0.822218	0.128	1.377	7.56
66	hsa-miR-106a-5p	3.24932e-17	1.28848e-15	#N/A	18.7609	121.848	13.6616	94.2288	6.4951	-0.153962	0.812586	0	4.22	6.495
67	hsa-miR-133a-3p	3.063e-16	8.10518e-15	#N/A	3.11808	67.0793	2.33315	20.6429	6.49323	-0.154007	0.812461	0	4.087	21.513
68	hsa-miR-196a-5p	1.68959e-10	1.37296e-09	#N/A	13.7481	63.9437	5.41039	40.3604	6.45208	-0.154989	0.8097	0	3.195	4.651
69	hsa-miR-200c-3p	1.38941e-16	4.09676e-15	#N/A	1724.35	7995.37	1048.72	6600.85	6.28916	-0.159004	0.798593	0	4.134	4.637
70	hsa-miR-214-3p	4.59464e-18	2.25794e-16	#N/A	3.74917	39.5922	2.92923	23.6934	6.28452	-0.159121	0.798272	0	4.333	10.56
71	hsa-miR-524-3p	6.97604e-05	0.000214904	#N/A	1.53173	18.4469	0.907857	10.8726	6.22298	-0.160695	0.793998	0	1.988	12.043
72	hsa-miR-144-5p	1.89579e-12	2.27495e-11	#N/A	118.143	606.648	53.2839	334.727	6.18465	-0.161691	0.791315	0	3.522	5.135
73	hsa-miR-1247-5p	4.00379e-11	3.65656e-10	#N/A	8.39477	114.72	6.36659	43.6643	6.0631	-0.164932	0.782694	0	3.303	13.666
74	hsa-miR-302c-3p	3.72829e-12	4.2751e-11	#N/A	52.8558	427.3	46.8922	289.034	6.05597	-0.165126	0.782184	0	3.475	8.084
75	hsa-miR-302a-3p	1.23508e-09	7.96626e-09	#N/A	291.448	1680.21	224.761	1322.75	5.86349	-0.170547	0.768156	0	3.039	5.765
76	hsa-miR-520a-5p	0.0146615	0.0281239	#N/A	146.37	1126.46	121.226	708.075	5.80136	-0.172373	0.76353	0.469	1.221	7.696
77	hsa-miR-214-5p	1.81646e-17	7.49834e-16	#N/A	15.7761	135.488	14.4281	87.2548	5.72038	-0.174814	0.757425	0	4.254	8.588
78	hsa-miR-582-3p	8.58453e-20	7.3827e-18	#N/A	51.7321	309.578	41.8256	243.492	5.70901	-0.175162	0.756561	0	4.554	5.984
79	hsa-miR-429	8.63609e-18	3.87498e-16	#N/A	1.0212	36.5027	0.788161	9.13274	5.66657	-0.176473	0.753321	0	4.297	35.745
80	hsa-miR-1	9.71968e-18	4.17946e-16	#N/A	5.23307	100.734	4.91572	31.2714	5.4552	-0.183311	0.73681	0	4.29	19.249
81	hsa-miR-525-3p	0.000101962	0.000304464	#N/A	4.24383	41.3596	2.95641	20.3661	5.40037	-0.185172	0.732424	0	1.944	9.746
82	hsa-miR-1251-5p	2.22569e-19	1.64065e-17	#N/A	0.280514	39.8376	0	4.37931	5.37931	-0.185897	0.730727	0	4.414	142.016
83	hsa-miR-451a	2.89213e-13	4.20377e-12	#N/A	365.654	2084.66	172.303	930.79	5.37666	-0.185989	0.730513	0	3.651	5.701
84	hsa-miR-450b-5p	4.44917e-16	1.04353e-14	#N/A	14.5792	84.7648	11.8513	67.3286	5.31686	-0.188081	0.725656	0	4.064	5.814
85	hsa-miR-141-3p	1.42314e-13	2.15982e-12	#N/A	426.855	1705.87	255.355	1343.02	5.2428	-0.190738	0.719563	0	3.698	3.996
86	hsa-miR-323b-3p	1.12856e-11	1.10922e-10	#N/A	22.4111	154.493	15.1786	82.9739	5.19045	-0.192662	0.715205	0	3.396	6.894
87	hsa-miR-181a-2-3p	1.09124e-20	1.40771e-18	#N/A	145.641	1149.16	130.538	664.33	5.0581	-0.197703	0.703987	0	4.665	7.89
88	hsa-miR-302a-5p	1.82791e-09	1.1573e-08	#N/A	1175.15	6249.58	976.765	4748.23	4.85722	-0.205879	0.686388	0	3.007	5.318
89	hsa-miR-335-5p	1.24177e-12	1.52561e-11	#N/A	18.531	108.67	16.7739	84.0421	4.78465	-0.209002	0.67985	0	3.551	5.864
90	hsa-miR-367-3p	2.78263e-10	2.09611e-09	#N/A	19.6743	114.444	16.0586	78.7488	4.675	-0.213904	0.669782	0	3.156	5.817
91	hsa-miR-3937	5.20513e-12	5.77602e-11	#N/A	0.526465	12.0428	0.146399	4.32917	4.64861	-0.215118	0.667323	0	3.4	22.875
92	hsa-miR-410-3p	5.94017e-11	5.10855e-10	#N/A	108.535	765.137	83.6925	391.933	4.63953	-0.215539	0.666474	0	3.274	7.05
93	hsa-miR-542-3p	3.1798e-16	8.11099e-15	#N/A	275.01	1364.08	220.658	1017.14	4.5933	-0.217709	0.662125	0	4.084	4.96
94	hsa-miR-363-3p	8.05142e-16	1.76789e-14	#N/A	10.1757	65.9834	7.88774	39.5057	4.55748	-0.21942	0.658724	0	4.028	6.484
95	hsa-miR-519e-3p	0.0017592	0.00411677	#N/A	1.90777	13.0439	1.49747	10.3609	4.54898	-0.219829	0.657914	0	1.565	6.837
96	hsa-miR-483-3p	1.97264e-15	3.99169e-14	#N/A	0.759854	49.93	0.271159	4.55702	4.37162	-0.228748	0.640642	0	3.967	65.71
97	hsa-miR-219a-2-3p	0.000322397	0.000882528	#N/A	33.4657	136.202	15.2876	70.0597	4.36282	-0.22921	0.639767	0	1.799	4.07
98	hsa-miR-302d-5p	6.55946e-08	3.38468e-07	#N/A	8.83392	45.3414	6.96684	33.4941	4.32971	-0.230963	0.636458	0	2.703	5.133
99	hsa-miR-144-3p	2.07636e-10	1.64831e-09	#N/A	7.54624	39.3254	3.74597	18.7896	4.16978	-0.239821	0.620113	0	3.179	5.211
100	hsa-miR-302d-3p	1.51201e-08	8.34436e-08	#N/A	277.535	1212.81	223.78	930.932	4.14597	-0.241198	0.617626	0	2.831	4.37
101	hsa-miR-302b-5p	2.10003e-06	8.3355e-06	#N/A	14.3186	61.9079	10.9702	46.3761	3.95783	-0.252664	0.597457	0	2.373	4.324
102	hsa-let-7c-5p	8.22275e-08	4.15975e-07	#N/A	1265.94	6759.92	972.513	3847.83	3.95355	-0.252937	0.596987	0	2.682	5.34
103	hsa-miR-199a-3p	9.87445e-17	2.99719e-15	#N/A	1800.96	8927.84	1752.78	6914.72	3.94333	-0.253593	0.595863	0	4.154	4.957
104	hsa-miR-199b-3p	9.15078e-17	2.8617e-15	#N/A	1792.83	8896.83	1742.78	6873.45	3.94227	-0.253661	0.595746	0	4.159	4.962
105	hsa-miR-206	1.217e-10	1.01286e-09	#N/A	1.72325	433.005	0.449207	4.68636	3.92377	-0.254857	0.593704	0	3.215	251.272
106	hsa-miR-582-5p	4.77615e-17	1.71332e-15	#N/A	4.53684	21.9327	3.87256	18.073	3.91438	-0.255468	0.592663	0	4.197	4.834
107	hsa-miR-335-3p	2.81878e-14	4.47535e-13	#N/A	335.267	1750.81	285.81	1119.42	3.90647	-0.255985	0.591785	0	3.804	5.222
108	hsa-miR-135a-3p	2.53916e-14	4.09439e-13	#N/A	0.183155	9.17417	0	2.81719	3.81719	-0.261973	0.581744	0	3.737	50.09
109	hsa-miR-887-3p	2.02672e-16	5.50415e-15	#N/A	4.53159	24.1638	4.20744	18.3712	3.71991	-0.268823	0.570533	0	4.111	5.332
110	hsa-miR-450a-5p	2.28511e-14	3.8036e-13	#N/A	10.6933	46.3077	7.92425	31.9816	3.69573	-0.270582	0.5677	0	3.818	4.331
111	hsa-miR-302b-3p	3.91225e-07	1.71806e-06	#N/A	2238.72	8463.05	1905.39	7029.6	3.68791	-0.271156	0.56678	0	2.538	3.78
112	hsa-miR-431-5p	4.48658e-08	2.33846e-07	#N/A	17.7588	106.904	13.9651	54.0319	3.67735	-0.271935	0.565534	0	2.736	6.02
113	hsa-miR-541-3p	1.82791e-09	1.1573e-08	#N/A	4.13721	31.0287	2.89023	13.279	3.67049	-0.272443	0.564724	0	3.007	7.5
114	hsa-miR-503-5p	3.3557e-14	5.24709e-13	#N/A	10.1836	43.5296	7.82231	31.3459	3.66638	-0.272749	0.564238	0	3.793	4.274
115	hsa-miR-18b-3p	8.30541e-13	1.07664e-11	#N/A	1.0431	4.65619	0.276057	3.64145	3.63734	-0.274926	0.560784	0	3.567	4.464
116	hsa-miR-455-3p	2.32844e-15	4.62106e-14	#N/A	149.567	578.834	138.812	492.913	3.53269	-0.28307	0.548106	0	3.962	3.87
117	hsa-miR-152-3p	6.2468e-17	2.1489e-15	#N/A	119.628	555	117.024	398.097	3.38148	-0.295729	0.529107	0	4.181	4.639
118	hsa-miR-424-5p	6.80968e-10	4.74837e-09	#N/A	185.483	440.225	114.907	383.973	3.3214	-0.301078	0.521321	0	3.086	2.373
119	hsa-miR-1912	2.47984e-15	4.82866e-14	#N/A	0.229638	10.8657	0	2.31989	3.31989	-0.301215	0.521123	0	3.881	47.317
120	hsa-miR-551b-3p	5.61891e-05	0.000175188	#N/A	2.25055	21.6953	1.27456	6.43699	3.26964	-0.305844	0.514499	0	2.015	9.64
121	hsa-miR-424-3p	4.52214e-11	4.05813e-10	#N/A	6.61171	16.5156	3.33113	13.0174	3.23643	-0.308983	0.510066	0	3.294	2.498
122	hsa-miR-744-3p	1.91737e-14	3.35377e-13	#N/A	7.43527	29.2313	6.57731	23.304	3.20747	-0.311772	0.506163	0	3.829	3.931
123	hsa-miR-301a-3p	4.30092e-10	3.12574e-09	#N/A	9.28761	41.6535	8.05975	27.9387	3.1942	-0.313067	0.504363	0	3.122	4.485
124	hsa-miR-376a-3p	2.30294e-05	7.5689e-05	#N/A	43.4729	118.89	29.3806	95.4643	3.17519	-0.314941	0.50177	0	2.118	2.735
125	hsa-miR-542-5p	1.16317e-12	1.44625e-11	#N/A	2.50871	11.3842	1.96719	8.16204	3.08778	-0.323857	0.489647	0	3.556	4.538
126	hsa-miR-141-5p	0.0255542	0.0463939	#N/A	1722.24	2661.2	624.204	1918.24	3.06978	-0.325756	0.487107	1	1.118	1.545
127	hsa-miR-409-5p	3.94363e-10	2.90702e-09	#N/A	40.0045	135.146	29.8143	93.4825	3.06619	-0.326137	0.486599	0	3.129	3.378
128	hsa-miR-889-3p	8.7985e-10	5.8581e-09	#N/A	179.596	701.932	132.683	404.525	3.03347	-0.329655	0.48194	0	3.066	3.908
129	hsa-miR-125b-2-3p	3.21612e-08	1.70207e-07	#N/A	15.8499	63.4967	12.2517	38.6266	2.99031	-0.334413	0.475716	0	2.766	4.006
130	hsa-miR-99a-5p	9.14371e-06	3.24272e-05	#N/A	474.591	1798.8	363.757	1080.76	2.9657	-0.337188	0.472128	0	2.219	3.79
131	hsa-miR-3200-3p	2.66327e-10	2.05112e-09	#N/A	1.49495	11.6896	1.21924	5.27831	2.82904	-0.353476	0.45164	0	3.16	7.819
132	hsa-miR-432-5p	7.25459e-08	3.70631e-07	#N/A	99.5048	449.756	82.4543	232.2	2.79435	-0.357865	0.446281	0	2.694	4.52
133	hsa-miR-431-3p	3.29993e-08	1.73752e-07	#N/A	132.321	632.4	119.627	334.212	2.77891	-0.359854	0.443874	0	2.763	4.779
134	hsa-miR-483-5p	8.34602e-13	1.07664e-11	#N/A	0.785057	18.7981	0.511571	3.17579	2.76255	-0.361985	0.44131	0	3.572	23.945
135	hsa-let-7a-2-3p	2.61899e-09	1.60881e-08	#N/A	3.43619	16.6359	2.80778	9.47286	2.75039	-0.363585	0.439394	0	2.978	4.841
136	hsa-miR-490-3p	8.69062e-09	4.98262e-08	#N/A	0.667879	26.2834	0.376036	2.71196	2.69757	-0.370704	0.430973	0	2.872	39.354
137	hsa-miR-486-5p	4.0062e-07	1.74447e-06	#N/A	166.006	525.503	92.6459	249.371	2.6736	-0.374028	0.427096	0	2.535	3.166
138	hsa-miR-301b	6.01981e-05	0.000187122	#N/A	2.91793	12.9513	2.4673	8.10173	2.62502	-0.380949	0.419133	0	2.007	4.439
139	hsa-miR-130b-5p	4.0062e-07	1.74447e-06	#N/A	40.0405	87.9931	30.9741	82.2216	2.60278	-0.384204	0.415438	0	2.535	2.198
140	hsa-miR-204-5p	2.30294e-05	7.5689e-05	#N/A	20.0375	357.775	11.5751	31.0963	2.55238	-0.391791	0.406946	0	2.118	17.855
141	hsa-miR-324-5p	3.94363e-10	2.90702e-09	#N/A	18.1839	55.6266	17.1985	45.1959	2.53844	-0.393943	0.404567	0	3.129	3.059
142	hsa-miR-494-3p	1.83642e-06	7.40308e-06	#N/A	17.5837	42.0321	12.2902	32.6239	2.52998	-0.39526	0.403117	0	2.386	2.39
143	hsa-miR-99a-3p	2.04279e-08	1.10956e-07	#N/A	1.91566	10.2687	1.45038	5.19674	2.52889	-0.39543	0.40293	0	2.805	5.36
144	hsa-miR-215-5p	1.64328e-07	7.77919e-07	#N/A	6.69777	323.339	5.50866	15.4371	2.52542	-0.395974	0.402333	0	2.619	48.276
145	hsa-miR-455-5p	2.53818e-14	4.09439e-13	#N/A	25.9655	72.6692	24.0442	62.1051	2.51975	-0.396865	0.401357	0	3.811	2.799
146	hsa-miR-487b-3p	7.72687e-06	2.79794e-05	#N/A	57.058	172.943	51.4495	127.19	2.44407	-0.409154	0.388113	0	2.237	3.031
147	hsa-miR-433-3p	2.29568e-06	9.07717e-06	#N/A	6.43704	46.8383	5.52266	14.8696	2.433	-0.411015	0.386142	0	2.364	7.276
148	hsa-miR-106a-3p	5.16451e-18	2.42263e-16	#N/A	0.228948	2.3876	0	1.41451	2.41452	-0.414162	0.38283	0	4.223	10.429
149	hsa-miR-18b-5p	9.61593e-12	9.66725e-11	#N/A	1.03401	4.86481	0.758575	3.17579	2.37453	-0.421136	0.375578	0	3.407	4.705
150	hsa-miR-324-3p	5.573e-10	3.99399e-09	#N/A	15.2057	43.9397	13.9001	33.9174	2.34343	-0.426726	0.369851	0	3.102	2.89
151	hsa-miR-329-3p	0.00020039	0.000572859	#N/A	10.603	30.0991	7.534	18.9864	2.34197	-0.42699	0.369582	0	1.86	2.839
152	hsa-miR-409-3p	2.97687e-08	1.58357e-07	#N/A	169.423	493.642	145.64	341.341	2.33458	-0.428343	0.368208	0	2.773	2.914
153	hsa-miR-200b-5p	3.92591e-16	9.42219e-15	#N/A	0.0827809	3.71996	0	1.3163	2.3163	-0.431723	0.364794	0	3.899	44.937
154	hsa-miR-125b-5p	1.48994e-07	7.15169e-07	#N/A	621.772	2011.66	572.294	1324.21	2.31157	-0.432606	0.363907	0	2.628	3.235
155	hsa-miR-323a-3p	0.00051145	0.00134304	#N/A	108.821	291.69	93.8696	217.882	2.30719	-0.433428	0.363083	0	1.738	2.68
156	hsa-miR-574-3p	6.65033e-13	8.91317e-12	#N/A	32.902	99.1049	31.6786	74.3759	2.30659	-0.433541	0.36297	0	3.594	3.012
157	hsa-miR-130b-3p	6.26486e-07	2.70516e-06	#N/A	50.7615	101.573	37.3944	87.4335	2.30329	-0.434161	0.362349	0	2.493	2.001
158	hsa-miR-668-3p	2.90375e-11	2.77469e-10	#N/A	0.340775	3.43941	0.242562	1.8594	2.30121	-0.434554	0.361957	0	3.314	10.093
159	hsa-miR-656-3p	6.10987e-09	3.60308e-08	#N/A	5.91433	15.7891	4.60289	11.8762	2.29813	-0.435136	0.361375	0	2.908	2.67
160	hsa-let-7e-3p	6.38402e-06	2.35297e-05	#N/A	3.80603	13.7962	3.30583	8.68757	2.24987	-0.444469	0.352158	0	2.258	3.625
161	hsa-miR-940	5.55823e-09	3.31566e-08	#N/A	1.21804	3.82515	0.952022	3.39174	2.24984	-0.444476	0.352152	0	2.916	3.14
162	hsa-miR-338-3p	7.26768e-12	7.65332e-11	#N/A	378.927	1127.86	342.219	770.534	2.24793	-0.444853	0.351783	0	3.427	2.976
163	hsa-miR-654-3p	8.58552e-06	3.07648e-05	#N/A	279.013	696.704	217.344	481.076	2.20787	-0.452925	0.343974	0	2.226	2.497
164	hsa-miR-1262	1.7805e-15	3.74995e-14	#N/A	0.62275	3.05835	0.428835	2.10608	2.17385	-0.460013	0.33723	0	3.978	4.911
165	hsa-miR-133b	1.10834e-12	1.39488e-11	#N/A	0.225082	8.16458	0.144579	1.48752	2.1733	-0.460129	0.33712	0	3.518	36.274
166	hsa-miR-500b-5p	7.74113e-12	8.06954e-11	#N/A	5.53636	13.6534	5.25565	12.41	2.14366	-0.466492	0.331156	0	3.423	2.466
167	hsa-miR-500a-5p	7.26768e-12	7.65332e-11	#N/A	5.5383	13.6608	5.25565	12.41	2.14366	-0.466492	0.331156	0	3.427	2.467
168	hsa-let-7e-5p	1.09378e-11	1.08537e-10	#N/A	522.362	1532.4	509.488	1091.35	2.13982	-0.467329	0.330377	0	3.398	2.934
169	hsa-miR-744-5p	9.64851e-12	9.66725e-11	#N/A	24.5141	65.7356	23.725	50.7781	2.09415	-0.47752	0.321009	0	3.407	2.682
170	hsa-miR-766-3p	1.36074e-08	7.63198e-08	#N/A	15.9166	33.9801	12.7026	27.5505	2.08358	-0.479944	0.318809	0	2.84	2.135
171	hsa-miR-337-3p	0.000280439	0.000777991	#N/A	260.573	598.628	216.999	443.916	2.04091	-0.489977	0.309824	0	1.817	2.297
172	hsa-miR-758-3p	7.70706e-05	0.000233932	#N/A	237.512	564.442	185.221	376.822	2.02889	-0.49288	0.307259	0	1.978	2.376
173	hsa-miR-3117-3p	4.81457e-17	1.71332e-15	#N/A	0.235808	1.68556	0.174505	1.38021	2.02657	-0.493445	0.306761	0	4.17	7.148
174	hsa-miR-1179	2.02286e-14	3.47931e-13	#N/A	0.435196	6.05442	0.413133	1.85868	2.02294	-0.49433	0.305983	0	3.825	13.912
175	hsa-miR-125b-1-3p	5.05946e-12	5.67539e-11	#N/A	0.814193	3.73214	0.689626	2.41722	2.02247	-0.494445	0.305882	0	3.452	4.584
176	hsa-miR-27b-3p	5.64176e-12	6.19394e-11	#N/A	428.532	898.924	401.411	806.064	2.00557	-0.498612	0.302238	0	3.445	2.098
177	hsa-miR-675-5p	7.04989e-15	1.29919e-13	#N/A	0.0889159	2.05014	0	0.961861	1.96186	-0.50972	0.292668	0	3.7	23.057
178	hsa-miR-487a-3p	0.000137096	0.000401939	#N/A	10.9842	27.7033	7.90113	16.2652	1.93966	-0.515554	0.287726	0	1.908	2.522
179	hsa-miR-653-5p	1.63606e-08	8.9334e-08	#N/A	9.29286	47.0725	7.78879	16.0255	1.93718	-0.516214	0.28717	0	2.824	5.065
180	hsa-miR-3677-3p	2.1579e-12	2.53063e-11	#N/A	1.7871	4.76394	1.62705	4.07721	1.93266	-0.51742	0.286157	0	3.513	2.666
181	hsa-miR-376a-5p	0.0012738	0.0030786	#N/A	9.64344	28.4025	8.06907	15.9845	1.87279	-0.533962	0.27249	0	1.612	2.945
182	hsa-miR-338-5p	2.15976e-09	1.35083e-08	#N/A	3.06905	7.42929	2.75666	6.01364	1.86699	-0.535623	0.271141	0	2.994	2.421
183	hsa-miR-92a-2-5p	3.69088e-10	2.76014e-09	#N/A	0.27944	1.30669	0	0.866124	1.86612	-0.53587	0.27094	0	3.015	4.676
184	hsa-miR-551a	4.43413e-07	1.9227e-06	#N/A	0.35555	2.89695	0.282159	1.33418	1.82051	-0.549298	0.260192	0	2.517	8.148
185	hsa-miR-1226-3p	3.87795e-06	1.48775e-05	#N/A	0.847024	3.28951	0.76053	2.19131	1.8127	-0.551663	0.258326	0	2.31	3.884
186	hsa-miR-323a-5p	0.000431395	0.00115337	#N/A	1.45501	3.94892	1.05646	2.71339	1.80572	-0.553797	0.25665	0	1.761	2.714
187	hsa-miR-127-5p	0.0010197	0.00249366	#N/A	1551.81	2808.25	1262.68	2255.6	1.78573	-0.559994	0.251817	0	1.644	1.81
188	hsa-miR-219a-5p	6.11754e-06	2.26283e-05	#N/A	2.10206	7.7539	1.68863	3.78144	1.77839	-0.562305	0.250028	0	2.262	3.689
189	hsa-miR-218-5p	0.000537892	0.00140629	#N/A	89.8587	225.582	78.3899	139.75	1.77289	-0.56405	0.248682	0	1.732	2.51
190	hsa-miR-100-5p	2.49523e-05	8.14897e-05	#N/A	3460.28	7559.8	3344.5	5875.04	1.7564	-0.569346	0.244624	0	2.109	2.185
191	hsa-miR-1305	6.41815e-12	6.97213e-11	#N/A	0.534362	2.01918	0.253202	1.18304	1.74197	-0.574063	0.24104	0	3.427	3.779
192	hsa-miR-181b-5p	2.30958e-07	1.06874e-06	#N/A	333.818	862.977	315.519	548.454	1.73593	-0.576061	0.239531	0	2.587	2.585
193	hsa-miR-24-1-5p	9.7909e-08	4.85779e-07	#N/A	4.81964	9.33832	4.3221	8.22821	1.73394	-0.57672	0.239035	0	2.666	1.938
194	hsa-miR-615-3p	7.23136e-08	3.70631e-07	#N/A	0.828741	3.05556	0.659591	1.85868	1.72252	-0.580544	0.236164	0	2.694	3.687
195	hsa-miR-191-3p	4.43207e-06	1.68778e-05	#N/A	4.69247	7.57924	3.38993	6.54252	1.71814	-0.582024	0.235059	0	2.296	1.615
196	hsa-miR-411-3p	0.0030772	0.00677116	#N/A	23.175	43.0508	19.7511	34.5585	1.71357	-0.583577	0.233901	0	1.481	1.858
197	hsa-miR-205-3p	1.58362e-08	8.69305e-08	#N/A	0.614621	2.29177	0.207324	1.06669	1.71179	-0.584182	0.233452	0	2.815	3.729
198	hsa-miR-1243	5.51277e-06	2.0613e-05	#N/A	0.771341	2.0856	0.446802	1.47654	1.71173	-0.584203	0.233436	0	2.272	2.704
199	hsa-miR-23b-3p	1.04282e-09	6.8113e-09	#N/A	334.929	716.098	318.802	546.387	1.71164	-0.584235	0.233413	0	3.052	2.138
200	hsa-miR-3605-3p	7.47613e-09	4.38373e-08	#N/A	1.16719	2.52511	0.986015	2.36823	1.69598	-0.589631	0.229419	0	2.891	2.163
201	hsa-miR-654-5p	0.000155735	0.000452728	#N/A	20.4145	43.2954	15.5197	26.6728	1.67514	-0.596965	0.224051	0	1.892	2.121
202	hsa-miR-363-5p	3.4416e-11	3.19976e-10	#N/A	0.257299	1.09702	0	0.667089	1.66709	-0.599848	0.221959	0	3.22	4.264
203	hsa-miR-188-5p	5.94606e-09	3.52663e-08	#N/A	1.81008	4.66652	1.58207	3.2812	1.65805	-0.603119	0.219597	0	2.91	2.578
204	hsa-miR-362-5p	4.66006e-09	2.84567e-08	#N/A	7.77334	16.8204	7.42672	12.8766	1.64674	-0.607259	0.216626	0	2.931	2.164
205	hsa-miR-24-2-5p	1.41855e-07	6.84085e-07	#N/A	13.3845	20.8329	11.2461	19.1258	1.64344	-0.608478	0.215755	0	2.633	1.556
206	hsa-miR-501-5p	9.31551e-08	4.6668e-07	#N/A	3.95388	9.45017	3.71562	6.73302	1.63987	-0.609803	0.21481	0	2.671	2.39
207	hsa-miR-369-5p	0.000486223	0.00128333	#N/A	28.3675	56.5505	23.0403	38.3032	1.63489	-0.611663	0.213488	0	1.745	1.993
208	hsa-miR-222-3p	7.99483e-09	4.6352e-08	#N/A	55.561	89.8762	55.0171	90.3053	1.62996	-0.613513	0.212176	0	2.885	1.618
209	hsa-miR-34c-5p	0.0606284	0.0997904	#N/A	19.5575	36.5092	14.5568	24.2489	1.62301	-0.616138	0.210322	2.57	0.939	1.867
210	hsa-miR-148b-5p	2.08922e-12	2.47825e-11	#N/A	2.80283	5.38039	2.63138	4.8588	1.61338	-0.619816	0.207737	0	3.515	1.92
211	hsa-miR-618	3.67108e-11	3.38264e-10	#N/A	0.342761	1.14147	0.224087	0.969077	1.60861	-0.621655	0.20645	0	3.294	3.33
212	hsa-miR-421	7.0111e-05	0.000215341	#N/A	5.08023	9.6064	4.21155	7.36479	1.60505	-0.623034	0.205488	0	1.989	1.891
213	hsa-miR-24-3p	5.10596e-11	4.50372e-10	#N/A	672.935	1092.08	636.015	1016.56	1.59739	-0.626021	0.203411	0	3.285	1.623
214	hsa-miR-556-3p	1.85829e-14	3.30648e-13	#N/A	0.0714726	0.705334	0	0.593127	1.59313	-0.627696	0.20225	0	3.642	9.869
215	hsa-miR-502-5p	1.51074e-08	8.34436e-08	#N/A	1.34543	3.18856	1.20757	2.45071	1.56313	-0.639743	0.193995	0	2.831	2.37
216	hsa-miR-532-5p	8.22275e-08	4.15975e-07	#N/A	995.393	1706.96	911.031	1421.65	1.55987	-0.641079	0.193088	0	2.682	1.715
217	hsa-miR-34a-5p	0.00045439	0.00120858	#N/A	191.152	277.22	168.62	263.524	1.55951	-0.641228	0.192988	0	1.754	1.45
218	hsa-miR-21-3p	0.00294458	0.00652104	#N/A	1144.42	1663.03	1045.36	1625.2	1.55416	-0.643436	0.191494	0	1.488	1.453
219	hsa-miR-367-5p	3.69527e-05	0.000117339	#N/A	0.590355	1.73698	0.344438	1.08478	1.55067	-0.644881	0.19052	0	2.058	2.942
220	hsa-miR-7-5p	0.00669663	0.0137394	#N/A	9.25275	15.1057	6.87198	11.161	1.54485	-0.647313	0.188886	0.128	1.357	1.633
221	hsa-miR-585-3p	2.00252e-10	1.60201e-09	#N/A	0.156965	1.19353	0	0.540206	1.54021	-0.649264	0.187579	0	3.085	7.604
222	hsa-miR-573	0.0357458	0.0627376	#N/A	2.05801	4.59295	1.41816	2.7114	1.5348	-0.651549	0.186053	1	1.051	2.232
223	hsa-miR-17-3p	2.25712e-05	7.48987e-05	#N/A	553.862	813.376	488.147	744.09	1.52324	-0.656494	0.182769	0	2.12	1.469
224	hsa-miR-380-5p	0.00522468	0.0109147	#N/A	16.3439	34.4931	13.0324	20.2285	1.51282	-0.661015	0.179789	0.128	1.398	2.11
225	hsa-miR-1271-5p	7.25177e-06	2.63515e-05	#N/A	4.49454	7.38546	3.8163	6.21027	1.49706	-0.667978	0.175238	0	2.244	1.643
226	hsa-miR-548v	1.18796e-08	6.6993e-08	#N/A	0.605233	1.47072	0.423988	1.13145	1.49682	-0.668084	0.175169	0	2.852	2.43
227	hsa-miR-3131	8.29084e-06	2.98124e-05	#N/A	0.393301	4.14285	0.169255	0.749018	1.49584	-0.668521	0.174885	0	2.195	10.534
228	hsa-miR-3193	5.50509e-11	4.77416e-10	#N/A	0.150453	0.659707	0	0.493378	1.49338	-0.669623	0.17417	0	3.186	4.385
229	hsa-miR-383-5p	0.0188191	0.0352474	#N/A	1.81377	7.3876	0.817031	1.69935	1.48558	-0.673138	0.171896	0.469	1.172	4.073
230	hsa-miR-7-2-3p	6.01348e-10	4.27994e-09	#N/A	0.117352	0.824844	0	0.485527	1.48553	-0.673162	0.171881	0	2.985	7.029
231	hsa-miR-500a-3p	2.60567e-07	1.17941e-06	#N/A	214.023	493.887	209.178	311.043	1.48466	-0.673555	0.171627	0	2.576	2.308
232	hsa-miR-143-5p	3.19682e-06	1.23563e-05	#N/A	50.6407	103.564	48.8597	72.9278	1.48272	-0.674437	0.171058	0	2.33	2.045
233	hsa-miR-454-5p	2.62142e-06	1.02087e-05	#N/A	1.07211	2.50533	1.05908	2.05066	1.48156	-0.674962	0.170721	0	2.35	2.337
234	hsa-miR-3170	1.34233e-07	6.50369e-07	#N/A	0.697672	1.94857	0.526869	1.25964	1.47992	-0.675712	0.170238	0	2.637	2.793
235	hsa-miR-188-3p	2.05253e-06	8.17841e-06	#N/A	1.03228	2.15982	0.84881	1.73225	1.47784	-0.676663	0.169628	0	2.375	2.092
236	hsa-miR-380-3p	0.0238204	0.0435862	#N/A	9.22952	17.4892	6.81117	10.5201	1.47482	-0.678048	0.16874	1	1.131	1.895
237	hsa-miR-212-3p	0.00027078	0.00075322	#N/A	10.0873	14.1752	8.66267	13.1364	1.46299	-0.683531	0.165242	0	1.822	1.405
238	hsa-miR-17-5p	0.000125091	0.00036884	#N/A	947.152	1448.96	817.516	1188.65	1.45343	-0.688028	0.162394	0	1.919	1.53
239	hsa-miR-337-5p	0.00273474	0.00612202	#N/A	1.93029	3.31031	1.45038	2.55717	1.45168	-0.688857	0.161871	0	1.499	1.715
240	hsa-miR-1185-5p	6.87083e-06	2.51443e-05	#N/A	1.26265	3.20565	1.11734	2.046	1.4386	-0.695121	0.157939	0	2.25	2.539
241	hsa-miR-3154	1.15169e-06	4.73525e-06	#N/A	0.123594	0.640375	0	0.429184	1.42918	-0.6997	0.155088	0	2.319	5.181
242	hsa-miR-2113	0.0375607	0.0651474	#N/A	1.64167	2.68297	1.23464	2.18487	1.42523	-0.701641	0.153885	1.52	1.041	1.634
243	hsa-miR-222-5p	0.000102078	0.000304464	#N/A	9.81037	16.3214	8.92944	13.146	1.42465	-0.701925	0.153709	0	1.944	1.664
244	hsa-miR-3682-3p	8.37212e-07	3.55556e-06	#N/A	0.909235	1.76704	0.725577	1.45663	1.42366	-0.702417	0.153405	0	2.464	1.943
245	hsa-miR-99b-5p	0.00062506	0.0016167	#N/A	22402.4	40090	21106.1	29983.1	1.42057	-0.703942	0.152463	0	1.711	1.79
246	hsa-miR-1468-5p	0.000239373	0.000673114	#N/A	4.13982	7.38013	3.65162	5.60639	1.42023	-0.70411	0.15236	0	1.838	1.783
247	hsa-miR-34b-3p	0.00146677	0.00349586	#N/A	2.82125	6.29364	2.25201	3.60932	1.41738	-0.705529	0.151485	0	1.592	2.231
248	hsa-miR-1197	0.00306892	0.00676735	#N/A	1.16553	2.85898	0.7541	1.48013	1.41391	-0.70726	0.150421	0	1.481	2.453
249	hsa-miR-137	4.29967e-06	1.64343e-05	#N/A	0.224426	3.76752	0.069769	0.510262	1.41176	-0.708333	0.149762	0	2.237	16.787
250	hsa-miR-660-5p	1.08068e-05	3.78055e-05	#N/A	86.776	135.165	80.3965	113.674	1.40884	-0.709806	0.148861	0	2.201	1.558
251	hsa-miR-3065-5p	0.00193576	0.00448922	#N/A	2.24993	4.81379	1.63304	2.70653	1.4077	-0.710379	0.14851	0	1.551	2.14
252	hsa-miR-98-5p	2.21217e-05	7.36438e-05	#N/A	36.6999	57.4734	33.9392	48.1765	1.40749	-0.710485	0.148445	0	2.122	1.566
253	hsa-miR-539-5p	0.0119749	0.0235393	#N/A	86.1752	178.747	72.9262	103.011	1.40696	-0.710754	0.148281	0.246	1.258	2.074
254	hsa-miR-423-3p	5.26618e-06	1.98347e-05	#N/A	157.261	213.461	143.203	201.578	1.40482	-0.711837	0.147619	0	2.278	1.357
255	hsa-miR-541-5p	0.000437584	0.00116689	#N/A	0.921837	2.12229	0.650613	1.3163	1.4033	-0.712608	0.147149	0	1.759	2.302
256	hsa-miR-770-5p	5.50438e-05	0.000172137	#N/A	0.441438	1.56471	0.288932	0.805572	1.40083	-0.713863	0.146385	0	2.005	3.545
257	hsa-miR-412-3p	0.000638101	0.00164219	#N/A	0.195154	1.62649	0.115358	0.557231	1.39617	-0.716244	0.144939	0	1.632	8.334
258	hsa-miR-221-3p	0.000300733	0.000832055	#N/A	171.359	238.482	160.861	223.578	1.38748	-0.720732	0.142226	0	1.808	1.392
259	hsa-miR-937-3p	7.56284e-05	0.000230232	#N/A	2.74754	5.19424	2.01831	3.17116	1.38195	-0.723615	0.140493	0	1.98	1.891
260	hsa-miR-93-3p	0.0085313	0.0170296	#N/A	22.1781	28.5012	18.5924	25.9402	1.37504	-0.727254	0.138314	0.246	1.316	1.285
261	hsa-miR-100-3p	3.42252e-07	1.5159e-06	#N/A	0.2459	0.772379	0.206775	0.656897	1.373	-0.728334	0.137669	0	2.504	3.141
262	hsa-miR-1288-3p	1.15057e-07	5.62743e-07	#N/A	0.420176	1.083	0.333637	0.830378	1.37247	-0.728613	0.137503	0	2.647	2.577
263	hsa-miR-499a-5p	7.04367e-07	3.02878e-06	#N/A	0.317062	0.950826	0.23882	0.696539	1.36948	-0.730204	0.136556	0	2.465	2.999
264	hsa-miR-671-3p	0.0290174	0.0516309	#N/A	5.92198	7.1924	4.76638	6.8936	1.3689	-0.730512	0.136372	1	1.093	1.215
265	hsa-miR-136-5p	0.00911505	0.0181247	#N/A	272.388	445.654	253.56	346.421	1.36479	-0.732713	0.135066	0.246	1.305	1.636
266	hsa-miR-129-5p	0.00441291	0.00933222	#N/A	9.45852	114.285	6.72407	9.54092	1.36469	-0.73277	0.135032	0	1.425	12.083
267	hsa-miR-708-5p	0.0130914	0.0254431	#N/A	62.0209	85.391	46.0649	63.12	1.36237	-0.734013	0.134296	0.246	1.242	1.377
268	hsa-miR-31-3p	0.00841865	0.0169028	#N/A	6.38766	9.85503	5.1562	7.3827	1.36167	-0.734394	0.134071	0.246	1.319	1.543
269	hsa-miR-934	2.49153e-11	2.40304e-10	#N/A	0.0550565	2.00965	0	0.354886	1.35489	-0.738069	0.131903	0	2.852	36.502
270	hsa-miR-370-3p	0.0196869	0.036607	#N/A	181.664	335.022	153.889	208.782	1.3544	-0.738333	0.131748	0.469	1.167	1.844
271	hsa-miR-132-3p	0.000470056	0.00124704	#N/A	319.262	406.689	271.25	365.962	1.34789	-0.741902	0.129654	0	1.75	1.274
272	hsa-miR-501-3p	7.14535e-05	0.000218813	#N/A	57.4909	117.315	56.2863	76.082	1.34556	-0.743186	0.128903	0	1.987	2.041
273	hsa-miR-1910-5p	0.000131393	0.000386317	#N/A	0.199811	0.533952	0	0.341001	1.341	-0.745712	0.127429	0	1.848	2.672
274	hsa-miR-134-5p	0.0748521	0.119209	#N/A	2624.35	3503.77	2082.37	2786.85	1.33815	-0.747302	0.126504	2.57	0.892	1.335
275	hsa-miR-145-3p	0.00187766	0.00437414	#N/A	36.7106	62.4564	34.3469	46.1486	1.33388	-0.749693	0.125117	0	1.556	1.701
276	hsa-miR-127-3p	0.00830732	0.0167118	#N/A	5701.09	9176.94	5138.39	6836.72	1.33045	-0.751623	0.124	0.246	1.321	1.61
277	hsa-miR-23b-5p	2.31975e-07	1.06874e-06	#N/A	0.494843	0.887637	0.378015	0.832242	1.32962	-0.752092	0.123729	0	2.585	1.794
278	hsa-miR-1301-3p	4.87159e-05	0.000154217	#N/A	9.08614	20.8642	8.66384	11.835	1.32815	-0.752928	0.123246	0	2.032	2.296
279	hsa-miR-376b-3p	0.0419276	0.0716378	#N/A	36.048	58.5707	29.1721	39.005	1.32589	-0.754208	0.122509	1.52	1.018	1.625
280	hsa-miR-132-5p	0.000575133	0.00149506	#N/A	4.59008	6.47706	3.85417	5.42716	1.32405	-0.755259	0.121904	0	1.723	1.411
281	hsa-miR-99b-3p	0.0258535	0.0467264	#N/A	115.418	181.563	107.711	142.896	1.32366	-0.755484	0.121775	1	1.115	1.573
282	hsa-miR-605-5p	1.0816e-06	4.50083e-06	#N/A	0.0989427	0.515695	0	0.323026	1.32303	-0.755843	0.121568	0	2.278	5.212
283	hsa-miR-3187-3p	0.000254503	0.000711782	#N/A	0.154028	0.516294	0	0.323026	1.32303	-0.755843	0.121568	0	1.757	3.352
284	hsa-miR-556-5p	4.16573e-12	4.72421e-11	#N/A	0.0705233	0.453801	0	0.32062	1.32062	-0.75722	0.120778	0	3.268	6.435
285	hsa-miR-3622a-3p	1.09159e-10	9.15871e-10	#N/A	0.0452525	0.631649	0	0.32062	1.32062	-0.75722	0.120778	0	2.84	13.958
286	hsa-let-7a-3p	0.00235639	0.00532121	#N/A	15.155	19.8741	13.7115	18.3708	1.31671	-0.759469	0.11949	0	1.522	1.311
287	hsa-miR-432-3p	2.96683e-06	1.15104e-05	#N/A	0.237355	1.03121	0.135615	0.493378	1.31504	-0.760434	0.118938	0	2.295	4.345
288	hsa-miR-1307-3p	0.000147472	0.000431136	#N/A	863.907	1273.89	806.215	1059.42	1.31368	-0.761222	0.118489	0	1.899	1.475
289	hsa-miR-769-3p	1.66561e-05	5.74888e-05	#N/A	1.39814	2.82196	1.2781	1.98589	1.31069	-0.762955	0.117501	0	2.154	2.018
290	hsa-miR-323b-5p	2.37469e-07	1.08919e-06	#N/A	0.0980285	0.531847	0	0.303462	1.30346	-0.767188	0.115098	0	2.429	5.425
291	hsa-miR-532-3p	0.000322397	0.000882528	#N/A	27.6838	45.57	26.4296	34.73	1.30261	-0.767692	0.114813	0	1.799	1.646
292	hsa-miR-379-5p	0.0670945	0.108359	#N/A	7417.64	10207.1	6327.78	8242.8	1.30259	-0.767702	0.114807	2.57	0.917	1.376
293	hsa-miR-186-5p	1.72557e-07	8.13144e-07	#N/A	296.614	403.928	300.118	389.621	1.29724	-0.770869	0.113019	0	2.614	1.362
294	hsa-miR-598-3p	0.000800077	0.00200895	#N/A	18.592	37.4	18.3603	24.0465	1.2937	-0.772975	0.111835	0	1.678	2.012
295	hsa-miR-543	0.072667	0.116267	#N/A	32.5913	55.1831	27.1274	35.3813	1.29345	-0.773128	0.111749	2.57	0.899	1.693
296	hsa-miR-369-3p	0.105488	0.161519	#N/A	128.717	222.072	114.999	148.091	1.28528	-0.778042	0.108997	3.909	0.811	1.725
297	hsa-miR-181a-3p	0.00166056	0.00390364	#N/A	252.458	431.83	246.457	316.803	1.28427	-0.77865	0.108657	0	1.574	1.711
298	hsa-miR-676-3p	0.0120507	0.0236431	#N/A	2.05141	3.53816	1.68926	2.44773	1.28203	-0.78001	0.1079	0.246	1.256	1.725
299	hsa-miR-708-3p	0.0698352	0.112258	#N/A	151.652	192.677	117.709	150.231	1.27397	-0.784947	0.10516	2.57	0.908	1.271
300	hsa-miR-1246	0.000191952	0.000551795	#N/A	0.180439	0.6333	0	0.268641	1.26864	-0.788245	0.103339	0	1.718	3.51
301	hsa-miR-502-3p	0.000701756	0.0017926	#N/A	9.60097	14.1172	9.28135	12.0145	1.26583	-0.789992	0.102377	0	1.696	1.47
302	hsa-miR-454-3p	6.49758e-05	0.000201367	#N/A	13.0883	20.8168	13.0091	16.6966	1.26322	-0.791626	0.10148	0	1.998	1.59
303	hsa-miR-181a-5p	0.000867866	0.00215297	#N/A	2254.68	3641.07	2120.25	2655.92	1.25253	-0.798387	0.0977868	0	1.666	1.615
304	hsa-miR-136-3p	0.00819732	0.0165227	#N/A	98.3562	172.102	92.0811	115.423	1.25077	-0.799506	0.0971784	0.246	1.323	1.75
305	hsa-miR-122-3p	6.81548e-13	9.01741e-12	#N/A	0.00606224	2.44877	0	0.249673	1.24967	-0.800209	0.0967964	0	2.915	403.938
306	hsa-miR-216b-5p	0.00277832	0.00619271	#N/A	0.361598	4.67182	0.133342	0.410871	1.24488	-0.803292	0.0951263	0	1.454	12.92
307	hsa-miR-1276	1.07298e-05	3.76639e-05	#N/A	0.252974	0.622971	0.167555	0.453023	1.2445	-0.803535	0.0949951	0	2.172	2.463
308	hsa-miR-143-3p	0.0127633	0.0248994	#N/A	42225.1	66727.4	40388.8	50034.4	1.23881	-0.807224	0.0930061	0.246	1.246	1.58
309	hsa-miR-3605-5p	0.00580845	0.0120368	#N/A	0.148163	0.311408	0	0.22629	1.22629	-0.815468	0.0885932	0.246	1.322	2.102
310	hsa-let-7d-3p	0.0012738	0.0030786	#N/A	162.805	250.891	161.262	197.351	1.22241	-0.818054	0.087218	0	1.612	1.541
311	hsa-miR-491-3p	0.00218506	0.0049889	#N/A	1.19111	1.83382	0.931278	1.35907	1.22151	-0.818661	0.0868959	0	1.533	1.54
312	hsa-miR-210-3p	0.0519041	0.0869562	#N/A	941.774	1153.85	837.78	1021.56	1.2191	-0.820277	0.0860393	1.52	0.973	1.225
313	hsa-miR-28-5p	0.00020039	0.000572859	#N/A	83.9134	119.951	82.5247	100.392	1.21392	-0.823779	0.0841891	0	1.86	1.429
314	hsa-miR-425-5p	0.10452	0.160512	#N/A	255.422	295.729	235.998	286.634	1.21366	-0.823954	0.0840968	3.909	0.813	1.158
315	hsa-miR-145-5p	0.00447591	0.00944609	#N/A	1356.94	2420.39	1272.35	1542.98	1.21253	-0.824719	0.0836941	0	1.422	1.784
316	hsa-miR-1306-3p	0.028035	0.0503167	#N/A	2.54942	3.58058	2.34598	3.04942	1.21023	-0.826286	0.0828694	1	1.1	1.404
317	hsa-miR-15b-5p	0.0447342	0.0760555	#N/A	423.265	468.92	363.247	439.527	1.20942	-0.826843	0.0825768	1.52	1.005	1.108
318	hsa-miR-3934-5p	0.022451	0.0413002	#N/A	1.13164	1.50916	1.03619	1.46124	1.20875	-0.827301	0.0823362	0.469	1.142	1.334
319	hsa-miR-191-5p	0.0664234	0.107443	#N/A	820.933	914.202	742.778	897.662	1.20824	-0.82765	0.0821534	2.57	0.919	1.114
320	hsa-miR-218-1-3p	0.0183506	0.0345581	#N/A	0.852752	1.66206	0.76141	1.12474	1.20627	-0.828999	0.0814458	0.469	1.18	1.949
321	hsa-miR-1180-3p	0.0558352	0.0929888	#N/A	37.0063	50.7903	34.595	41.7553	1.20116	-0.832529	0.0796006	2.57	0.957	1.372
322	hsa-miR-326	0.0497636	0.0837782	#N/A	3.88458	4.75936	3.41225	4.29951	1.20109	-0.832577	0.0795753	1.52	0.982	1.225
323	hsa-miR-1266-5p	0.0165986	0.0313159	#N/A	5.02115	7.06808	4.549	5.65295	1.19895	-0.834066	0.0787995	0.469	1.199	1.408
324	hsa-miR-28-3p	8.76786e-06	3.13095e-05	#N/A	2371.68	3321.32	2298.28	2753.4	1.19794	-0.834766	0.0784351	0	2.224	1.4
325	hsa-miR-27a-3p	0.0541211	0.0904182	#N/A	609.182	698.763	583.44	697.787	1.19565	-0.836364	0.0776048	1.52	0.964	1.147
326	hsa-miR-493-5p	0.0273961	0.0492556	#N/A	147.9	277.741	134.082	159.846	1.19073	-0.839823	0.0758122	1	1.104	1.878
327	hsa-miR-221-5p	0.0209024	0.0387972	#N/A	1.12458	1.56583	1.10287	1.50317	1.19036	-0.840081	0.0756788	0.469	1.156	1.392
328	hsa-miR-196b-3p	1.93848e-10	1.5629e-09	#N/A	0.0148934	0.426881	0	0.18962	1.18962	-0.840605	0.0754083	0	2.561	28.662
329	hsa-miR-1250-5p	2.26755e-07	1.05887e-06	#N/A	0.051999	0.409797	0	0.18962	1.18962	-0.840605	0.0754083	0	2.266	7.881
330	hsa-miR-103a-3p	5.06359e-05	0.000158833	#N/A	27121	38998.2	27468.4	32517.7	1.18381	-0.844727	0.0732835	0	2.027	1.438
331	hsa-miR-34b-5p	0.110436	0.167603	#N/A	1.58823	3.13264	1.32492	1.74467	1.18054	-0.847068	0.0720818	3.909	0.799	1.972
332	hsa-miR-30b-3p	0.0625117	0.102563	#N/A	2.48926	2.84942	2.12119	2.68428	1.18041	-0.847165	0.072032	2.57	0.932	1.145
333	hsa-miR-103a-2-5p	0.072667	0.116267	#N/A	3.77906	4.1695	3.06045	3.79239	1.18026	-0.847269	0.0719785	2.57	0.899	1.103
334	hsa-miR-129-2-3p	0.00220775	0.0050185	#N/A	0.703267	9.29672	0.41627	0.667089	1.1771	-0.849547	0.0708126	0	1.529	13.219
335	hsa-miR-1287-5p	0.0657578	0.107038	#N/A	40.8638	59.4047	36.9075	43.59	1.17628	-0.850134	0.0705125	2.57	0.921	1.454
336	hsa-miR-26b-5p	0.0401405	0.0686981	#N/A	507.863	633.19	468.828	551.499	1.17596	-0.85037	0.0703923	1.52	1.027	1.247
337	hsa-miR-491-5p	0.0140309	0.0270148	#N/A	1.60833	2.33036	1.40083	1.82077	1.17491	-0.851126	0.0700059	0.469	1.229	1.449
338	hsa-miR-1229-3p	0.000162064	0.000468486	#N/A	0.280205	0.535939	0.24032	0.453023	1.17149	-0.853614	0.0687386	0	1.876	1.913
339	hsa-miR-489-3p	0.00197796	0.00456656	#N/A	0.216077	0.726159	0.133797	0.323026	1.1669	-0.856973	0.0670331	0	1.504	3.361
340	hsa-miR-15a-5p	0.00179336	0.00418721	#N/A	254.402	313.432	244.669	285.297	1.16538	-0.858091	0.0664665	0	1.562	1.232
341	hsa-miR-3620-3p	0.0015226	0.00362057	#N/A	0.0982273	0.210361	0	0.161513	1.16151	-0.860946	0.0650241	0	1.461	2.142
342	hsa-miR-3615	0.0612509	0.100654	#N/A	7.02393	9.01998	6.26558	7.40695	1.15709	-0.864235	0.0633683	2.57	0.937	1.284
343	hsa-miR-877-3p	0.00924945	0.0183566	#N/A	0.303568	0.543943	0.254599	0.441709	1.14914	-0.870217	0.0603725	0.246	1.285	1.792
344	hsa-miR-154-5p	0.0564165	0.093755	#N/A	36.2427	55.0543	33.7554	38.8865	1.14763	-0.871357	0.0598036	2.57	0.955	1.519
345	hsa-miR-219a-1-3p	0.128644	0.190202	#N/A	7.35642	14.9822	6.68934	7.80749	1.14542	-0.873045	0.0589632	5.559	0.761	2.037
346	hsa-miR-362-3p	0.0698352	0.112258	#N/A	2.91635	3.58548	2.5538	3.06874	1.1449	-0.873439	0.0587672	2.57	0.908	1.229
347	hsa-miR-223-3p	0.106463	0.162771	#N/A	264.489	301.686	236.85	270.487	1.14142	-0.876101	0.0574458	3.909	0.808	1.141
348	hsa-miR-548l	0.0147221	0.0281878	#N/A	0.0953088	0.168113	0	0.139308	1.13931	-0.877726	0.0566411	1	1.115	1.764
349	hsa-let-7d-5p	0.0664234	0.107443	#N/A	143.099	166.136	127.848	145.708	1.13861	-0.878264	0.0563748	2.57	0.919	1.161
350	hsa-miR-34a-3p	0.0801592	0.126683	#N/A	1.43553	1.80786	1.12176	1.40922	1.13548	-0.880684	0.0551797	2.57	0.876	1.259
351	hsa-miR-1911-3p	6.15175e-10	4.34836e-09	#N/A	0.0190053	0.656119	0	0.131958	1.13196	-0.883425	0.0538303	0	2.489	34.523
352	hsa-miR-548d-3p	0.0769532	0.122178	#N/A	0.573784	0.809105	0.434169	0.6221	1.13104	-0.884143	0.0534774	2.57	0.885	1.41
353	hsa-miR-589-3p	0.0733895	0.11706	#N/A	4.23879	5.19355	3.81649	4.44041	1.12954	-0.885319	0.0529004	2.57	0.896	1.225
354	hsa-miR-490-5p	2.48716e-09	1.53697e-08	#N/A	0.021634	0.854886	0	0.118625	1.11862	-0.893955	0.0486845	0	2.356	39.516
355	hsa-miR-1304-5p	0.0151324	0.0288662	#N/A	0.55476	0.929995	0.496335	0.67107	1.11678	-0.895435	0.0479658	0.469	1.215	1.676
356	hsa-miR-570-3p	0.0196681	0.036607	#N/A	0.722245	1.11937	0.584751	0.766379	1.11461	-0.897175	0.0471229	0.469	1.167	1.55
357	hsa-miR-151a-5p	0.0384184	0.0660797	#N/A	195.332	219.992	181.84	202.285	1.11182	-0.899424	0.0460355	1.52	1.036	1.126
358	hsa-miR-1294	0.0848139	0.132618	#N/A	0.14504	0.239129	0.045589	0.161848	1.11119	-0.899936	0.0457883	3.909	0.826	1.649
359	hsa-miR-671-5p	0.0221896	0.0408922	#N/A	9.94498	12.6141	9.68074	10.8456	1.10906	-0.901664	0.0449552	0.469	1.145	1.268
360	hsa-miR-3126-3p	1.06647e-05	3.75629e-05	#N/A	0.0465016	0.226929	0	0.09877	1.09877	-0.910109	0.0409068	0	1.869	4.88
361	hsa-miR-944	0.125272	0.186993	#N/A	2.47274	3.91601	2.08817	2.37422	1.09263	-0.915224	0.0384724	5.559	0.768	1.584
362	hsa-miR-23c	0.0241177	0.0440522	#N/A	0.201995	0.333003	0.143163	0.242437	1.08684	-0.920097	0.0361662	1	1.098	1.649
363	hsa-miR-676-5p	0.0844598	0.132265	#N/A	0.484806	0.736051	0.421303	0.542392	1.0852	-0.921493	0.0355081	3.909	0.86	1.518
364	hsa-miR-1295a	0.0595088	0.098104	#N/A	0.609805	1.01031	0.472989	0.579971	1.07263	-0.932289	0.0304496	2.57	0.941	1.657
365	hsa-miR-148b-3p	0.0712396	0.114338	#N/A	155.184	171.606	151.604	162.52	1.07153	-0.933246	0.0300037	2.57	0.903	1.106
366	hsa-miR-23a-3p	0.0497636	0.0837782	#N/A	1564.04	1738.8	1553.32	1659.08	1.06804	-0.936292	0.0285889	1.52	0.982	1.112
367	hsa-miR-3177-3p	0.0541458	0.0904182	#N/A	0.10861	0.212332	0	0.059876	1.05988	-0.943507	0.0252551	2.57	0.877	1.955
368	hsa-miR-1914-5p	0.000766123	0.00193784	#N/A	0.0660557	0.187872	0	0.059876	1.05988	-0.943507	0.0252551	0	1.456	2.844
369	hsa-miR-1245a	0.000955151	0.00235254	#N/A	0.0736597	0.238841	0	0.059876	1.05988	-0.943507	0.0252551	0	1.438	3.242
370	hsa-miR-664a-5p	0.121969	0.183754	#N/A	2.09689	2.49973	2.06724	2.24949	1.05942	-0.943917	0.0250663	5.559	0.774	1.192
371	hsa-miR-1227-3p	3.29658e-05	0.000105655	#N/A	0.0487846	0.168619	0	0.046183	1.04618	-0.955856	0.0196077	0	1.738	3.456
372	hsa-miR-4326	0.125749	0.186993	#N/A	6.968	10.5686	6.28597	6.39834	1.01542	-0.984811	0.0066472	5.559	0.767	1.517

[truncated: 1 more sheets: KIT_WT_Sem_vs_KIT_Mut_Sem DOWN]
