# Supplementary material for: Integrated Molecular Characterization of Testicular Germ Cell Tumors
Source: Cell Rep. Author manuscript; Available in PMC 2018 Aug 3. (PMC6075738; doi:10.1016/j.celrep.2018.05.039)
Supplement: 5 [file NIHMS977848-supplement-5.xlsx]

## Sheet: Variable Importance
Table S5. Related to Figures 1 and S5. Random forest classification out for miRNAs available to distinguish seminoma, embryonal carcinoma, and NSGCT.
miR	genomic location	variable importance
miR-518F-5p	19q13.42	100
miR-518B	19q13.42	94.0311
miR-522-3p	19q13.42	90.444
miR-520D-5p	19q13.42	86.7711
miR-526B-3p	19q13.42	86.6053
miR-520E	19q13.42	86.312
miR-518A-3p	19q13.42	85.9725
miR-518E-3p	19q13.42	85.802
miR-520B	19q13.42	85.5944
miR-520H	19q13.42	84.0752
miR-512-5p	19q13.42	83.9214
miR-519A-5p	19q13.42	82.5599
miR-517A-3p	19q13.42	82.1352
miR-519A-3p	19q13.42	81.9172
miR-520A-3p	19q13.42	81.2078
miR-517-5p	19q13.42	80.7748
miR-517B-3p	19q13.42	80.2709
miR-520A-5p	19q13.42	80.1218
miR-518A-5p	19q13.42	78.5653
miR-181A-2-3p	9q33.3	77.5944
miR-498	19q13.42	77.0023
miR-105-5p	Xq28	76.9273
miR-200A-5p	1p36.33	76.8739
miR-1323	19q13.42	76.6022
miR-525-5p	19q13.42	76.1981
miR-767-3p	Xq28	75.8506
miR-524-3p	19q13.42	75.707
miR-520F-3p	19q13.42	75.5227
miR-519C-3p	19q13.42	74.5065
miR-512-3p	19q13.42	74.1427
miR-515-5p	19q13.42	73.9111
miR-518D-3p	19q13.42	73.1215
miR-548X-3p	13q21.32,21q21.1	73.0903
miR-767-5p	Xq28	72.7273
miR-139-3p	11q13.4	72.6127
miR-1283	19q13.42	71.3206
miR-203A	14q32.33	71.0195
miR-517C-3p	19q13.42	70.5381
miR-519B-3p	19q13.42	70.4385
miR-520C-3p	19q13.42	69.7787
miR-520G-3p	19q13.42	69.5132
miR-3937	Xp11.4	69.4758
miR-20B-3p	Xq26.2	69.0973
miR-527	19q13.42	68.8065
miR-521	19q13.42	68.2022
miR-214-5p	1q24.3	67.7268
miR-200B-3p	1p36.33	67.682
miR-25-5p	7q22.1	67.2373
miR-515-3p	19q13.42	67.112
miR-519D-3p	19q13.42	66.5506
miR-519E-5p	19q13.42	66.2986
miR-524-5p	19q13.42	65.9451
miR-199B-3p	9q34.11	65.5924
miR-101-3p	1p31.3,9p24.1	65.5605
miR-375	2q35	65.4435
miR-516A-5p	19q13.42	65.0642
miR-526B-5p	19q13.42	64.9063
miR-105-3p	Xq28	64.7198
miR-519E-3p	19q13.42	64.0885
miR-582-3p	5q12.1	64.051
miR-518F-3p	19q13.42	63.9157
miR-523-3p	19q13.42	63.4699
miR-301A-3p	17q22	63.1178
miR-520D-3p	19q13.42	63.0605
miR-135A-5p	3p21.1,12q23.1	62.8841
miR-20B-5p	Xq26.2	61.2136
miR-200A-3p	1p36.33	60.6837
miR-525-3p	19q13.42	60.5649
miR-518C-5p	19q13.42	59.9238
miR-96-5p	7q32.2	59.4001
miR-199A-3p	1q24.3,19p13.2	58.8514
miR-181C-3p	19p13.13	58.5353
miR-152-3p	17q21.32	58.4197
miR-518C-3p	19q13.42	58.3589
miR-302C-5p	4q25	57.9336
miR-182-3p	7q32.2	57.3252
miR-106A-5p	Xq26.2	56.2687
let-7E-5p	19q13.41	55.8848
miR-1247-5p	14q32.31	55.8703
miR-133B	6p12.2	55.6755
miR-182-5p	7q32.2	55.5789
miR-516B-5p	19q13.42	55.1666
miR-455-3p	9q32	55.0023
miR-1251-5p	12q23.1	54.8398
miR-338-3p	17q25.3	54.2946
miR-9-5p	1q22,5q14.3,15q26.1	54.2941
miR-133A-3p	18q11.2,20q13.33	53.8617
miR-1	18q11.2,20q13.33	53.4811
miR-367-3p	4q25	53.4344
miR-378A-3p	5q32	53.1222
miR-99B-5p	19q13.41	52.7977
miR-3607-3p	5q14.3	52.558
miR-429	1p36.33	51.3971
miR-374A-3p	Xq13.2	51.1661
let-7E-3p	19q13.41	50.4821
miR-125B-2-3p	21q21.1	50.2362
miR-302C-3p	4q25	49.4045
miR-101-5p	1p31.3	49.1833
miR-496	14q32.31	48.9463
miR-3940-3p	19p13.3	48.9097
miR-324-3p	17p13.1	48.8263
miR-302D-5p	4q25	48.7797
miR-200B-5p	1p36.33	48.6517
miR-302A-5p	4q25	48.4962
miR-214-3p	1q24.3	48.4928
miR-142-3p	17q22	47.9711
miR-96-3p	7q32.2	47.9208
miR-887-3p	5p15.1	47.6431
miR-92A-1-5p	13q31.3	47.5842
miR-942-5p	1p13.1	47.2625
miR-302A-3p	4q25	46.9238
miR-455-5p	9q32	46.9035
miR-23B-3p	9q22.32	46.6145
miR-3117-3p	1p31.3	46.3006
miR-371A-5p	19q13.42	46.2932
miR-27B-3p	9q22.32	46.2506
miR-574-3p	4p14	46.1659
miR-542-3p	Xq26.3	45.8262
miR-3200-3p	22q12.2	45.655
miR-199B-5p	9q34.11	45.5619
miR-181C-5p	19p13.13	45.5617
miR-135A-3p	3p21.1	45.4175
miR-582-5p	5q12.1	45.3608
miR-335-5p	7q32.2	45.2578
miR-125A-5p	19q13.41	45.224
miR-122-5p	18q21.31	45.2178
miR-1262	1p31.3	44.8762
miR-1911-5p	Xq23	44.8455
miR-302B-5p	4q25	44.7715
miR-199A-5p	1q24.3,19p13.2	44.4521
miR-1298-5p	Xq23	44.1792
miR-200C-5p	12p13.31	43.8349
miR-192-5p	11q13.1	43.507
miR-450A-5p	Xq26.3	42.982
miR-675-5p	11p15.5	42.8428
miR-450B-5p	Xq26.3	42.7921
miR-451A	17q11.2	42.6801
miR-195-3p	17p13.1	42.6242
miR-7-1-3p	9q21.32	42.4417
miR-625-5p	14q23.3	42.184
let-7C-5p	21q21.1	41.6842
miR-675-3p	11p15.5	41.3849
miR-744-5p	17p12	41.147
miR-378A-5p	5q32	41.1361
miR-363-3p	Xq26.2	41.0876
miR-3653	22q12.2	40.9598
miR-873-5p	9p21.1	40.9144
miR-3928-3p	22q12.2	40.8709
miR-301B	22q11.21	40.5635
miR-629-3p	15q23	40.4326
miR-128-3p	2q21.3,3p22.3	39.7371
miR-106A-3p	Xq26.2	39.4894
miR-542-5p	Xq26.3	39.3144
miR-29B-1-5p	7q32.3	39.2433
miR-205-5p	1q32.2	39.2058
miR-206	6p12.2	39.1838
miR-141-5p	12p13.31	39.1521
miR-302D-3p	4q25	39.0967
miR-99A-3p	21q21.1	38.9987
miR-551B-3p	3q26.2	38.8757
miR-373-3p	19q13.42	38.7471
miR-141-3p	12p13.31	38.6216
miR-378C	10q26.3	38.5535
miR-371A-3p	19q13.42	38.479
miR-490-3p	7q33	38.4485
miR-195-5p	17p13.1	38.2056
miR-142-5p	17q22	38.118
miR-150-3p	19q13.33	38.0755
miR-183-3p	7q32.2	37.953
miR-3605-3p	1p35.1	37.8669
miR-183-5p	7q32.2	37.7672
miR-21-3p	17q23.1	37.4941
miR-92A-2-5p	Xq26.2	37.3373
miR-629-5p	15q23	37.3297
miR-200C-3p	12p13.31	37.2763
miR-483-3p	11p15.5	37.1215
miR-30E-5p	1p34.2	37.0231
miR-217	2p16.1	36.6912
miR-146A-5p	5q34	36.6087
miR-139-5p	11q13.4	36.0797
miR-361-3p	Xq21.2	35.8937
miR-99B-3p	19q13.41	35.8236
miR-187-3p	18q12.2	35.606
miR-194-5p	1q41,11q13.1	35.2345
miR-99A-5p	21q21.1	35.2271
miR-616-5p	12q13.3	35.2265
miR-196B-5p	7p15.2	35.1501
miR-3682-3p	2p16.2	35.1279
miR-218-5p	4p15.31,5q34	35.0947
miR-222-5p	Xp11.3	35.015
miR-302B-3p	4q25	34.9323
miR-335-3p	7q32.2	34.9144
miR-24-1-5p	9q22.32	34.5997
miR-573	4p15.2	34.5641
miR-1912	Xq23	34.3596
miR-331-3p	12q22	34.3113
miR-338-5p	17q25.3	34.2566
miR-3130-5p	2q33.3	34.1614
miR-3913-5p	12q15	34.1495
miR-125B-5p	11q24.1,21q21.1	33.7573
miR-181B-5p	1q32.1,9q33.3	33.6503
miR-184	15q25.1	33.4835
miR-520C-5p	19q13.42	33.353
miR-328-3p	16q22.1	33.2877
miR-548J-5p	22q12.1	33.0991
miR-744-3p	17p12	33.0821
miR-548S	2p25.1	33.0701
miR-497-5p	17p13.1	33.0565
miR-3614-5p	17q22	32.9675
miR-625-3p	14q23.3	32.749
miR-590-3p	7q11.23	32.7423
miR-1179	15q26.1	32.6766
miR-340-3p	5q35.3	32.4184
miR-642A-5p	19q13.32	32.3468
miR-410-3p	14q32.31	32.2033
miR-3622A-3p	8p21.1	32.0956
miR-3651	9q22.31	31.9377
miR-18B-3p	Xq26.2	31.873
miR-769-5p	19q13.32	31.8467
miR-92B-3p	1q22	31.5469
miR-9-3p	1q22,5q14.3,15q26.1	31.4165
miR-769-3p	19q13.32	31.1864
miR-541-3p	14q32.31	31.0764
miR-205-3p	1q32.2	30.5842
miR-29C-3p	1q32.2	30.484
miR-1224-5p	3q27.1	30.1412
miR-628-3p	15q21.3	30.0185
miR-193B-5p	16p13.12	29.8994
miR-486-5p	8p11.21	29.8445
miR-150-5p	19q13.33	29.8383
miR-3065-5p	17q25.3	29.8315
miR-668-3p	14q32.31	29.8073
miR-100-5p	11q24.1	29.7866
miR-372-3p	19q13.42	29.6313
miR-30E-3p	1p34.2	29.518
miR-1468-5p	Xq11.2	29.5134
miR-34A-5p	1p36.22	29.4943
miR-181D-5p	19p13.13	29.4399
miR-488-5p	1q25.2	29.3126
miR-342-5p	14q32.2	29.2763
miR-639	19p13.12	29.2109
miR-3065-3p	17q25.3	29.1853
miR-1226-3p	3p21.31	29.1555
miR-29B-3p	1q32.2,7q32.3	29.0213
miR-1287-5p	10q24.2	28.8234
miR-934	Xq26.3	28.7481
let-7A-2-3p	11q24.1	28.6761
miR-431-5p	14q32.2	28.6294
miR-766-3p	Xq24	28.5995
miR-125B-1-3p	11q24.1	28.5599
miR-144-3p	17q11.2	28.5455
miR-215-5p	1q41	28.5219
miR-324-5p	17p13.1	28.5154
miR-135B-3p	1q32.1	28.4663
miR-505-5p	Xq27.1	28.4236
miR-1305	4q34.3	28.2322
miR-1250-5p	17q25.3	28.1787
miR-550A-3p	7p14.3	28.0601
miR-16-2-3p	3q25.33	27.9978
miR-889-3p	14q32.31	27.8909
miR-24-3p	9q22.32,19p13.13	27.8313
miR-219A-2-3p	9q34.11	27.7289
miR-551A	1p36.32	27.7172
miR-22-5p	17p13.3	27.5894
miR-503-5p	Xq26.3	27.5823
miR-18B-5p	Xq26.2	27.4937
miR-628-5p	15q21.3	27.3773
miR-373-5p	19q13.42	27.3666
miR-454-5p	17q22	27.3009
miR-342-3p	14q32.2	27.2182
miR-490-5p	7q33	27.1147
miR-483-5p	11p15.5	27.1045
miR-424-3p	Xq26.3	26.7323
miR-361-5p	Xq21.2	26.4722
miR-146B-3p	10q24.32	26.3341
miR-194-3p	11q13.1	26.2826
miR-454-3p	17q22	26.1588
miR-432-5p	14q32.2	26.1516
miR-144-5p	17q11.2	26.0926
miR-122-3p	18q21.31	25.9782
miR-374A-5p	Xq13.2	25.9398
miR-433-3p	14q32.2	25.804
miR-539-5p	14q32.31	25.6123
miR-30D-5p	8q24.22	25.1246
miR-155-5p	21q21.3	24.9391
miR-488-3p	1q25.2	24.8135
miR-624-5p	14q12	24.7705
miR-103A-3p	5q34,20p13	24.6901
miR-3677-3p	16p13.3	24.5508
miR-3648	21p11.2	24.5437
miR-3662	6q23.3	24.4436
miR-323B-3p	14q32.31	24.3992
miR-196A-5p	12q13.13,17q21.32	24.3886
miR-556-5p	1q23.3	24.3635
miR-652-3p	Xq23	24.1332
miR-500B-5p	Xp11.23	24.028
miR-500A-3p	Xp11.23	24.0029
miR-92B-5p	1q22	23.77
miR-431-3p	14q32.2	23.6715
miR-500A-5p	Xp11.23	23.6493
miR-1915-5p	10p12.31	23.5025
miR-296-3p	20q13.32	23.4904
miR-940	16p13.3	23.425
miR-532-5p	Xp11.23	23.4
miR-33B-3p	17p11.2	23.3886
miR-556-3p	1q23.3	23.2162
miR-409-3p	14q32.31	23.174
miR-627-5p	15q15.1	22.9015
miR-296-5p	20q13.32	22.8882
miR-3187-3p	19p13.3	22.8288
miR-487B-3p	14q32.31	22.8078
miR-181A-5p	1q32.1,9q33.3	22.7956
miR-28-5p	3q28	22.7024
miR-26B-3p	2q35	22.6186
miR-135B-5p	1q32.1	22.4551
miR-181A-3p	1q32.1	22.4507
miR-1301-3p	2p23.3	22.3271
miR-19B-1-5p	13q31.3	22.2913
miR-3942-5p	15q14	22.2315
miR-218-1-3p	4p15.31	22.1798
miR-4254	1p35.2	22.1466
miR-618	12q21.31	22.1239
miR-124-5p	8p23.1,8q12.3,20q13.33	21.9189
miR-30A-3p	6q13	21.9004
miR-18A-3p	13q31.3	21.8896
miR-25-3p	7q22.1	21.8748
miR-216A-5p	2p16.1	21.8078
miR-100-3p	11q24.1	21.7759
miR-320A	8p21.3	21.7049
miR-885-5p	3p25.3	21.5944
miR-30A-5p	6q13	21.5323
miR-409-5p	14q32.31	21.4111
miR-28-3p	3q28	21.4014
miR-367-5p	4q25	21.223
miR-432-3p	14q32.2	21.2194
miR-223-3p	Xq12	20.8091
miR-548V	8p22	20.1871
miR-222-3p	Xp11.3	20.1697
miR-1248	3q27.3	20.1297
miR-155-3p	21q21.3	20.0703
miR-592	7q31.33	19.9626
miR-598-3p	8p23.1	19.8709
miR-605-5p	10q21.1	19.8575
miR-552-3p	1p34.3	19.7729
miR-585-3p	5q35.1	19.7308
miR-363-5p	Xq26.2	19.7222
miR-376A-5p	14q32.31	19.6631
miR-1227-3p	19p13.3	19.6554
miR-7-2-3p	15q26.1	19.6543
miR-192-3p	11q13.1	19.5007
miR-29A-5p	7q32.3	19.4454
miR-1911-3p	Xq23	19.4443
miR-34C-3p	11q23.1	19.3605
miR-125A-3p	19q13.41	19.2685
miR-1295A	1q24.3	19.2631
miR-504-5p	Xq26.3	19.2482
miR-29A-3p	7q32.3	19.0315
let-7D-3p	9q22.32	18.9633
miR-146B-5p	10q24.32	18.9505
miR-1185-5p	14q32.31	18.8873
miR-3922-3p	12q23.3	18.8628
miR-1269A	4q13.2	18.8295
miR-1307-3p	10q24.33	18.7559
miR-3193	20q11.21	18.7521
miR-3154	9q34.11	18.7276
miR-876-5p	9p21.1	18.5874
miR-615-3p	12q13.13	18.5276
miR-196B-3p	7p15.2	18.5224
miR-219A-1-3p	6p21.32	18.4352
miR-34C-5p	11q23.1	18.3558
miR-24-2-5p	19p13.13	18.3207
miR-188-5p	Xp11.23	18.191
miR-3614-3p	17q22	18.1366
miR-188-3p	Xp11.23	18.1283
miR-663A	20p11.1	18.0448
miR-323A-3p	14q32.31	18.0301
miR-3170	13q32.2	17.8672
miR-187-5p	18q12.2	17.7176
miR-760	1p22.1	17.6831
miR-424-5p	Xq26.3	17.677
miR-1284	3p13	17.648
miR-143-5p	5q32	17.3771
miR-664A-3p	1q41	17.2543
miR-151A-3p	8q24.3	17.2224
miR-193B-3p	16p13.12	17.1405
miR-3131	2q35	16.9859
miR-223-5p	Xq12	16.9159
miR-1263	3q26.1	16.7196
miR-501-3p	Xp11.23	16.5869
miR-329-3p	14q32.31	16.4415
miR-136-3p	14q32.2	16.4347
miR-497-3p	17p13.1	16.4247
miR-224-5p	Xq28	16.3533
miR-148B-5p	12q13.13	16.3068
miR-1180-3p	17p11.2	16.2861
miR-548T-5p	4q34.1	16.2528
miR-137	1p21.3	16.2351
miR-548Y	14q21.3	16.2298
miR-501-5p	Xp11.23	16.1698
miR-130B-3p	22q11.21	16.1635
miR-3199	22q12.1	16.1008
miR-1277-3p	Xq24	16.0599
miR-1243	4q25	15.9705
miR-1976	1p36.11	15.9369
miR-1271-5p	5q35.2	15.9285
miR-486-3p	8p11.21	15.8693
miR-98-5p	Xp11.22	15.8526
miR-656-3p	14q32.31	15.7588
miR-3664-5p	11q13.4	15.7164
miR-532-3p	Xp11.23	15.7048
miR-1246	2q31.1	15.6451
miR-23B-5p	9q22.32	15.5471
miR-892A	Xq27.3	15.4612
miR-376A-3p	14q32.31	15.4542
miR-19A-3p	13q31.3	15.441
miR-374B-5p	Xq13.2	15.4089
miR-190A-5p	15q22.2	15.398
miR-320C	18q11.2	15.3881
miR-320B	1p13.1,1q42.11	15.3683
miR-590-5p	7q11.23	15.267
miR-337-3p	14q32.2	15.2378
miR-1264	Xq23	15.2225
miR-21-5p	17q23.1	15.2219
miR-374B-3p	Xq13.2	15.1934
miR-323B-5p	14q32.31	15.0562
miR-421	Xq13.2	15.0171
miR-770-5p	14q32.2	14.9941
miR-758-3p	14q32.31	14.8165
miR-508-3p	Xq27.3	14.7171
miR-26B-5p	2q35	14.481
miR-499A-5p	20q11.22	14.4767
miR-1538	16q22.1	14.3227
miR-1288-3p	17p11.2	14.249
miR-3943	7p14.1	14.2427
miR-29B-2-5p	1q32.2	14.2269
miR-383-5p	8p22	14.154
miR-130B-5p	22q11.21	14.123
miR-143-3p	5q32	14.0148
miR-3607-5p	5q14.3	14.0014
miR-186-5p	1p31.1	13.9742
miR-676-3p	Xq13.1	13.8217
miR-202-3p	10q26.3	13.8201
miR-3659	1p34.3	13.72
miR-3606-5p	2q32.2	13.6998
miR-1304-5p	11q21	13.6841
miR-2355-5p	2q33.3	13.6825
miR-577	4q26	13.6824
miR-892B	Xq27.3	13.5912
miR-580-3p	5p13.2	13.5009
miR-505-3p	Xq27.1	13.4878
miR-124-3p	8p23.1,8q12.3,20q13.33	13.4806
miR-3691-5p	6p25.1	13.4707
miR-202-5p	10q26.3	13.4199
miR-3125	2p24.3	13.3454
miR-494-3p	14q32.31	13.3095
miR-3174	15q26.1	13.2826
miR-30C-1-3p	1p34.2	13.2119
miR-508-5p	Xq27.3	13.1788
miR-127-5p	14q32.2	13.1335
miR-452-3p	Xq28	13.0545
miR-1276	15q25.3	12.9941
miR-1270	19p12	12.9461
miR-365A-3p	16p13.12	12.9285
miR-874-3p	5q31.2	12.779
miR-888-5p	Xq27.3	12.7788
miR-185-3p	22q11.21	12.7578
miR-499A-3p	20q11.22	12.7358
miR-26A-1-3p	3p22.2	12.7004
miR-452-5p	Xq28	12.6997
miR-369-5p	14q32.31	12.66
miR-16-1-3p	13q14.2	12.5947
miR-660-5p	Xp11.23	12.5944
miR-3684	4q23	12.5131
miR-30C-2-3p	6q13	12.4965
miR-876-3p	9p21.1	12.4904
miR-10A-5p	17q21.32	12.4828
miR-3687	21p11.2	12.4673
miR-345-5p	14q32.2	12.4441
miR-31-3p	9p21.3	12.4379
miR-1272	15q22.31	12.436
miR-29C-5p	1q32.2	12.3558
miR-502-3p	Xp11.23	12.3233
miR-676-5p	Xq13.1	12.315
miR-3660	5q14.3	12.2748
miR-17-5p	13q31.3	12.2355
miR-654-3p	14q32.31	12.2162
miR-20A-5p	13q31.3	12.1359
miR-370-3p	14q32.2	12.0898
miR-191-3p	3p21.31	12.0806
miR-514B-5p	Xq27.3	11.9906
miR-616-3p	12q13.3	11.9353
miR-944	3q28	11.856
miR-2113	6q16.1	11.855
miR-27A-5p	19p13.13	11.7537
miR-509-3p	Xq27.3	11.7365
miR-365A-5p	16p13.12	11.6857
miR-3137	3q29	11.6738
miR-423-3p	17q11.2	11.6729
miR-3688-3p	4q32.1	11.6193
miR-30C-5p	1p34.2,6q13	11.5835
miR-34B-3p	11q23.1	11.5794
miR-643	19q13.41	11.5288
miR-7-5p	9q21.32,15q26.1,19p13.3	11.4568
miR-3126-3p	2p13.3	11.4326
miR-664A-5p	1q41	11.4165
miR-330-3p	19q13.32	11.4088
miR-224-3p	Xq28	11.329
miR-491-3p	9p21.3	11.3186
miR-1229-3p	5q35.3	11.2795
miR-487A-3p	14q32.31	11.2445
miR-671-3p	7q36.1	11.2053
miR-1291	12q13.11	11.1831
miR-877-5p	6p21.33	11.1387
miR-154-5p	14q32.31	11.117
miR-337-5p	14q32.2	11.0858
miR-136-5p	14q32.2	11.066
miR-204-5p	9q21.12	11.0245
miR-340-5p	5q35.3	11.0054
miR-34A-3p	1p36.22	10.9273
miR-548F-3p	2q34,5q22.1,7q35,10q21.1,Xp21.1	10.905
miR-513C-5p	Xq27.3	10.7536
miR-3171	14q12	10.7258
miR-4326	20q13.33	10.717
miR-148A-3p	7p15.2	10.645
miR-1245A	2q32.2	10.576
miR-140-3p	16q22.1	10.5649
miR-3191-3p	19q13.32	10.5154
miR-323A-5p	14q32.31	10.5118
miR-514A-3p	Xq27.3	10.4858
let-7B-3p	22q13.31	10.4679
miR-654-5p	14q32.31	10.3947
miR-219A-5p	6p21.32,9q34.11	10.3475
miR-509-3-5p	Xq27.3	10.3289
miR-561-3p	2q32.1	10.3078
miR-651-5p	Xp22.31	10.2931
miR-412-3p	14q32.31	10.2727
miR-489-3p	7q21.3	10.153
miR-362-5p	Xp11.23	10.1353
miR-185-5p	22q11.21	10.1091
miR-3615	17q25.1	10.0945
miR-23A-3p	19p13.13	10.0725
miR-653-5p	7q21.3	10.0212
miR-607	10q24.1	10.0041
miR-3944-3p	10q26.3	9.9731
miR-34B-5p	11q23.1	9.97158
miR-3127-5p	2q11.2	9.85328
miR-411-3p	14q32.31	9.78057
miR-584-5p	5q32	9.7744
miR-320D	13q14.11,Xq27.1	9.75906
miR-1238-3p	19p13.2	9.75529
miR-379-3p	14q32.31	9.75163
miR-1306-3p	22q11.21	9.73756
miR-891A-5p	Xq27.3	9.72155
miR-33B-5p	17p11.2	9.70243
miR-1275	6p21.31	9.70139
miR-1293	12q13.12	9.68896
let-7I-3p	12q14.1	9.6878
miR-10A-3p	17q21.32	9.66847
miR-22-3p	17p13.3	9.65768
miR-1266-5p	15q21.2	9.65766
miR-3938	3p14.3	9.59363
miR-3680-3p	16p12.2,16p11.2	9.53297
miR-17-3p	13q31.3	9.50781
miR-148B-3p	12q13.13	9.46852
miR-380-5p	14q32.31	9.45464
miR-1228-3p	12q13.3	9.42791
miR-513A-5p	Xq27.3	9.39686
miR-145-3p	5q32	9.39161
miR-509-5p	Xq27.3	9.31265
miR-379-5p	14q32.31	9.25748
miR-369-3p	14q32.31	9.23662
miR-93-5p	7q22.1	9.23507
miR-513B-5p	Xq27.3	9.2168
miR-3611	10p11.21	9.21107
miR-130A-5p	11q12.1	9.20455
miR-1915-3p	10p12.31	9.17323
miR-3679-5p	2q21.2	9.12417
miR-33A-3p	22q13.2	9.0178
miR-127-3p	14q32.2	8.93518
miR-221-3p	Xp11.3	8.92438
miR-506-3p	Xq27.3	8.79853
miR-708-3p	11q14.1	8.79552
miR-3678-5p	17q25.1	8.79147
miR-1296-5p	10q21.3	8.78124
miR-3173-3p	14q32.13	8.75784
miR-346	10q23.2	8.7265
miR-145-5p	5q32	8.71053
miR-132-3p	17p13.3	8.65418
miR-1197	14q32.31	8.64323
miR-551B-5p	3q26.2	8.60646
miR-380-3p	14q32.31	8.56073
miR-495-3p	14q32.31	8.52878
miR-1910-5p	16q24.1	8.38922
miR-1914-5p	20q13.33	8.31554
miR-484	16p13.11	8.30667
miR-425-5p	3p21.31	8.27418
miR-3613-5p	13q14.2	8.26601
miR-130A-3p	11q12.1	8.22189
let-7A-3p	9q22.32,22q13.31	8.18452
miR-636	17q25.1	8.16492
miR-511-5p	10p12.33	8.14713
let-7D-5p	9q22.32	8.14418
miR-3150B-3p	8q22.1	8.13331
miR-26A-5p	3p22.2,12q14.1	8.084
miR-1278	1q31.2	8.07206
miR-1294	5q33.2	8.0596
miR-578	4q32.3	8.05615
miR-3609	7q22.1	8.04956
miR-541-5p	14q32.31	8.04775
miR-147B	15q21.1	8.03212
miR-877-3p	6p21.33	8.02592
miR-589-5p	7p22.1	8.01135
miR-218-2-3p	5q34	8.00374
miR-425-3p	3p21.31	7.97048
miR-3115	1p36.12	7.96463
miR-544A	14q32.31	7.96361
miR-32-3p	9q31.3	7.92106
miR-92A-3p	13q31.3,Xq26.2	7.89826
let-7G-5p	3p21.1	7.89687
miR-4286	8p23.1	7.89628
miR-19B-3p	13q31.3,Xq26.2	7.85205
miR-3610	8q24.11	7.83109
miR-493-5p	14q32.2	7.80988
miR-3934-5p	6p21.31	7.65562
miR-132-5p	17p13.3	7.61415
miR-3139	4q31.21	7.6048
let-7F-1-3p	9q22.32	7.59231
miR-550A-5p	7p14.3	7.57936
miR-381-3p	14q32.31	7.54101
miR-502-5p	Xp11.23	7.53945
miR-197-3p	1p13.3	7.45271
miR-382-5p	14q32.31	7.43569
miR-193A-5p	17q11.2	7.43511
miR-331-5p	12q22	7.40477
miR-579-3p	5p13.3	7.36595
miR-3202	Xq28	7.34909
miR-708-5p	11q14.1	7.34082
miR-20A-3p	13q31.3	7.33176
let-7B-5p	22q13.31	7.30391
miR-3198	12q13.13,22q11.21	7.28877
miR-491-5p	9p21.3	7.2817
miR-1254	10p12.2,10q21.3	7.25382
let-7I-5p	12q14.1	7.24652
miR-937-3p	8q24.3	7.15535
miR-30B-5p	8q24.22	7.14921
miR-26A-2-3p	12q14.1	7.14852
miR-154-3p	14q32.31	7.14108
miR-33A-5p	22q13.2	7.12689
miR-212-3p	17p13.3	7.11177
miR-3923	3p12.3	7.08416
miR-3136-5p	3p14.1	7.08011
miR-507	Xq27.3	7.07825
miR-2277-3p	5q15	6.96722
miR-216B-5p	2p16.1	6.95987
miR-211-5p	15q13.3	6.94509
miR-3116	1p31.3	6.8575
miR-339-3p	7p22.3	6.78453
miR-3620-3p	1q42.13	6.7715
miR-3912-3p	5q35.1	6.75903
miR-210-3p	11p15.5	6.70264
miR-148A-5p	7p15.2	6.67487
miR-1258	2q31.3	6.63569
miR-1265	10p13	6.58617
miR-15A-3p	13q14.2	6.50057
miR-377-3p	14q32.31	6.47955
miR-624-3p	14q12	6.47636
let-7A-5p	9q22.32,11q24.1,22q13.31	6.47435
miR-802	21q22.12	6.4328
miR-1267	13q33.3	6.41325
miR-27A-3p	19p13.13	6.39541
miR-32-5p	9q31.3	6.38069
miR-449A	5q11.2	6.37776
miR-129-5p	7q32.1,11p11.2	6.35223
miR-16-5p	3q25.33,13q14.2	6.32997
miR-548O-3p	7q22.1,20q11.23	6.32203
miR-543	14q32.31	6.28859
miR-15A-5p	13q14.2	6.26657
miR-151A-5p	8q24.3	6.25456
miR-526A	19q13.42	6.20997
miR-641	19q13.2	6.18978
miR-106B-3p	7q22.1	6.17765
miR-134-5p	14q32.31	6.17028
miR-299-5p	14q32.31	6.11969
miR-126-5p	9q34.3	6.10589
miR-3916	1q44	6.07568
miR-320E	19q13.32	6.03364
miR-140-5p	16q22.1	6.02409
miR-3605-5p	1p35.1	6.02043
miR-545-5p	Xq13.2	5.99978
miR-513A-3p	Xq27.3	5.97892
miR-632	17q11.2	5.97556
miR-18A-5p	13q31.3	5.91563
miR-485-5p	14q32.31	5.91397
miR-299-3p	14q32.31	5.90864
miR-3177-3p	16p13.3	5.82116
miR-935	19q13.42	5.79966
miR-448	Xq23	5.7839
miR-493-3p	14q32.2	5.77424
miR-3654	7q33	5.76188
miR-1228-5p	12q13.3	5.75619
let-7F-5p	9q22.32,Xp11.22	5.75106
miR-376B-3p	14q32.31	5.73739
miR-2110	10q25.3	5.72514
miR-2277-5p	5q15	5.6725
miR-589-3p	7p22.1	5.64931
miR-548D-3p	8q24.13,17q24.2	5.61478
miR-191-5p	3p21.31	5.60432
miR-655-3p	14q32.31	5.57933
miR-129-2-3p	11p11.2	5.56432
miR-548B-5p	6q22.31	5.55129
miR-3074-3p	9q22.32	5.49989
miR-193A-3p	17q11.2	5.48935
miR-576-5p	4q25	5.48026
miR-93-3p	7q22.1	5.4683
miR-2355-3p	2q33.3	5.45552
miR-23A-5p	19p13.13	5.44274
miR-939-5p	8q24.3	5.42168
miR-891B	Xq27.3	5.40759
miR-3926	8p23.1	5.40564
miR-23C	Xp22.12	5.40491
miR-376C-3p	14q32.31	5.36008
miR-31-5p	9p21.3	5.35077
miR-1285-3p	2p13.3,7q21.2	5.33146
miR-485-3p	14q32.31	5.28881
miR-622	13q31.3	5.28732
miR-3909	22q12.3	5.23364
miR-107	10q23.31	5.19597
miR-339-5p	7p22.3	5.18754
miR-19B-2-5p	Xq26.2	5.15438
miR-3667-5p	22q13.33	5.09227
miR-671-5p	7q36.1	5.07336
miR-221-5p	Xp11.3	5.04363
miR-411-5p	14q32.31	5.03861
miR-2116-3p	15q22.2	5.03059
miR-3661	5q31.1	4.99905
let-7G-3p	3p21.1	4.99819
miR-149-5p	2q37.3	4.97622
miR-208B-3p	14q11.2	4.96684
miR-10B-5p	2q31.1	4.92241
miR-126-3p	9q34.3	4.91133
miR-510-5p	Xq27.3	4.88798
miR-15B-5p	3q25.33	4.81621
miR-3132	2q35	4.72787
miR-3140-3p	4q31.3	4.71584
miR-581	5q11.2	4.62703
miR-129-1-3p	7q32.1	4.61788
miR-362-3p	Xp11.23	4.58827
miR-146A-3p	5q34	4.57699
miR-3910	9q22.31	4.57672
miR-1292-5p	20p13	4.56636
miR-765	1q23.1	4.56193
miR-3920	11q22.1	4.52973
miR-548N	7p14.3	4.52623
miR-15B-3p	3q25.33	4.48978
miR-10B-3p	2q31.1	4.48404
miR-3655	5q31.3	4.39567
miR-3613-3p	13q14.2	4.39002
miR-1193	14q32.31	4.35365
miR-938	10p11.23	4.33795
miR-208A-3p	14q11.2	4.32552
miR-548B-3p	6q22.31	4.28484
miR-548A-5p	8q22.3	4.25858
miR-548K	11q13.3	4.25405
miR-548E-3p	10q25.2	4.25234
miR-570-3p	3q29	4.2462
miR-95-3p	4p16.1	4.22538
miR-3146	7p21.1	4.2235
miR-377-5p	14q32.31	4.18804
miR-1234-3p	8q24.3	4.17874
miR-3678-3p	17q25.1	4.1394
miR-30D-3p	8q24.22	4.13923
miR-423-5p	17q11.2	4.12703
miR-3616-3p	20q13.12	4.08094
miR-3169	13q21.2	4.01751
miR-30B-3p	8q24.22	3.97812
miR-449C-5p	5q11.2	3.96333
miR-330-5p	19q13.32	3.92228
miR-138-5p	3p21.32,16q13	3.91482
miR-3679-3p	2q21.2	3.90126
miR-2114-3p	Xq28	3.89779
miR-3652	12q23.3	3.88525
miR-378B	3p25.3	3.87866
miR-3130-3p	2q33.3	3.85634
miR-3126-5p	2p13.3	3.83332
miR-514B-3p	Xq27.3	3.83306
let-7F-2-3p	Xp11.22	3.80772
miR-3917	1p36.11	3.76378
miR-149-3p	2q37.3	3.76176
miR-1290	1p36.13	3.7368
miR-3128	2q31.2	3.7259
miR-3129-5p	2q32.2	3.65391
miR-326	11q13.4	3.6314
miR-106B-5p	7q22.1	3.58203
miR-615-5p	12q13.13	3.54379
miR-2116-5p	15q22.2	3.47025
miR-603	10p12.2	3.43141
miR-3176	16p13.3	3.43124
miR-153-3p	2q35,7q36.3	3.41506
miR-27B-5p	9q22.32	3.41356
miR-597-5p	8p23.1	3.34473
miR-190B	1q21.3	3.33229
miR-302E	11p15.4	3.32556
miR-449B-3p	5q11.2	3.32429
miR-1257	20q13.33	3.32191
miR-1537-3p	1q42.3	3.30156
miR-3939	6q27	3.30006
miR-665	14q32.2	3.29399
miR-3144-3p	6q22.31	3.28647
miR-3915	Xp21.1	3.24891
miR-3135A	3p24.3	3.24729
miR-3157-5p	10q24.1	3.22731
miR-3690	Xp22.33,Yp11.32	3.1807
miR-3156-5p	10q11.21,18p11.21,21q11.2	3.12912
miR-103A-2-5p	20p13	3.12863
miR-3158-3p	10q24.32	3.09281
miR-1249	22q13.31	3.07686
miR-548L	11q21	2.98791
miR-3189-3p	19p13.11	2.89919
miR-1913	6q27	2.8897
miR-3148	8p12	2.8722
miR-943	4p16.3	2.80259
miR-3150A-3p	8q22.1	2.78335
miR-449B-5p	5q11.2	2.77321
miR-1908-5p	11q12.2	2.70285
miR-544B	3q21.2	2.69467
miR-1181	19p13.2	2.65065
miR-549A	15q25.1	2.64717
miR-196A-3p	12q13.13	2.61844
miR-659-3p	22q13.1	2.60711
miR-885-3p	3p25.3	2.59337
miR-3188	19p13.11	2.58509
miR-3680-5p	16p12.2,16p11.2	2.54709
miR-518E-5p	19q13.42	2.53133
miR-3121-3p	1q25.3	2.52998
miR-548Q	10p13	2.49346
miR-19A-5p	13q31.3	2.41606
miR-3161	11p11.2	2.34125
miR-2278	9q22.32	2.30398
miR-4306	13q32.3	2.29648
miR-3650	5p13.1	2.28692
miR-1236-3p	6p21.33	2.25372
miR-658	22q13.1	2.2082
miR-3200-5p	22q12.2	2.19529
miR-3149	8q21.11	2.1918
miR-2114-5p	Xq28	2.18557
miR-3159	11p15.1	2.15551
miR-890	Xq27.3	2.15461
miR-3914	7q11.22	2.13121
miR-3145-3p	6q23.3	2.06669
miR-2115-3p	3p21.31	2.06129
miR-3151-5p	8q22.3	2.05233
miR-3622A-5p	8p21.1	1.96431
miR-3194-5p	20q13.2	1.92329
miR-545-3p	Xq13.2	1.89303
miR-1231	1q32.1	1.89012
miR-3183	17p13.3	1.88437
miR-3163	11q13.2	1.88072
miR-3143	6p22.1	1.86585
miR-466	3p23	1.79933
miR-3692-3p	6q25.3	1.77714
miR-3181	16q12.1	1.76356
miR-3685	12q22	1.73311
miR-186-3p	1p31.1	1.71265
miR-3911	9q34.11	1.70826
miR-572	4p15.33	1.69974
miR-875-3p	8q22.2	1.68807
miR-1260B	11q21	1.68359
miR-3925-5p	6p21.31	1.67915
miR-3190-5p	19q13.32	1.67826
miR-1225-3p	16p13.3	1.67767
miR-1914-3p	20q13.33	1.67292
miR-586	6p21.1	1.67191
miR-3124-5p	1q44	1.66478
miR-138-1-3p	3p21.32	1.66326
miR-933	2q31.1	1.65749
miR-3192-5p	20p11.23	1.49114
miR-3186-5p	17q25.3	1.44207
miR-1237-3p	11q13.1	1.43083
miR-3164	11q13.3	1.42675
miR-3152-3p	9p22.1	1.40867
miR-670-5p	11p11.2	1.39742
miR-3675-5p	1p36.13	1.39537
miR-450B-3p	Xq26.3	1.39425
miR-611	11q12.2	1.39169
miR-3675-3p	1p36.13	1.36703
miR-3612	12q24.32	1.2884
miR-1252-5p	12q21.2	1.23378
miR-2115-5p	3p21.31	1.19928
miR-3667-3p	22q13.33	1.17007
miR-3197	21q22.2	1.11811
miR-614	12p13.1	1.10989
miR-3166	11q14.2	1.1012
miR-138-2-3p	16q13	1.09357
miR-2276-3p	13q12.12	1.08786
miR-3681-5p	2p24.3	1.07732
miR-3619-5p	22q13.31	1.06964
miR-1909-5p	19p13.3	1.06195
miR-3927-3p	9q31.3	1.0551
miR-3907	7q36.1	1.02508
miR-3919	3q25.33	1.0176
miR-1256	1p36.12	0.972352
miR-3622B-3p	8p21.1	0.962747
miR-3178	16p13.3	0.958251
miR-1289	5q31.1,20q11.22	0.958166
miR-3663-5p	10q25.3	0.956637
miR-3138	4p16.1	0.950316
miR-1286	22q11.21	0.937455
miR-3663-3p	10q25.3	0.935112
miR-1255A	4q24	0.932985
miR-559	2p21	0.927775
miR-3908	12q24.31	0.921988
miR-3175	15q26.1	0.898929
miR-3918	6q25.3	0.88267
miR-3617-5p	20q13.12	0.873066
miR-548D-5p	8q24.13,17q24.2	0.866596
miR-3133	2q37.3	0.827921
miR-612	11q13.1	0.815418
miR-1224-3p	3q27.1	0.785927
miR-548A-3p	6p22.3,6q23.3,8q22.3	0.783598
miR-374C-5p	Xq13.2	0.749827
miR-1226-5p	3p21.31	0.728881
miR-599	8q22.2	0.724661
miR-1303	5q33.2	0.71931
miR-3179	16p13.11,16p12.3	0.69545
miR-3657	12q24.13	0.638552
miR-449C-3p	5q11.2	0.627474
miR-1225-5p	16p13.3	0.625819
miR-602	9q34.3	0.624102
miR-1909-3p	19p13.3	0.622502
miR-922	3q29	0.605096
miR-875-5p	8q22.2	0.58447
miR-610	11p14.1	0.570314
miR-3921	3q12.1	0.568421
miR-555	1q22	0.563246
miR-4322	19p13.2	0.547037
miR-198	3q13.33	0.537715
miR-3147	7p11.2	0.500534
miR-1253	17p13.3	0.478221
miR-642B-3p	19q13.32	0.472317
miR-3668	6q24.1	0.472293
miR-3168	13q14.11	0.450344
miR-2117	17q21.31	0.448589
miR-422A	15q22.31	0.447933
miR-548M	Xq21.33	0.447151
miR-3155A	10p15.1	0.440581
miR-3165	11q13.4	0.436
miR-621	13q14.11	0.425159
miR-3160-3p	11p11.2	0.413231
miR-921	1q24.1	0.398066
miR-4284	7q11.23	0.395841
miR-3167	11q24.2	0.379086
miR-519B-5p	19q13.42	0.364658
miR-1322	8p23.1	0.355653
miR-548W	16p12.1	0.355356
miR-3195	20q13.33	0.342978
miR-516A-3p	19q13.42	0.341783
miR-3618	22q11.21	0.326317
miR-1273A	8q22.2	0.31977
miR-609	10q25.1	0.294527
miR-3658	1q24.1	0.273866
miR-564	3p21.31	0.272325
miR-548U	6p11.2	0.255107
miR-3672	Xq24	0.253397
miR-3646	20q13.12	0.24932
miR-3936	5q31.1	0.249016
miR-588	6q22.32	0.24898
miR-147A	9q33.2	0.234982
miR-3144-5p	6q22.31	0.231518
miR-3935	16q12.2	0.216279
miR-3196	20q13.33	0.203136
miR-3142	5q34	0.201706
miR-519C-5p	19q13.42	0.201452
miR-647	20q13.33	0.191553
miR-888-3p	Xq27.3	0.18516
miR-936	10q25.1	0.181538
miR-764	Xq23	0.173927
miR-3184-5p	17q11.2	0.163787
miR-3616-5p	20q13.12	0.16292
miR-3185	17q21.32	0.157571
miR-718	Xq28	0.155635
miR-3929	18q12.2	0.151152
miR-3162-5p	11q12.1	0.150372
miR-300	14q32.31	0.141979
miR-650	22q11.22	0.134459
miR-1260A	14q24.3	0.132645
miR-3153	9q22.2	0.130648
miR-3119	1q24.2	0.125894
miR-492	12q22	0.118337
miR-523-5p	19q13.42	0.115402
miR-3941	10q26.13	0.0901318
miR-1273C	6q25.2	0.0852286
miR-3714	3p24.3	0.0823543
miR-596	8p23.3	0.0708534
miR-1281	22q13.2	0.0698991
miR-630	15q24.1	0.0685419
miR-3180	16p13.3,16p13.11	0.0616836
miR-1178-3p	12q24.23	0.0609572
miR-3120-3p	1q24.3	0.0509395
miR-550B-3p	7p14.3	0.0494214
miR-3671	1p31.3	0.0491273
miR-3622B-5p	8p21.1	0.045356
miR-1302	1p36.33,2q13,2q33.3,7p21.1,8q24.3,9p24.3,9q22.33,12q24.13,15q26.3,19p13.3,20q13.13	0.045186
miR-637	19p13.3	0.0440397
miR-640	19p13.11	0.0436978
miR-1200	7p14.2	0.0401594
miR-657	17q25.3	0.0315608
miR-1827	12q23.1	0.0292973
miR-3689B-5p	9q34.3	0.028986
miR-661	8q24.3	0.0285696
miR-1469	15q26.2	0.0252004
miR-3683	7p22.1	0.0208483
miR-3656	11q23.3	0.018768
miR-3692-5p	6q25.3	0.0166112
miR-516B-3p	19q13.42	0.0162122
miR-662	16p13.3	0.0151546
miR-568	3q13.31	0.011938
miR-558	2p22.3	0.0113031
miR-601	9q33.3	0.00969155
miR-518D-5p	19q13.42	0.00657449
miR-548H-5p	6q23.2,8p21.2,14q23.2,16p13.13,17p12	0.0062912
miR-548P	5q21.1	0.00622295
miR-1182	1q42.2	0.00495233
miR-574-5p	4p14	0.00043842
miR-4304	12q24.31	0
miR-4323	19q13.2	0
miR-4303	12q23.1	0
miR-4302	12p12.1	0
miR-4301	11q23.2	0
miR-1471	2q37.1	0
miR-1470	19p13.12	0
miR-4324	19q13.33	0
miR-4325	20q13.31	0
miR-4300	11q14.1	0
miR-4299	11p15.3	0
miR-3180-5p	16p13.11,16p12.3	0
miR-3180-3p	16p13.11,16p12.3	0
miR-4328	Xq21.1	0
miR-4329	Xq23	0
miR-4330	Xq28	0
miR-4298	11p15.5	0
miR-3182	16q23.3	0
miR-4297	10q26.3	0
miR-4296	10q26.13	0
miR-4295	10q25.2	0
miR-4294	10q11.23	0
miR-4293	10p13	0
miR-4292	9q34.3	0
miR-4291	9q22.31	0
miR-4290	9q22.2	0
miR-4289	9q22.1	0
miR-3186-3p	17q25.3	0
miR-4288	8p21.1	0
miR-4287	8p21.1	0
miR-4285	7q22.1	0
miR-4283	7p11.2,7q11.21	0
miR-4282	6q13	0
miR-4281	5q35.2	0
miR-4280	5q14.3	0
miR-4279	5p13.3	0
miR-1972	16p13.11,16q22.1	0
miR-3689B-3p	9q34.3	0
miR-4278	5p15.31	0
miR-3201	22q13.32	0
miR-4277	5p15.33	0
miR-3689A-3p	9q34.3	0
miR-3689A-5p	9q34.3	0
miR-4276	4q34.1	0
miR-3686	8q24.21	0
miR-1299	9q21.11	0
miR-4275	4p15.1	0
miR-1297	13q14.3	0
miR-325	Xq21.1	0
miR-4274	4p16.1	0
miR-3681-3p	2p24.3	0
miR-4273	3p12.3	0
miR-4272	3p14.1	0
miR-4271	3p21.31	0
miR-4270	3p25.1	0
miR-4269	2q37.3	0
miR-4268	2q35	0
miR-4267	2q13	0
miR-4266	2q12.3	0
miR-4265	2q12.3	0
miR-3674	8p23.3	0
miR-3673	8q24.21	0
miR-4314	17p13.1	0
miR-1282	15q15.3	0
miR-941	20q13.33	0
miR-924	18q12.3	0
miR-1279	12q15	0
miR-3670	16p13.11	0
miR-3669	8q24.21	0
miR-4264	2p12	0
miR-4263	2p23.2	0
miR-1273D	1p36.22	0
miR-920	12p12.1	0
miR-762	16p11.2	0
miR-608	10q24.31	0
miR-3666	7q31.1	0
miR-4262	2p25.1	0
miR-3665	13q22.3	0
miR-4261	2p25.1	0
miR-761	1p32.3	0
miR-1268A	15q11.2	0
miR-2052	8q21.11	0
miR-2053	8q23.3	0
miR-2054	4q28.1	0
miR-4260	1q32.2	0
miR-3621	9q34.3	0
miR-3141	5q33.2	0
miR-1261	11q14.3	0
miR-3134	3p25.1	0
miR-759	13q14.3	0
miR-4259	1q23.2	0
miR-711	3p21.31	0
miR-4258	1q21.3	0
miR-1973	4q26	0
miR-4257	1q21.3	0
miR-663B	2q21.2	0
miR-4256	1p13.2	0
miR-3649	12p13.33	0
miR-3713	15q24.3	0
miR-4255	1p34.3	0
miR-1255B-5p	1q24.2,4p14	0
miR-4253	1p36.12	0
miR-4252	1p36.31	0
miR-4251	1p36.32	0
miR-3123	1q43	0
miR-3122	1q32.3	0
miR-649	22q11.21	0
miR-648	22q11.21	0
miR-646	20q13.33	0
miR-645	20q13.13	0
miR-3118	1q21.1,15q11.2,21q11.2	0
miR-644A	20q11.22	0
miR-1244	2q37.1,12p13.31,12p13.2	0
miR-3945	4q35.1	0
miR-638	19p13.2	0
miR-522-5p	19q13.42	0
miR-635	17q24.2	0
miR-634	17q24.2	0
miR-302F	18q12.1	0
miR-384	Xq21.1	0
miR-1233-3p	15q14	0
miR-633	17q23.2	0
miR-631	15q24.2	0
miR-4315	17q21.31,17q24.1	0
miR-4313	15q24.2	0
miR-4312	15q23	0
miR-4311	15q22.31	0
miR-298	20q13.32	0
miR-297	4q25	0
miR-3924	10q21.1	0
miR-2909	17q12	0
miR-4316	17q25.3	0
miR-2861	9q34.11	0
miR-548Z	12q14.2	0
miR-1208	8q24.21	0
miR-1207-3p	8q24.21	0
miR-1207-5p	8q24.21	0
miR-1206	8q24.21	0
miR-1205	8q24.21	0
miR-1204	8q24.21	0
miR-1203	17q21.32	0
miR-1202	6q25.3	0
miR-4317	18p11.31	0
miR-593-3p	7q32.1	0
miR-4310	15q15.1	0
miR-595	7q36.3	0
miR-1184	Xq28	0
miR-1183	7p15.3	0
miR-4309	14q32.31	0
miR-1539	18q21.1	0
miR-600	9q33.3	0
miR-553	1p21.2	0
miR-4318	18q12.2	0
miR-554	1q21.3	0
miR-4308	14q22.2	0
miR-557	1q24.2	0
miR-4307	14q12	0
miR-604	10p11.23	0
miR-562	2q37.1	0
miR-606	10q22.2	0
miR-563	3p25.1	0
miR-613	12p13.1	0
miR-548AA	8q24.13,17q24.2	0
miR-4319	18q12.3	0
miR-103B	5q34,20p13	0
miR-566	3p21.31	0
miR-617	12q21.31	0
miR-548C-3p	12q14.2	0
miR-548C-5p	12q14.2	0
miR-567	3q13.2	0
miR-619-3p	12q24.11	0
miR-1825	20q11.21	0
miR-569	3q26.2	0
miR-571	4p16.3	0
miR-620	12q24.21	0
miR-4320	18q21.1	0
miR-575	4q21.22	0
miR-623	13q32.3	0
miR-576-3p	4q25	0
miR-583	5q15	0
miR-548G-3p	4q31.22	0
miR-4321	19p13.3	0
miR-626	15q15.1	0
miR-548I	3q21.2,4p16.1,8p23.1,Xq21.1	0
miR-587	6q21	0
miR-4305	13q14.11	0
miR-591	7q21.3	0
miR-593-5p	7q32.1	0
miR-4327	21q22.11	0
