# Supplementary material for: Integrated Molecular Characterization of Testicular Germ Cell Tumors
Source: Cell Rep. Author manuscript; Available in PMC 2018 Aug 3. (PMC6075738; doi:10.1016/j.celrep.2018.05.039)
Supplement: 6 [file NIHMS977848-supplement-6.xlsx]

## Sheet: Group1 Seminoma to Group2 Semin
Table S6. Related to Figures 1 and S1. Differentially expressed mRNAs by histology types.
Analysis_Group1Seminoma_v_Group2Seminoma																					Overlap Results (mSigDB)
Comparing Group1 seminomas to Group2 seminomas
*mSigDB results begin at column "V"																					Collection(s):	Hallmark
Genes upregulated in Group 1 Pure Seminomas compared to Group 2 Pure Seminomas									Genes downregulated in Group 1 Pure Seminomas compared to Group 2 Pure Seminomas												# overlaps shown:	32
ids	Entrez	Expected score (dExp)	Observed score(d)	Numerator(r)	Denominator (s+s0)	Fold change(Unlogged)	q-value (%)		ids	Expected score (dExp)	Entrez	Observed score(d)	Numerator(r)	Denominator (s+s0)	Fold change(Unlogged)	q-value (%)	Normalized Fold Change				# genesets in collections:	50
PIGR	5284	-0.387741	4.99816	2.40273	0.480723	155.448	0		8211	ILF3	3609	-0.116364	-3.4822	-0.405556	0.116465	0.749346	8.58624				# genes in comparison (n):	982
CD1B	910	-0.168648	4.65518	2.94762	0.633191	13.6566	0		2773	UPF1	5976	-0.812156	-3.69953	-0.43413	0.117347	0.742732	8.52173				# genes in universe (N):	45956
BPI	671	-0.00733528	6.59163	3.31869	0.503471	13.3675	0		12270	PCBP2	5094	0.335655	-3.63237	-0.435968	0.120023	0.73371	8.33174				Genes upregulated in Group 1 Pure Seminomas compared to Group 2 Pure Seminomas
TM7SF4	81501	0.0872565	5.02604	3.06064	0.608956	12.2132	0		6432	GSK3A	2931	-0.314484	-4.11459	-0.506965	0.123212	0.706327	8.11611				Gene Set Name	# Genes in Gene Set (K)	Description	# Genes in Overlap (k)	k/K	p-value	FDR q-value
CSF2	1437	-0.932149	6.92345	3.43311	0.495867	11.5158	0		17805	FNTA	2339	1.49452	-3.55434	-0.453345	0.127547	0.72101	7.84024				HALLMARK_ALLOGRAFT_REJECTION	200	Genes up-regulated during transplant rejection.	77	0.385	4.9e-75	2.45e-73
CP	1356	-0.435461	4.4142	3.06909	0.695278	11.1068	0		11185	ZNF586	54807	0.209694	-3.64435	-0.464919	0.127573	0.727943	7.83867				HALLMARK_INFLAMMATORY_RESPONSE	200	Genes defining inflammatory response.	72	0.36	1.08e-67	2.7e-66
ALOX15B	247	-0.124784	5.6746	3.74323	0.659647	10.8931	0		17668	ZNF180	7733	1.41264	-4.15951	-0.545497	0.131144	0.679837	7.62518				HALLMARK_INTERFERON_GAMMA_RESPONSE	200	Genes up-regulated in response to IFNG [GeneID=3458].	61	0.305	2.04e-52	3.4e-51
VNN1	8876	-0.656653	5.13061	3.20736	0.625142	10.3959	0		7747	CS	1431	-0.166876	-4.09013	-0.542765	0.132701	0.699959	7.53572				HALLMARK_COMPLEMENT	200	Genes encoding components of the complement system, which is part of the innate immune system.	59	0.295	8.96e-50	1.12e-48
SULT1C2	6819	2.11226	5.49689	3.01391	0.548294	10.2269	0		11902	CARM1	10498	0.291916	-3.41913	-0.458012	0.133956	0.725105	7.46514				HALLMARK_TNFA_SIGNALING_VIA_NFKB	200	Genes regulated by NF-kB in response to TNF [GeneID=7124].	58	0.29	1.81e-48	1.81e-47
CCL1	6346	-1.61451	5.69669	2.61848	0.459649	9.92161	0		4758	SMARCA4	6597	-0.516786	-3.527	-0.475366	0.134779	0.723042	7.41955				HALLMARK_KRAS_SIGNALING_UP	200	Genes up-regulated by KRAS activation.	46	0.23	1.07e-33	8.96e-33
SLC18A1	6570	0.157959	4.45164	2.31128	0.519198	9.61611	0		16961	ZNF256	10172	1.13256	-3.92261	-0.529476	0.134981	0.685867	7.40847				HALLMARK_IL6_JAK_STAT3_SIGNALING	87	Genes up-regulated by IL6 [GeneID=3569] via STAT3 [GeneID=6774], e.g., during acute phase response.	33	0.3793	1.58e-32	1.13e-31
DKFZp686A1627	266695	0.398431	4.34069	1.9931	0.459166	9.46501	0		2322	KHSRP	8570	-0.895826	-4.6023	-0.628271	0.136512	0.639329	7.32534				HALLMARK_IL2_STAT5_SIGNALING	200	Genes up-regulated by STAT5 in response to IL2 stimulation.	35	0.175	9.5e-22	5.94e-21
CXCL3	2921	0.342285	3.39534	1.64469	0.484397	9.46354	0		7246	ICMT	23463	-0.221988	-3.53381	-0.488455	0.138223	0.709871	7.23467				HALLMARK_APOPTOSIS	161	Genes mediating programmed cell death (apoptosis) by activation of caspases.	30	0.1863	1.2e-19	6.66e-19
FBP1	2203	0.860833	5.32567	3.01917	0.566908	9.23218	0		7226	ZNF146	7705	-0.224239	-4.92769	-0.681472	0.138294	0.613604	7.23095				HALLMARK_EPITHELIAL_MESENCHYMAL_TRANSITION	200	Genes defining epithelial-mesenchymal transition, as in wound healing, fibrosis and metastasis.	30	0.15	6.6e-17	3.3e-16
MYBPH	4608	0.842106	5.44393	2.16497	0.397685	9.10144	0		9015	PPM1G	5496	-0.0295052	-3.57911	-0.495001	0.138303	0.708797	7.2305				HALLMARK_COAGULATION	138	Genes encoding components of blood coagulation system; also up-regulated in platelets.	25	0.1812	2.64e-16	1.2e-15
SIGLEC15	284266	0.428919	5.43328	2.99457	0.551154	8.48683	0		1872	DHX57	90957	-0.990681	-4.08931	-0.567518	0.138781	0.666742	7.2056				HALLMARK_INTERFERON_ALPHA_RESPONSE	97	Genes up-regulated in response to alpha interferon proteins.	20	0.2062	1.88e-14	7.84e-14
MMP12	4321	0.197522	5.48389	3.30103	0.601951	8.47578	0		4003	ZNF320	162967	-0.619393	-4.76742	-0.662852	0.139038	0.640666	7.19228				HALLMARK_XENOBIOTIC_METABOLISM	200	Genes encoding proteins involved in processing of drugs and other xenobiotics.	23	0.115	7.3e-11	2.81e-10
CPA2	1358	1.24898	4.86152	2.27802	0.468582	8.08877	0		15253	DCTN2	10540	0.752469	-3.8076	-0.529999	0.139195	0.694267	7.18416				HALLMARK_P53_PATHWAY	200	Genes involved in p53 pathways and networks.	20	0.1	1.41e-08	5.04e-08
ORM1	5004	0.993882	3.35793	2.4071	0.716841	8.08667	0		6982	NOL10	79954	-0.251544	-3.63894	-0.51002	0.140156	0.695918	7.1349				HALLMARK_BILE_ACID_METABOLISM	112	Genes involve in metabolism of bile acids and salts.	13	0.1161	8.66e-07	2.89e-06
CD1E	913	0.0415858	5.13672	2.48974	0.484695	8.08061	0		16580	ATL2	64225	1.02711	-5.67482	-0.801418	0.141223	0.574889	7.08098				HALLMARK_APICAL_JUNCTION	200	Genes encoding components of apical junction complex.	17	0.085	1.68e-06	4.41e-06
CHIT1	1118	-0.265474	3.86757	3.91963	1.01346	8.02303	0		17647	ZSCAN22	342945	1.40164	-4.01332	-0.57088	0.142246	0.679043	7.03007				HALLMARK_ESTROGEN_RESPONSE_EARLY	200	Genes defining early response to estrogen.	17	0.085	1.68e-06	4.41e-06
EHF	26298	-0.22586	3.93758	1.73605	0.440892	7.83865	0		851	VPS37A	137492	-1.29439	-4.04388	-0.57597	0.14243	0.666095	7.021				HALLMARK_ESTROGEN_RESPONSE_LATE	200	Genes defining late response to estrogen.	17	0.085	1.68e-06	4.41e-06
CHI3L1	1116	-0.426541	4.62527	3.79788	0.821116	7.66296	0		14436	TFAP2C	7022	0.62161	-3.74657	-0.535052	0.142811	0.678317	7.00225				HALLMARK_HYPOXIA	200	Genes up-regulated in response to low oxygen levels (hypoxia).	17	0.085	1.68e-06	4.41e-06
HTRA4	203100	-0.97559	4.4715	2.52044	0.563668	7.64837	0		8654	ZNF253	56242	-0.0682524	-3.73879	-0.535913	0.143339	0.692921	6.97648				HALLMARK_UV_RESPONSE_UP	158	Genes up-regulated in response to ultraviolet (UV) radiation.	14	0.0886	8.42e-06	2.11e-05
ZG16B	124220	-1.31004	6.03735	2.80445	0.464517	7.57944	0		2554	SLC25A44	9673	-0.851641	-3.80152	-0.544974	0.143357	0.674287	6.97559				HALLMARK_MTORC1_SIGNALING	200	Genes up-regulated through activation of mTORC1 complex.	15	0.075	2.99e-05	7.11e-05
DNASE2B	58511	-0.158387	5.08396	2.5891	0.50927	7.52486	0		2058	DENR	8562	-0.949722	-3.58099	-0.514904	0.143788	0.692382	6.95467				HALLMARK_CHOLESTEROL_HOMEOSTASIS	74	Genes involved in cholesterol homeostasis.	8	0.1081	0.000183	0.000417
GP1BA	2811	0.0605523	6.6576	2.82124	0.423763	7.47184	0		13717	R3HDM2	22864	0.519704	-4.05358	-0.583345	0.143909	0.659688	6.94886				HALLMARK_PEROXISOME	104	Genes encoding components of peroxisome.	9	0.0865	0.000402	0.000875
NUPR1	26471	0.785139	4.80152	2.28944	0.476817	7.40521	0		3343	GPHN	10243	-0.717447	-3.43427	-0.495009	0.144138	0.704267	6.9378				HALLMARK_REACTIVE_OXIGEN_SPECIES_PATHWAY	49	Genes up-regulated by reactive oxigen species (ROS).	6	0.1224	0.000599	0.00125
C15orf48	84419	0.657468	5.63819	2.73349	0.484816	7.01954	0		11285	BRF2	55290	0.221072	-3.45359	-0.499945	0.144761	0.712168	6.90794				HALLMARK_MYOGENESIS	200	Genes involved in development of skeletal muscle (myogenesis).	12	0.06	0.00134	0.00267
CLEC4E	26253	-1.15314	5.19823	2.77295	0.533441	6.67901	0		13818	ZNF814	730051	0.533286	-4.55812	-0.661675	0.145164	0.627862	6.88876				HALLMARK_NOTCH_SIGNALING	32	Genes up-regulated by activation of Notch signaling.	4	0.125	0.00463	0.0089
ATP1A4	480	0.389104	3.99623	1.92794	0.482441	6.67462	0		8132	KDM4B	23030	-0.124888	-3.41795	-0.496635	0.145302	0.704004	6.88223				HALLMARK_ANDROGEN_RESPONSE	101	Genes defining response to androgens.	7	0.0693	0.00604	0.0112
EMR3	84658	0.12951	5.07292	2.72454	0.537074	6.66041	0		11545	APEX1	328	0.250832	-3.6236	-0.528819	0.145938	0.698851	6.85225				HALLMARK_FATTY_ACID_METABOLISM	158	Genes encoding proteins involved in metabolism of fatty acids.	9	0.057	0.00714	0.0128
C6orf223	221416	-0.036241	3.77853	1.43665	0.380213	6.43572	0		7174	GPATCH1	55094	-0.230086	-3.48005	-0.508932	0.146243	0.69833	6.83793				HALLMARK_PI3K_AKT_MTOR_SIGNALING	105	Genes up-regulated by activation of the PI3K/AKT/mTOR pathway.	7	0.0667	0.00743	0.0128
CYP27B1	1594	-0.260424	5.97485	2.39222	0.400381	6.40434	0		1113	CNPY2	10330	-1.19803	-4.19506	-0.614906	0.146579	0.652884	6.82227				HALLMARK_GLYCOLYSIS	200	Genes encoding proteins involved in glycolysis and gluconeogenesis.	10	0.05	0.0113	0.0183
CTSK	1513	-0.221175	5.54198	2.16513	0.390678	6.32205	0		1060	VSIG10	54621	-1.21555	-4.10124	-0.604895	0.14749	0.664747	6.7801				HALLMARK_HEME_METABOLISM	200	Genes involved in metabolism of heme (a cofactor consisting of iron and porphyrin) and erythroblast differentiation.	10	0.05	0.0113	0.0183
IL22RA2	116379	0.527211	5.83744	2.10945	0.361365	6.10313	0		10563	GTF3C2	2976	0.13953	-4.086	-0.606575	0.148452	0.653437	6.73618				HALLMARK_APICAL_SURFACE	44	Genes encoding proteins over-represented on the apical surface of epithelial cells, e.g., important for cell polarity (apical area).	4	0.0909	0.0143	0.0223
CXCL1	2919	-0.467584	5.88876	2.71331	0.46076	6.06267	0		2046	ZNF234	10780	-0.952381	-3.9494	-0.587456	0.148746	0.664213	6.72288
RNF212	285498	-0.0725685	5.57406	2.385	0.427874	5.9669	0		16350	POM121	9883	0.970452	-3.91988	-0.586254	0.149559	0.659211	6.68632
OSCAR	126014	1.02153	5.5043	2.28966	0.415977	5.94046	0		14742	ZMYM3	9203	0.668636	-3.7462	-0.56216	0.150061	0.68085	6.66394				Gene/Gene Set Overlap Matrix
CCL20	6364	0.277047	5.46943	2.21647	0.405246	5.91045	0		3616	NACC1	112939	-0.675527	-3.98147	-0.599604	0.150598	0.640869	6.64017
KMO	8564	0.496787	5.45847	2.36163	0.432654	5.84129	0		13514	CEP78	84131	0.492299	-3.45382	-0.521469	0.150983	0.708497	6.62326				Entrez Gene Id	Gene Symbol	Gene Description	HALLMARK_ALLOGRAFT_REJECTION	HALLMARK_INFLAMMATORY_RESPONSE	HALLMARK_INTERFERON_GAMMA_RESPONSE	HALLMARK_COMPLEMENT	HALLMARK_TNFA_SIGNALING_VIA_NFKB	HALLMARK_KRAS_SIGNALING_UP	HALLMARK_IL6_JAK_STAT3_SIGNALING	HALLMARK_IL2_STAT5_SIGNALING	HALLMARK_APOPTOSIS	HALLMARK_EPITHELIAL_MESENCHYMAL_TRANSITION	HALLMARK_COAGULATION	HALLMARK_INTERFERON_ALPHA_RESPONSE	HALLMARK_XENOBIOTIC_METABOLISM	HALLMARK_P53_PATHWAY	HALLMARK_BILE_ACID_METABOLISM	HALLMARK_APICAL_JUNCTION	HALLMARK_ESTROGEN_RESPONSE_EARLY	HALLMARK_ESTROGEN_RESPONSE_LATE	HALLMARK_HYPOXIA	HALLMARK_UV_RESPONSE_UP	HALLMARK_MTORC1_SIGNALING	HALLMARK_CHOLESTEROL_HOMEOSTASIS	HALLMARK_PEROXISOME	HALLMARK_REACTIVE_OXIGEN_SPECIES_PATHWAY	HALLMARK_MYOGENESIS	HALLMARK_NOTCH_SIGNALING
LGALS2	3957	-1.45055	6.28426	2.48951	0.39615	5.81586	0		3369	SMARCB1	6598	-0.713313	-3.46467	-0.524395	0.151355	0.69238	6.60697				6352	CCL5	chemokine (C-C motif) ligand 5	HALLMARK_ALLOGRAFT_REJECTION	HALLMARK_INFLAMMATORY_RESPONSE	HALLMARK_INTERFERON_GAMMA_RESPONSE	HALLMARK_COMPLEMENT	HALLMARK_TNFA_SIGNALING_VIA_NFKB
HSD11B1	3290	0.37667	5.48959	2.75583	0.502011	5.81504	0		4591	RAB3D	9545	-0.538748	-4.42376	-0.673686	0.152288	0.622198	6.5665				3937	LCP2	lymphocyte cytosolic protein 2 (SH2 domain containing leukocyte protein of 76kDa)	HALLMARK_ALLOGRAFT_REJECTION	HALLMARK_INFLAMMATORY_RESPONSE	HALLMARK_INTERFERON_GAMMA_RESPONSE	HALLMARK_COMPLEMENT
RFX6	222546	0.138086	4.88956	2.43293	0.497576	5.67951	0		12302	THOC2	57187	0.339473	-3.53494	-0.538355	0.152295	0.676721	6.56619				3383	ICAM1	intercellular adhesion molecule 1	HALLMARK_ALLOGRAFT_REJECTION	HALLMARK_INFLAMMATORY_RESPONSE	HALLMARK_INTERFERON_GAMMA_RESPONSE		HALLMARK_TNFA_SIGNALING_VIA_NFKB											HALLMARK_APICAL_JUNCTION				HALLMARK_UV_RESPONSE_UP
RHOXF2B	727940	-0.299283	3.72608	3.10412	0.833078	5.62099	0		7497	ZNF418	147686	-0.194308	-3.75633	-0.5724	0.152383	0.677886	6.56241				6347	CCL2	chemokine (C-C motif) ligand 2	HALLMARK_ALLOGRAFT_REJECTION	HALLMARK_INFLAMMATORY_RESPONSE	HALLMARK_INTERFERON_GAMMA_RESPONSE		HALLMARK_TNFA_SIGNALING_VIA_NFKB
IL3RA	3563	-0.594197	6.37282	2.18678	0.343142	5.52489	0		16089	SETD1B	23067	0.912632	-3.58334	-0.548042	0.152942	0.680659	6.53845				4283	CXCL9	chemokine (C-X-C motif) ligand 9	HALLMARK_ALLOGRAFT_REJECTION	HALLMARK_INFLAMMATORY_RESPONSE	HALLMARK_INTERFERON_GAMMA_RESPONSE				HALLMARK_IL6_JAK_STAT3_SIGNALING
CCL17	6361	0.294681	5.75985	2.60644	0.452519	5.50226	0		12306	CBFA2T2	9139	0.339918	-4.67137	-0.716282	0.153334	0.612799	6.52169				3600	IL15	interleukin 15	HALLMARK_ALLOGRAFT_REJECTION	HALLMARK_INFLAMMATORY_RESPONSE	HALLMARK_INTERFERON_GAMMA_RESPONSE							HALLMARK_EPITHELIAL_MESENCHYMAL_TRANSITION		HALLMARK_INTERFERON_ALPHA_RESPONSE
EMX1	2016	-0.0668831	5.70354	3.19189	0.559632	5.46756	0		16360	TBC1D23	55773	0.972807	-4.91714	-0.754729	0.153489	0.58904	6.51511				6892	TAPBP	TAP binding protein (tapasin)	HALLMARK_ALLOGRAFT_REJECTION	HALLMARK_INFLAMMATORY_RESPONSE	HALLMARK_INTERFERON_GAMMA_RESPONSE
APOC2	344	-0.681572	3.917	2.18105	0.556817	5.46201	0		5436	LRRC59	55379	-0.432049	-3.42599	-0.528414	0.154237	0.68985	6.48354				958	CD40	CD40 molecule, TNF receptor superfamily member 5	HALLMARK_ALLOGRAFT_REJECTION	HALLMARK_INFLAMMATORY_RESPONSE	HALLMARK_INTERFERON_GAMMA_RESPONSE
CEACAM4	1089	-0.381599	5.19027	2.02117	0.389415	5.44564	0		10582	SLC44A1	23446	0.141629	-4.35198	-0.671847	0.154377	0.619597	6.47764				7076	TIMP1	TIMP metallopeptidase inhibitor 1	HALLMARK_ALLOGRAFT_REJECTION	HALLMARK_INFLAMMATORY_RESPONSE		HALLMARK_COMPLEMENT					HALLMARK_APOPTOSIS	HALLMARK_EPITHELIAL_MESENCHYMAL_TRANSITION	HALLMARK_COAGULATION
IL1R2	7850	-0.688829	5.25407	2.42073	0.460734	5.39621	0		10395	YY1AP1	55249	0.121045	-3.61701	-0.559828	0.154776	0.671558	6.46094				3932	LCK	lymphocyte-specific protein tyrosine kinase	HALLMARK_ALLOGRAFT_REJECTION	HALLMARK_INFLAMMATORY_RESPONSE		HALLMARK_COMPLEMENT											HALLMARK_BILE_ACID_METABOLISM
CD300LF	146722	-1.05078	5.95669	2.31476	0.388598	5.32362	0		6297	CASKIN2	57513	-0.329962	-3.60767	-0.559394	0.155057	0.694021	6.44925				3553	IL1B	interleukin 1, beta	HALLMARK_ALLOGRAFT_REJECTION	HALLMARK_INFLAMMATORY_RESPONSE			HALLMARK_TNFA_SIGNALING_VIA_NFKB	HALLMARK_KRAS_SIGNALING_UP	HALLMARK_IL6_JAK_STAT3_SIGNALING		HALLMARK_APOPTOSIS
NRN1	51299	-0.801079	4.31098	1.72242	0.399543	5.30858	0		5581	FKRP	79147	-0.414489	-3.66094	-0.567817	0.155101	0.66381	6.4474				7097	TLR2	toll-like receptor 2	HALLMARK_ALLOGRAFT_REJECTION	HALLMARK_INFLAMMATORY_RESPONSE			HALLMARK_TNFA_SIGNALING_VIA_NFKB		HALLMARK_IL6_JAK_STAT3_SIGNALING
TNFSF12-TNFSF13	407977	1.29708	3.86493	1.91507	0.4955	5.29723	0		12713	PSME4	23198	0.389354	-4.63199	-0.718611	0.155141	0.608755	6.44576				3606	IL18	interleukin 18 (interferon-gamma-inducing factor)	HALLMARK_ALLOGRAFT_REJECTION	HALLMARK_INFLAMMATORY_RESPONSE			HALLMARK_TNFA_SIGNALING_VIA_NFKB				HALLMARK_APOPTOSIS
SIGLEC12	89858	-0.619109	4.78101	2.60435	0.544728	5.25336	0		10076	DBR1	51163	0.085949	-3.55833	-0.552343	0.155225	0.681896	6.44225				3593	IL12B	interleukin 12B (natural killer cell stimulatory factor 2, cytotoxic lymphocyte maturation factor 2, p40)	HALLMARK_ALLOGRAFT_REJECTION	HALLMARK_INFLAMMATORY_RESPONSE			HALLMARK_TNFA_SIGNALING_VIA_NFKB
FBP2	8789	0.859416	4.64056	1.70871	0.368213	5.21736	0		7912	TCF19	6941	-0.149017	-3.76425	-0.584437	0.15526	0.658774	6.44082				114548	NLRP3	NLR family, pyrin domain containing 3	HALLMARK_ALLOGRAFT_REJECTION	HALLMARK_INFLAMMATORY_RESPONSE
HOXC10	3226	-0.772768	5.5824	2.69382	0.482556	5.18918	0		8444	ZNF222	7673	-0.0909566	-4.80956	-0.748322	0.15559	0.597567	6.42713				6367	CCL22	chemokine (C-C motif) ligand 22	HALLMARK_ALLOGRAFT_REJECTION	HALLMARK_INFLAMMATORY_RESPONSE
ZMYND15	84225	-1.24872	4.92508	2.03214	0.41261	5.12056	0		15072	LARP6	55323	0.721944	-3.76221	-0.585713	0.155683	0.66189	6.4233				7096	TLR1	toll-like receptor 1	HALLMARK_ALLOGRAFT_REJECTION	HALLMARK_INFLAMMATORY_RESPONSE
HK3	3101	-0.205375	4.9165	2.04937	0.416836	5.06212	0		9184	DLG3	1741	-0.0111495	-4.22767	-0.658673	0.1558	0.644381	6.41847				8807	IL18RAP	interleukin 18 receptor accessory protein	HALLMARK_ALLOGRAFT_REJECTION	HALLMARK_INFLAMMATORY_RESPONSE
MMP1	4312	0.931286	3.86904	1.80658	0.466933	5.02654	0		10704	CHAF1B	8208	0.155442	-4.25184	-0.662993	0.155931	0.64523	6.4131				3001	GZMA	granzyme A (granzyme 1, cytotoxic T-lymphocyte-associated serine esterase 3)	HALLMARK_ALLOGRAFT_REJECTION		HALLMARK_INTERFERON_GAMMA_RESPONSE	HALLMARK_COMPLEMENT
VMO1	284013	0.181956	4.34618	1.79263	0.412461	4.99105	0		10271	ZDHHC15	158866	0.107279	-4.20169	-0.655518	0.156013	0.646488	6.40972				355	FAS	Fas (TNF receptor superfamily, member 6)	HALLMARK_ALLOGRAFT_REJECTION		HALLMARK_INTERFERON_GAMMA_RESPONSE				HALLMARK_IL6_JAK_STAT3_SIGNALING		HALLMARK_APOPTOSIS	HALLMARK_EPITHELIAL_MESENCHYMAL_TRANSITION			HALLMARK_XENOBIOTIC_METABOLISM	HALLMARK_P53_PATHWAY
TM4SF19	116211	-1.57437	4.67557	2.195	0.469462	4.96878	0		5829	DUS3L	56931	-0.384833	-3.56651	-0.557141	0.156215	0.689623	6.40144				3574	IL7	interleukin 7	HALLMARK_ALLOGRAFT_REJECTION		HALLMARK_INTERFERON_GAMMA_RESPONSE				HALLMARK_IL6_JAK_STAT3_SIGNALING					HALLMARK_INTERFERON_ALPHA_RESPONSE
ISLR2	57611	-0.504927	4.6017	2.17408	0.472451	4.96239	0		15535	PFKL	5211	0.802955	-3.64568	-0.570878	0.15659	0.680728	6.38609				942	CD86	CD86 molecule	HALLMARK_ALLOGRAFT_REJECTION		HALLMARK_INTERFERON_GAMMA_RESPONSE					HALLMARK_IL2_STAT5_SIGNALING								HALLMARK_APICAL_JUNCTION
G0S2	50486	0.53233	5.36064	2.1347	0.398218	4.91008	0		12127	CD2AP	23607	0.318494	-4.01125	-0.629562	0.156949	0.638253	6.3715				567	B2M	beta-2-microglobulin	HALLMARK_ALLOGRAFT_REJECTION		HALLMARK_INTERFERON_GAMMA_RESPONSE									HALLMARK_INTERFERON_ALPHA_RESPONSE
ASCL2	430	1.1698	5.92975	2.04675	0.345166	4.88003	0		17618	TUBA1C	84790	1.38685	-3.95418	-0.622231	0.157361	0.684543	6.35483				972	CD74	CD74 molecule, major histocompatibility complex, class II invariant chain	HALLMARK_ALLOGRAFT_REJECTION		HALLMARK_INTERFERON_GAMMA_RESPONSE									HALLMARK_INTERFERON_ALPHA_RESPONSE
DNAJC5B	85479	0.55779	5.27394	2.26855	0.430143	4.87071	0		2541	ZNF74	7625	-0.854035	-4.44347	-0.699635	0.157452	0.606308	6.35112				5699	PSMB10	proteasome (prosome, macropain) subunit, beta type, 10	HALLMARK_ALLOGRAFT_REJECTION		HALLMARK_INTERFERON_GAMMA_RESPONSE										HALLMARK_XENOBIOTIC_METABOLISM
CYP27A1	1593	-1.71204	4.98527	2.19792	0.440883	4.83072	0		13992	ZNF607	84775	0.557469	-5.13873	-0.81284	0.158179	0.596189	6.32195				3105	HLA-A	major histocompatibility complex, class I, A	HALLMARK_ALLOGRAFT_REJECTION		HALLMARK_INTERFERON_GAMMA_RESPONSE
PLA2G7	7941	-1.16826	5.36116	2.07152	0.386394	4.79761	0		8059	DCBLD2	131566	-0.13285	-5.53135	-0.877276	0.158601	0.54388	6.30515				3108	HLA-DMA	major histocompatibility complex, class II, DM alpha	HALLMARK_ALLOGRAFT_REJECTION		HALLMARK_INTERFERON_GAMMA_RESPONSE
HLA-DQB1	3119	0.797727	4.16326	1.67156	0.401502	4.79718	0		8426	THUMPD3	25917	-0.0929553	-4.42296	-0.701864	0.158686	0.614488	6.30174				3117	HLA-DQA1	major histocompatibility complex, class II, DQ alpha 1	HALLMARK_ALLOGRAFT_REJECTION		HALLMARK_INTERFERON_GAMMA_RESPONSE
P2RY13	53829	0.196076	6.05862	2.31439	0.381999	4.78576	0		12891	HMGB3	3149	0.411848	-3.80352	-0.603692	0.158719	0.670289	6.30043				6775	STAT4	signal transducer and activator of transcription 4	HALLMARK_ALLOGRAFT_REJECTION		HALLMARK_INTERFERON_GAMMA_RESPONSE
P2RY14	9934	0.606672	6.12147	2.28675	0.373562	4.76313	0		11554	LRRCC1	85444	0.251852	-5.10948	-0.815079	0.159523	0.564384	6.26869				1520	CTSS	cathepsin S	HALLMARK_ALLOGRAFT_REJECTION			HALLMARK_COMPLEMENT		HALLMARK_KRAS_SIGNALING_UP
LOC254559	254559	0.714523	6.02421	2.32267	0.385555	4.75013	0		14396	TMEM184B	25829	0.61579	-3.47414	-0.555536	0.159906	0.672864	6.25367				717	C2	complement component 2	HALLMARK_ALLOGRAFT_REJECTION			HALLMARK_COMPLEMENT							HALLMARK_COAGULATION
BTBD17	388419	0.950399	3.66094	2.54875	0.696201	4.71687	0		3155	MON2	23041	-0.747593	-3.68295	-0.588927	0.159906	0.651221	6.25366				959	CD40LG	CD40 ligand	HALLMARK_ALLOGRAFT_REJECTION			HALLMARK_COMPLEMENT
SLC38A11	151258	1.36838	3.33842	1.40176	0.419887	4.71058	0		14296	DOT1L	84444	0.601197	-4.36866	-0.700046	0.160243	0.605852	6.24054				7454	WAS	Wiskott-Aldrich syndrome (eczema-thrombocytopenia)	HALLMARK_ALLOGRAFT_REJECTION			HALLMARK_COMPLEMENT
ABCA6	23460	1.49896	4.40274	2.20705	0.50129	4.70464	0		5836	SAMD1	90378	-0.383982	-3.73616	-0.599479	0.160453	0.658	6.23234				7124	TNF	tumor necrosis factor	HALLMARK_ALLOGRAFT_REJECTION				HALLMARK_TNFA_SIGNALING_VIA_NFKB		HALLMARK_IL6_JAK_STAT3_SIGNALING		HALLMARK_APOPTOSIS
BCL2A1	597	-0.252001	5.64328	2.21567	0.392622	4.62713	0		17554	FAM46B	115572	1.3551	-4.21325	-0.676588	0.160586	0.634042	6.2272				941	CD80	CD80 molecule	HALLMARK_ALLOGRAFT_REJECTION				HALLMARK_TNFA_SIGNALING_VIA_NFKB
NCF2	4688	0.301081	4.98411	1.96635	0.394524	4.53133	0		2811	TRIM28	10155	-0.805408	-3.50003	-0.562867	0.160818	0.715461	6.21822				6351	CCL4	chemokine (C-C motif) ligand 4	HALLMARK_ALLOGRAFT_REJECTION				HALLMARK_TNFA_SIGNALING_VIA_NFKB
GJB2	2706	-1.36563	4.50382	2.05714	0.456755	4.52388	0		1219	FBXL20	84961	-1.16351	-4.92847	-0.794357	0.161177	0.587141	6.20436				3561	IL2RG	interleukin 2 receptor, gamma	HALLMARK_ALLOGRAFT_REJECTION					HALLMARK_KRAS_SIGNALING_UP	HALLMARK_IL6_JAK_STAT3_SIGNALING
TMEM45B	120224	-0.760225	5.064	2.36865	0.467742	4.50991	0		74	CDC45	8318	-2.01792	-3.57732	-0.579462	0.161982	0.67579	6.17352				4318	MMP9	matrix metallopeptidase 9 (gelatinase B, 92kDa gelatinase, 92kDa type IV collagenase)	HALLMARK_ALLOGRAFT_REJECTION					HALLMARK_KRAS_SIGNALING_UP					HALLMARK_COAGULATION					HALLMARK_APICAL_JUNCTION
SIRPA	140885	1.30002	5.51182	1.95572	0.354823	4.48564	0		12282	SOX4	6659	0.337154	-4.21009	-0.683295	0.162299	0.630013	6.16146				3689	ITGB2	integrin, beta 2 (complement component 3 receptor 3 and 4 subunit)	HALLMARK_ALLOGRAFT_REJECTION					HALLMARK_KRAS_SIGNALING_UP															HALLMARK_MTORC1_SIGNALING
P2RY12	64805	0.763049	5.36712	2.18306	0.406746	4.44505	0		15392	LMO4	8543	0.776995	-4.10376	-0.667968	0.16277	0.618946	6.14364				3459	IFNGR1	interferon gamma receptor 1	HALLMARK_ALLOGRAFT_REJECTION						HALLMARK_IL6_JAK_STAT3_SIGNALING	HALLMARK_IL2_STAT5_SIGNALING	HALLMARK_APOPTOSIS
SIGLEC10	89790	0.459337	5.60903	2.02182	0.360459	4.43412	0		13821	TOP3B	8940	0.533694	-3.97705	-0.648111	0.162963	0.62396	6.13637				3559	IL2RA	interleukin 2 receptor, alpha	HALLMARK_ALLOGRAFT_REJECTION						HALLMARK_IL6_JAK_STAT3_SIGNALING	HALLMARK_IL2_STAT5_SIGNALING
HLA-DQB2	3120	-1.58292	3.8605	2.18421	0.565784	4.43182	0		8705	SOCS6	9306	-0.0628673	-3.46258	-0.564282	0.162966	0.698795	6.13625				4050	LTB	lymphotoxin beta (TNF superfamily, member 3)	HALLMARK_ALLOGRAFT_REJECTION						HALLMARK_IL6_JAK_STAT3_SIGNALING	HALLMARK_IL2_STAT5_SIGNALING
AMICA1	120425	0.616627	5.939	2.05487	0.345996	4.42496	0		10092	YTHDF3	253943	0.0876988	-4.16769	-0.679852	0.163124	0.639787	6.13029				1230	CCR1	chemokine (C-C motif) receptor 1	HALLMARK_ALLOGRAFT_REJECTION						HALLMARK_IL6_JAK_STAT3_SIGNALING
ABCC3	8714	-0.0103462	4.93057	1.9885	0.403301	4.42033	0		17248	GINS1	9837	1.22822	-3.64248	-0.596426	0.163742	0.675865	6.10718				3594	IL12RB1	interleukin 12 receptor, beta 1	HALLMARK_ALLOGRAFT_REJECTION						HALLMARK_IL6_JAK_STAT3_SIGNALING
MEP1A	4224	0.646752	4.03671	1.81451	0.449501	4.4151	0		8713	KDM4A	9682	-0.0620289	-4.01122	-0.657253	0.163854	0.620162	6.10301				822	CAPG	capping protein (actin filament), gelsolin-like	HALLMARK_ALLOGRAFT_REJECTION							HALLMARK_IL2_STAT5_SIGNALING		HALLMARK_EPITHELIAL_MESENCHYMAL_TRANSITION
LST1	7940	0.382351	5.12871	1.92516	0.375369	4.40435	0		17167	SEPN1	57190	1.19913	-3.51363	-0.57634	0.16403	0.654002	6.09645				8477	GPR65	G protein-coupled receptor 65	HALLMARK_ALLOGRAFT_REJECTION							HALLMARK_IL2_STAT5_SIGNALING
FXYD2	486	0.208339	3.82876	1.82572	0.476844	4.40393	0		864	LASS2	29956	-1.28918	-3.71515	-0.60992	0.164171	0.63702	6.09122				914	CD2	CD2 molecule	HALLMARK_ALLOGRAFT_REJECTION								HALLMARK_APOPTOSIS
ATP6V0D2	245972	-0.828592	3.40608	1.64885	0.48409	4.402	0		4298	ULK1	8408	-0.578399	-3.68623	-0.605668	0.164306	0.651196	6.08622				2634	GBP2	guanylate binding protein 2, interferon-inducible	HALLMARK_ALLOGRAFT_REJECTION											HALLMARK_INTERFERON_ALPHA_RESPONSE
ITGAX	3687	1.59584	5.85073	1.89185	0.323353	4.35858	0		5295	TWISTNB	221830	-0.449062	-4.25696	-0.701054	0.164684	0.611332	6.07223				2533	FYB	FYN binding protein	HALLMARK_ALLOGRAFT_REJECTION															HALLMARK_APICAL_JUNCTION
SLAMF8	56833	-0.242877	5.269	2.12313	0.402946	4.34923	0		10924	ZNF543	125919	0.17993	-3.65511	-0.60198	0.164695	0.66618	6.07182				5788	PTPRC	protein tyrosine phosphatase, receptor type, C	HALLMARK_ALLOGRAFT_REJECTION															HALLMARK_APICAL_JUNCTION
LOC100133893	100133893	-0.695959	3.37245	1.41296	0.418971	4.34029	0		8750	KIF4A	24137	-0.058152	-3.44961	-0.569101	0.164975	0.701368	6.06151				5199	CFP	complement factor properdin	HALLMARK_ALLOGRAFT_REJECTION																				HALLMARK_MTORC1_SIGNALING
SERPINA1	5265	0.176117	5.0054	2.08653	0.416856	4.32052	0		13450	SIPA1L3	23094	0.483829	-3.49258	-0.578567	0.165656	0.679694	6.03661				5579	PRKCB	protein kinase C, beta	HALLMARK_ALLOGRAFT_REJECTION
CCL19	6363	-0.365427	5.86576	2.88387	0.491645	4.31385	0		8013	MMD	23531	-0.137884	-4.08282	-0.67663	0.165726	0.627215	6.03405				3059	HCLS1	hematopoietic cell-specific Lyn substrate 1	HALLMARK_ALLOGRAFT_REJECTION
XPNPEP2	7512	-1.10304	5.5093	2.08987	0.379335	4.31223	0		10053	RND2	8153	0.0834231	-4.47148	-0.742535	0.16606	0.609063	6.02191				10225	CD96	CD96 molecule	HALLMARK_ALLOGRAFT_REJECTION
CSTA	1475	0.00637009	5.23575	2.03697	0.389051	4.29223	0		15220	C12orf66	144577	0.746709	-3.61761	-0.601573	0.16629	0.67571	6.01359				10261	IGSF6	immunoglobulin superfamily, member 6	HALLMARK_ALLOGRAFT_REJECTION
RD3	343035	0.982751	4.53553	2.72732	0.601324	4.2919	0		4403	KIAA1522	57648	-0.563996	-4.7211	-0.786115	0.166511	0.573951	6.00562				1234	CCR5	chemokine (C-C motif) receptor 5	HALLMARK_ALLOGRAFT_REJECTION
CD1A	909	-0.45401	4.47018	2.05749	0.46027	4.29016	0		15791	LONRF1	91694	0.851733	-5.76874	-0.96311	0.166953	0.512273	5.9897				2000	ELF4	E74-like factor 4 (ets domain transcription factor)	HALLMARK_ALLOGRAFT_REJECTION
IGSF6	10261	0.659517	5.50464	2.0627	0.374721	4.27286	0		827	KIAA1586	57691	-1.30458	-4.47602	-0.748143	0.167145	0.591181	5.98284				2268	FGR	Gardner-Rasheed feline sarcoma viral (v-fgr) oncogene homolog	HALLMARK_ALLOGRAFT_REJECTION
FGR	2268	-0.462675	5.21514	1.91978	0.368116	4.23998	0		15431	ZNF557	79230	0.78385	-3.44932	-0.577297	0.167366	0.656136	5.97494				27240	SIT1	signaling threshold regulating transmembrane adaptor 1	HALLMARK_ALLOGRAFT_REJECTION
MADCAM1	8174	0.545049	4.46648	1.83359	0.410522	4.22891	0		2033	KIF23	9493	-0.955156	-3.82539	-0.64029	0.167379	0.659261	5.97447				3109	HLA-DMB	major histocompatibility complex, class II, DM beta	HALLMARK_ALLOGRAFT_REJECTION
RASSF4	83937	0.50045	5.24088	1.712	0.326662	4.22307	0		3740	TMTC3	160418	-0.656925	-4.37264	-0.732235	0.167458	0.609747	5.97164				3111	HLA-DOA	major histocompatibility complex, class II, DO alpha	HALLMARK_ALLOGRAFT_REJECTION
SPATA12	353324	-0.341368	4.46123	1.94767	0.436576	4.22007	0		6512	ZNF626	199777	-0.305191	-3.50501	-0.588912	0.16802	0.647339	5.95167				3122	HLA-DRA	major histocompatibility complex, class II, DR alpha	HALLMARK_ALLOGRAFT_REJECTION
TNFAIP2	7127	0.901133	5.25146	1.89001	0.359903	4.1735	0		4744	STK35	140901	-0.518692	-3.43463	-0.577793	0.168225	0.659787	5.94441				3683	ITGAL	integrin, alpha L (antigen CD11A (p180), lymphocyte function-associated antigen 1; alpha polypeptide)	HALLMARK_ALLOGRAFT_REJECTION
LOC283731	283731	0.810305	3.89213	1.92451	0.494462	4.17134	0		4437	POGK	57645	-0.55928	-4.12534	-0.694133	0.168261	0.602102	5.94315				4689	NCF4	neutrophil cytosolic factor 4, 40kDa	HALLMARK_ALLOGRAFT_REJECTION
KRT36	8689	0.764184	4.86888	1.99765	0.410289	4.14851	0		17469	PLCXD1	55344	1.31637	-3.88612	-0.654462	0.16841	0.626844	5.93789				50852	TRAT1	T cell receptor associated transmembrane adaptor 1	HALLMARK_ALLOGRAFT_REJECTION
LYZ	4069	0.180285	5.12064	2.28255	0.445755	4.09868	0		7101	LYSMD1	388695	-0.238239	-3.60469	-0.607098	0.168419	0.64935	5.93758				5552	SRGN	serglycin	HALLMARK_ALLOGRAFT_REJECTION
UTS2D	257313	1.33537	4.50555	2.02465	0.449369	4.09714	0		8130	KLHDC2	23588	-0.125103	-3.46489	-0.584431	0.168672	0.6736	5.92865				56253	CRTAM	cytotoxic and regulatory T cell molecule	HALLMARK_ALLOGRAFT_REJECTION
SLC22A3	6581	0.240508	4.95819	2.15608	0.434852	4.09448	0		735	GK5	256356	-1.34561	-3.41502	-0.577558	0.169123	0.673858	5.91285				6356	CCL11	chemokine (C-C motif) ligand 11	HALLMARK_ALLOGRAFT_REJECTION
CTSS	1520	-0.648167	5.13597	1.97712	0.384956	4.08328	0		4796	PTGFRN	5738	-0.511926	-3.83641	-0.649815	0.169381	0.657155	5.90385				6357	CCL13	chemokine (C-C motif) ligand 13	HALLMARK_ALLOGRAFT_REJECTION
HLA-DQA1	3117	0.991551	3.85133	1.57442	0.408798	4.0732	0		15942	UCHL3	7347	0.88182	-3.42601	-0.580974	0.169578	0.678428	5.89701				6363	CCL19	chemokine (C-C motif) ligand 19	HALLMARK_ALLOGRAFT_REJECTION
CXCL16	58191	0.484359	4.81787	1.80709	0.375081	4.05828	0		6575	POU5F1	5460	-0.297969	-4.05352	-0.688341	0.169813	0.657996	5.88882				6688	SPI1	spleen focus forming virus (SFFV) proviral integration oncogene spi1	HALLMARK_ALLOGRAFT_REJECTION
CCL11	6356	-0.315722	3.31769	1.92672	0.580741	4.04123	0		7177	ZNF100	163227	-0.22973	-4.36744	-0.742448	0.169996	0.5878	5.8825				915	CD3D	CD3d molecule, delta (CD3-TCR complex)	HALLMARK_ALLOGRAFT_REJECTION
SLC6A12	6539	0.485828	5.15213	1.87139	0.363227	4.03443	0		2376	CACNB3	784	-0.885166	-3.57545	-0.608722	0.170251	0.670714	5.87369				916	CD3E	CD3e molecule, epsilon (CD3-TCR complex)	HALLMARK_ALLOGRAFT_REJECTION
DIO1	1733	0.153301	5.31319	1.6294	0.306671	4.02296	0		14569	ANKRD52	283373	0.641546	-3.43918	-0.58554	0.170256	0.687242	5.87352				919	CD247	CD247 molecule	HALLMARK_ALLOGRAFT_REJECTION
NCF1	653361	-0.619943	4.67578	1.9595	0.419074	4.01587	0		6684	CCNC	892	-0.285432	-3.5031	-0.596672	0.170327	0.668529	5.87107				920	CD4	CD4 molecule	HALLMARK_ALLOGRAFT_REJECTION
CSF2RA	1438	0.0523469	5.73541	1.91705	0.334248	4.01476	0		9270	GYS1	2997	-0.00198115	-3.83751	-0.654451	0.170541	0.623929	5.86371				940	CD28	CD28 molecule	HALLMARK_ALLOGRAFT_REJECTION
CD44	960	-0.966775	5.98161	1.92025	0.321026	4.0059	0		7985	RNASEH2A	10535	-0.14097	-3.58856	-0.613127	0.170856	0.647021	5.85287				9450	LY86	lymphocyte antigen 86	HALLMARK_ALLOGRAFT_REJECTION
TNFAIP6	7130	-0.0939377	3.72122	1.80893	0.486111	4.0039	0		11085	PPFIA3	8541	0.198386	-4.25199	-0.729436	0.171552	0.630335	5.82915				3659	IRF1	interferon regulatory factor 1		HALLMARK_INFLAMMATORY_RESPONSE	HALLMARK_INTERFERON_GAMMA_RESPONSE	HALLMARK_COMPLEMENT	HALLMARK_TNFA_SIGNALING_VIA_NFKB		HALLMARK_IL6_JAK_STAT3_SIGNALING		HALLMARK_APOPTOSIS			HALLMARK_INTERFERON_ALPHA_RESPONSE								HALLMARK_UV_RESPONSE_UP
ABI3BP	25890	-0.105822	5.13274	2.43159	0.473741	4.00166	0		8340	DNMT3A	1788	-0.102341	-4.13423	-0.709788	0.171686	0.587231	5.8246				3627	CXCL10	chemokine (C-X-C motif) ligand 10		HALLMARK_INFLAMMATORY_RESPONSE	HALLMARK_INTERFERON_GAMMA_RESPONSE		HALLMARK_TNFA_SIGNALING_VIA_NFKB	HALLMARK_KRAS_SIGNALING_UP	HALLMARK_IL6_JAK_STAT3_SIGNALING	HALLMARK_IL2_STAT5_SIGNALING				HALLMARK_INTERFERON_ALPHA_RESPONSE
ISL2	64843	0.272837	4.89031	2.26588	0.46334	3.99911	0		18082	CCNE1	898	1.74777	-5.06156	-0.869097	0.171705	0.557804	5.82393				3601	IL15RA	interleukin 15 receptor, alpha		HALLMARK_INFLAMMATORY_RESPONSE	HALLMARK_INTERFERON_GAMMA_RESPONSE		HALLMARK_TNFA_SIGNALING_VIA_NFKB		HALLMARK_IL6_JAK_STAT3_SIGNALING
PTGDS	5730	0.207684	5.25437	2.74849	0.523087	3.97985	0		4824	LMNB2	84823	-0.508367	-4.25195	-0.73295	0.17238	0.598858	5.80115				1026	CDKN1A	cyclin-dependent kinase inhibitor 1A (p21, Cip1)		HALLMARK_INFLAMMATORY_RESPONSE	HALLMARK_INTERFERON_GAMMA_RESPONSE		HALLMARK_TNFA_SIGNALING_VIA_NFKB				HALLMARK_APOPTOSIS					HALLMARK_P53_PATHWAY					HALLMARK_HYPOXIA		HALLMARK_MTORC1_SIGNALING				HALLMARK_MYOGENESIS
LHX2	9355	-1.02594	4.36976	1.73489	0.397022	3.97784	0		15368	ZNF552	79818	0.772664	-4.00585	-0.691619	0.172652	0.621767	5.79199				969	CD69	CD69 molecule		HALLMARK_INFLAMMATORY_RESPONSE	HALLMARK_INTERFERON_GAMMA_RESPONSE		HALLMARK_TNFA_SIGNALING_VIA_NFKB				HALLMARK_APOPTOSIS
CASS4	57091	0.0361857	5.47464	1.87406	0.342317	3.96901	0		10497	SLC16A1	6566	0.132237	-3.5171	-0.607261	0.17266	0.667881	5.79174				7130	TNFAIP6	tumor necrosis factor, alpha-induced protein 6		HALLMARK_INFLAMMATORY_RESPONSE	HALLMARK_INTERFERON_GAMMA_RESPONSE		HALLMARK_TNFA_SIGNALING_VIA_NFKB
CYSLTR2	57105	-1.14525	4.49235	1.88759	0.42018	3.9498	0		12484	SNRPE	6635	0.361096	-3.69566	-0.638681	0.172819	0.658302	5.7864				3587	IL10RA	interleukin 10 receptor, alpha		HALLMARK_INFLAMMATORY_RESPONSE	HALLMARK_INTERFERON_GAMMA_RESPONSE			HALLMARK_KRAS_SIGNALING_UP		HALLMARK_IL2_STAT5_SIGNALING
SOD2	6648	1.11574	6.97916	1.81036	0.259396	3.94896	0		16489	SUV420H2	84787	1.00418	-3.50605	-0.605993	0.172842	0.655161	5.78563				1240	CMKLR1	chemokine-like receptor 1		HALLMARK_INFLAMMATORY_RESPONSE	HALLMARK_INTERFERON_GAMMA_RESPONSE			HALLMARK_KRAS_SIGNALING_UP
SLC2A6	11182	-0.782094	5.36225	1.74496	0.325415	3.93584	0		7832	RPS5	6193	-0.15773	-3.96261	-0.685161	0.172906	0.652813	5.78347				8743	TNFSF10	tumor necrosis factor (ligand) superfamily, member 10		HALLMARK_INFLAMMATORY_RESPONSE	HALLMARK_INTERFERON_GAMMA_RESPONSE					HALLMARK_IL2_STAT5_SIGNALING	HALLMARK_APOPTOSIS
SEC14L3	266629	1.38461	4.45484	2.31788	0.520306	3.91981	0		8877	IMPAD1	54928	-0.0444449	-4.87201	-0.842677	0.172963	0.565916	5.78159				5329	PLAUR	plasminogen activator, urokinase receptor		HALLMARK_INFLAMMATORY_RESPONSE		HALLMARK_COMPLEMENT	HALLMARK_TNFA_SIGNALING_VIA_NFKB	HALLMARK_KRAS_SIGNALING_UP				HALLMARK_EPITHELIAL_MESENCHYMAL_TRANSITION									HALLMARK_HYPOXIA			HALLMARK_CHOLESTEROL_HOMEOSTASIS
CXorf65	158830	-0.804394	3.52149	1.93211	0.548663	3.88661	0		16104	LRFN1	57622	0.915866	-3.98094	-0.688747	0.173011	0.624421	5.77997				4323	MMP14	matrix metallopeptidase 14 (membrane-inserted)		HALLMARK_INFLAMMATORY_RESPONSE		HALLMARK_COMPLEMENT						HALLMARK_EPITHELIAL_MESENCHYMAL_TRANSITION	HALLMARK_COAGULATION									HALLMARK_UV_RESPONSE_UP
STAC	6769	-0.599121	4.31811	1.61663	0.374383	3.87711	0		6499	MTA3	57504	-0.306665	-3.64999	-0.632016	0.173156	0.63502	5.77516				2811	GP1BA	glycoprotein Ib (platelet), alpha polypeptide		HALLMARK_INFLAMMATORY_RESPONSE		HALLMARK_COMPLEMENT							HALLMARK_COAGULATION
MRC1	4360	0.499169	4.20594	1.56219	0.371424	3.87189	0		16673	ZNF883	169834	1.0514	-3.82049	-0.661973	0.173269	0.618957	5.77137				10125	RASGRP1	RAS guanyl releasing protein 1 (calcium and DAG-regulated)		HALLMARK_INFLAMMATORY_RESPONSE		HALLMARK_COMPLEMENT													HALLMARK_ESTROGEN_RESPONSE_EARLY			HALLMARK_UV_RESPONSE_UP
ALOX15	246	0.579757	5.80402	1.90191	0.327689	3.8686	0		17158	MYBL2	4605	1.1959	-3.48229	-0.603682	0.173358	0.686373	5.76841				1839	HBEGF	heparin-binding EGF-like growth factor		HALLMARK_INFLAMMATORY_RESPONSE			HALLMARK_TNFA_SIGNALING_VIA_NFKB	HALLMARK_KRAS_SIGNALING_UP								HALLMARK_P53_PATHWAY											HALLMARK_MYOGENESIS
ATP2B3	492	0.17032	3.49077	1.65083	0.472912	3.84545	0		14702	REPS1	85021	0.662291	-3.85589	-0.669147	0.173539	0.63535	5.7624				3575	IL7R	interleukin 7 receptor		HALLMARK_INFLAMMATORY_RESPONSE			HALLMARK_TNFA_SIGNALING_VIA_NFKB	HALLMARK_KRAS_SIGNALING_UP
LILRB4	11006	0.388969	4.42646	1.8267	0.412676	3.84132	0		4096	RALGPS2	55103	-0.606319	-4.13705	-0.719758	0.173979	0.619316	5.74783				6364	CCL20	chemokine (C-C motif) ligand 20		HALLMARK_INFLAMMATORY_RESPONSE			HALLMARK_TNFA_SIGNALING_VIA_NFKB	HALLMARK_KRAS_SIGNALING_UP
BEAN	146227	-0.574099	5.06808	1.62359	0.320356	3.83833	0		13496	LRFN3	79414	0.489889	-3.53967	-0.616237	0.174094	0.645381	5.74401				3552	IL1A	interleukin 1, alpha		HALLMARK_INFLAMMATORY_RESPONSE			HALLMARK_TNFA_SIGNALING_VIA_NFKB				HALLMARK_APOPTOSIS					HALLMARK_P53_PATHWAY
HCK	3055	0.192229	5.79289	1.82396	0.314862	3.83086	0		8233	GTF2IRD1	9569	-0.114053	-4.58767	-0.800311	0.174448	0.573864	5.73236				9034	CCRL2	chemokine (C-C motif) receptor-like 2		HALLMARK_INFLAMMATORY_RESPONSE			HALLMARK_TNFA_SIGNALING_VIA_NFKB							HALLMARK_INTERFERON_ALPHA_RESPONSE
SLC4A10	57282	1.795	3.60958	1.45715	0.403689	3.8281	0		10573	GGT7	2686	0.140648	-4.14404	-0.724407	0.174807	0.574462	5.72059				5791	PTPRE	protein tyrosine phosphatase, receptor type, E		HALLMARK_INFLAMMATORY_RESPONSE			HALLMARK_TNFA_SIGNALING_VIA_NFKB									HALLMARK_P53_PATHWAY
TLR8	51311	2.29736	4.42173	1.92771	0.435963	3.823	0		8715	MRPL33	9553	-0.0618281	-3.44476	-0.602796	0.174989	0.665713	5.71465				1880	GPR183	G protein-coupled receptor 183		HALLMARK_INFLAMMATORY_RESPONSE			HALLMARK_TNFA_SIGNALING_VIA_NFKB
CLEC12A	160364	-1.21515	5.01379	1.77274	0.353572	3.81412	0		2441	BCL9	607	-0.872793	-4.23049	-0.741967	0.175386	0.591972	5.70171				5734	PTGER4	prostaglandin E receptor 4 (subtype EP4)		HALLMARK_INFLAMMATORY_RESPONSE			HALLMARK_TNFA_SIGNALING_VIA_NFKB
ITGB2	3689	-0.68625	5.05084	1.87741	0.371702	3.7991	0		43	RRP9	9136	-2.15917	-3.53973	-0.621103	0.175466	0.650997	5.69911				7133	TNFRSF1B	tumor necrosis factor receptor superfamily, member 1B		HALLMARK_INFLAMMATORY_RESPONSE				HALLMARK_KRAS_SIGNALING_UP	HALLMARK_IL6_JAK_STAT3_SIGNALING	HALLMARK_IL2_STAT5_SIGNALING
IL8	3576	-0.279653	3.95483	2.19696	0.555512	3.79454	0		10125	HIC2	23119	0.0912796	-5.06723	-0.889278	0.175496	0.540931	5.69814				719	C3AR1	complement component 3a receptor 1		HALLMARK_INFLAMMATORY_RESPONSE				HALLMARK_KRAS_SIGNALING_UP
PRAM1	84106	0.0483124	4.20991	1.57467	0.374038	3.7894	0		11046	SEPHS1	22929	0.193877	-3.64093	-0.640167	0.175825	0.628832	5.68746				8809	IL18R1	interleukin 18 receptor 1		HALLMARK_INFLAMMATORY_RESPONSE					HALLMARK_IL6_JAK_STAT3_SIGNALING	HALLMARK_IL2_STAT5_SIGNALING
PION	54103	-0.561487	4.99434	1.73999	0.348392	3.78462	0		6007	EVI5L	115704	-0.363779	-3.95565	-0.695701	0.175875	0.603524	5.68584				929	CD14	CD14 molecule		HALLMARK_INFLAMMATORY_RESPONSE					HALLMARK_IL6_JAK_STAT3_SIGNALING		HALLMARK_APOPTOSIS
DDO	8528	-0.734319	4.6409	1.79364	0.386485	3.78095	0		10374	NUMBL	9253	0.118695	-4.06039	-0.715629	0.176246	0.595013	5.67388				3554	IL1R1	interleukin 1 receptor, type I		HALLMARK_INFLAMMATORY_RESPONSE					HALLMARK_IL6_JAK_STAT3_SIGNALING						HALLMARK_XENOBIOTIC_METABOLISM
CLEC4A	50856	-0.265573	5.18856	1.71941	0.331385	3.77959	0		10327	VPS25	84313	0.113521	-3.55568	-0.627063	0.176355	0.665359	5.67038				10148	EBI3	Epstein-Barr virus induced 3		HALLMARK_INFLAMMATORY_RESPONSE					HALLMARK_IL6_JAK_STAT3_SIGNALING
TXNDC3	51314	-0.227359	4.88563	2.05156	0.419917	3.77377	0		161	FUT1	2523	-1.81016	-4.71261	-0.832026	0.176553	0.559406	5.66402				1441	CSF3R	colony stimulating factor 3 receptor (granulocyte)		HALLMARK_INFLAMMATORY_RESPONSE					HALLMARK_IL6_JAK_STAT3_SIGNALING
CPM	1368	0.287401	4.17648	1.62154	0.388255	3.76408	0		7381	MSH6	2956	-0.207215	-3.87156	-0.684084	0.176695	0.643626	5.65947				6402	SELL	selectin L		HALLMARK_INFLAMMATORY_RESPONSE						HALLMARK_IL2_STAT5_SIGNALING				HALLMARK_INTERFERON_ALPHA_RESPONSE
DUSP27	92235	1.00542	3.55768	1.95302	0.548959	3.75562	0		11396	MYH10	4628	0.23381	-4.12304	-0.732403	0.177637	0.604815	5.62947				5732	PTGER2	prostaglandin E receptor 2 (subtype EP2), 53kDa		HALLMARK_INFLAMMATORY_RESPONSE						HALLMARK_IL2_STAT5_SIGNALING
COL8A2	1296	0.114788	5.42498	1.81099	0.333824	3.75308	0		16323	GARS	2617	0.964051	-4.08867	-0.726382	0.177657	0.599215	5.62882				962	CD48	CD48 molecule		HALLMARK_INFLAMMATORY_RESPONSE						HALLMARK_IL2_STAT5_SIGNALING
RBM44	375316	0.886737	3.43674	1.54028	0.448182	3.74285	0		17295	ZNF395	55893	1.24606	-4.33393	-0.772868	0.17833	0.559214	5.60759				2769	GNA15	guanine nucleotide binding protein (G protein), alpha 15 (Gq class)		HALLMARK_INFLAMMATORY_RESPONSE							HALLMARK_APOPTOSIS
ADAMDEC1	27299	-0.715851	4.49975	2.01009	0.446711	3.73028	0		3956	URGCP	55665	-0.626078	-3.6347	-0.65159	0.179269	0.669944	5.5782				3576	IL8	interleukin 8		HALLMARK_INFLAMMATORY_RESPONSE								HALLMARK_EPITHELIAL_MESENCHYMAL_TRANSITION
GPR84	53831	-1.09884	4.46549	1.8689	0.41852	3.71876	0		10934	NINL	22981	0.181096	-3.49904	-0.627418	0.179312	0.656524	5.57688				4224	MEP1A	meprin A, alpha (PABA peptide hydrolase)		HALLMARK_INFLAMMATORY_RESPONSE									HALLMARK_COAGULATION
DAZL	1618	-0.475532	4.62361	4.31162	0.932523	3.71075	0		1227	CLDN12	9069	-1.16092	-3.6744	-0.659178	0.179397	0.64995	5.57422				27074	LAMP3	lysosomal-associated membrane protein 3		HALLMARK_INFLAMMATORY_RESPONSE										HALLMARK_INTERFERON_ALPHA_RESPONSE
DNASE1L3	1776	-0.417601	4.7626	1.81947	0.382033	3.7008	0		3061	NUDT4	11163	-0.763046	-3.61378	-0.648517	0.179456	0.639231	5.57238				1902	LPAR1	lysophosphatidic acid receptor 1		HALLMARK_INFLAMMATORY_RESPONSE
TRPM2	7226	-0.348675	4.52301	1.75313	0.387602	3.69835	0		422	SOCS4	122809	-1.5268	-3.59303	-0.645299	0.179598	0.641935	5.568				10663	CXCR6	chemokine (C-X-C motif) receptor 6		HALLMARK_INFLAMMATORY_RESPONSE
FCER1G	2207	-0.369538	4.61574	1.65691	0.358971	3.69244	0		17032	SNX27	81609	1.15456	-3.74728	-0.673135	0.179633	0.618871	5.56691				1236	CCR7	chemokine (C-C motif) receptor 7		HALLMARK_INFLAMMATORY_RESPONSE
ALPK1	80216	1.28893	5.40536	1.76401	0.326345	3.68841	0		7946	PLAG1	5324	-0.145273	-3.61307	-0.64989	0.179872	0.642836	5.55951				1318	SLC31A2	solute carrier family 31 (copper transporters), member 2		HALLMARK_INFLAMMATORY_RESPONSE
OSGIN1	29948	-1.15463	5.2028	1.81042	0.347969	3.67961	0		7667	POU5F1B	5462	-0.175705	-3.41907	-0.615568	0.18004	0.686505	5.55433				1440	CSF3	colony stimulating factor 3 (granulocyte)		HALLMARK_INFLAMMATORY_RESPONSE
ANKRD22	118932	0.379707	4.5563	1.9908	0.436934	3.67485	0		7723	MAP4K3	8491	-0.16956	-3.73912	-0.674427	0.18037	0.627828	5.54415				1536	CYBB	cytochrome b-245, beta polypeptide		HALLMARK_INFLAMMATORY_RESPONSE
EMR4P	326342	0.0333644	3.89223	1.69804	0.436263	3.67332	0		1612	KCNJ14	3770	-1.05304	-3.8086	-0.687162	0.180424	0.623341	5.5425				255488	RNF144B	ring finger protein 144B		HALLMARK_INFLAMMATORY_RESPONSE
CD40LG	959	-0.177163	5.93908	2.1273	0.358187	3.67287	0		2958	AZIN1	51582	-0.780369	-3.74801	-0.676524	0.180502	0.626951	5.54009				3656	IRAK2	interleukin-1 receptor-associated kinase 2		HALLMARK_INFLAMMATORY_RESPONSE
IL12B	3593	-0.420472	5.52287	2.61858	0.474133	3.67099	0		17231	AKAP1	8165	1.22202	-4.767	-0.860524	0.180517	0.542131	5.53965				3759	KCNJ2	potassium inwardly-rectifying channel, subfamily J, member 2		HALLMARK_INFLAMMATORY_RESPONSE
PLA2G2D	26279	0.481124	4.62589	2.39264	0.517228	3.6573	0		3893	ATAD3A	55210	-0.635048	-3.51302	-0.63628	0.18112	0.658722	5.52119				4049	LTA	lymphotoxin alpha (TNF superfamily, member 1)		HALLMARK_INFLAMMATORY_RESPONSE
C1orf228	339541	0.846987	5.91152	1.96185	0.331868	3.65129	0		4493	ZNF257	113835	-0.55184	-3.81107	-0.691949	0.181563	0.628223	5.50774				5008	OSM	oncostatin M		HALLMARK_INFLAMMATORY_RESPONSE
TNFAIP8L2	79626	-0.129809	5.56906	1.79011	0.321438	3.6408	0		15343	ACSL3	2181	0.768266	-4.25242	-0.772173	0.181584	0.587238	5.50708				5027	P2RX7	purinergic receptor P2X, ligand-gated ion channel, 7		HALLMARK_INFLAMMATORY_RESPONSE
C5orf20	140947	0.026867	5.20036	1.86239	0.358126	3.63636	0		17449	ZNF667	63934	1.30763	-3.71303	-0.676895	0.182303	0.626308	5.48538				5739	PTGIR	prostaglandin I2 (prostacyclin) receptor (IP)		HALLMARK_INFLAMMATORY_RESPONSE
CD74	972	0.512727	4.87723	1.74659	0.358111	3.63606	0		17548	CCDC8	83987	1.35235	-5.61406	-1.02485	0.18255	0.505913	5.47794				6361	CCL17	chemokine (C-C motif) ligand 17		HALLMARK_INFLAMMATORY_RESPONSE
SPI1	6688	-0.0667648	5.25075	1.76009	0.335206	3.63317	0		7210	TFDP2	7029	-0.226088	-3.5116	-0.643227	0.183172	0.629586	5.45934				64127	NOD2	nucleotide-binding oligomerization domain containing 2		HALLMARK_INFLAMMATORY_RESPONSE
C10orf11	83938	-0.760914	5.10557	1.81384	0.355267	3.63194	0		11722	ZNF324B	388569	0.271124	-3.72115	-0.681879	0.183244	0.621716	5.4572				6504	SLAMF1	signaling lymphocytic activation molecule family member 1		HALLMARK_INFLAMMATORY_RESPONSE
PTK6	5753	-0.617548	3.8041	1.25371	0.329567	3.62636	0		11947	NLRP2	55655	0.297334	-5.70812	-1.04724	0.183466	0.506887	5.45061				7439	BEST1	bestrophin 1		HALLMARK_INFLAMMATORY_RESPONSE
ALCAM	214	0.529388	4.71584	1.56443	0.33174	3.61867	0		7015	ZNF154	7710	-0.247962	-4.21604	-0.773506	0.183468	0.618794	5.45056				8578	SCARF1	scavenger receptor class F, member 1		HALLMARK_INFLAMMATORY_RESPONSE
TMEM163	81615	1.65574	4.89872	1.77776	0.362904	3.61707	0		12825	C14orf147	171546	0.403491	-4.49697	-0.825831	0.183642	0.561825	5.44538				9966	TNFSF15	tumor necrosis factor (ligand) superfamily, member 15		HALLMARK_INFLAMMATORY_RESPONSE
TUBA3C	7278	-0.739244	3.74726	2.12066	0.565924	3.61495	0		12940	CNIH4	29097	0.418073	-4.07239	-0.749429	0.184027	0.57875	5.43399				7128	TNFAIP3	tumor necrosis factor, alpha-induced protein 3			HALLMARK_INTERFERON_GAMMA_RESPONSE	HALLMARK_COMPLEMENT	HALLMARK_TNFA_SIGNALING_VIA_NFKB	HALLMARK_KRAS_SIGNALING_UP				HALLMARK_EPITHELIAL_MESENCHYMAL_TRANSITION									HALLMARK_HYPOXIA
TNFSF15	9966	-0.388252	3.59945	1.62576	0.451668	3.60212	0		11685	MUM1	84939	0.26685	-4.53623	-0.836554	0.184416	0.558918	5.42251				629	CFB	complement factor B			HALLMARK_INTERFERON_GAMMA_RESPONSE	HALLMARK_COMPLEMENT		HALLMARK_KRAS_SIGNALING_UP					HALLMARK_COAGULATION		HALLMARK_XENOBIOTIC_METABOLISM
C2orf89	129293	0.491013	5.2505	1.67621	0.319248	3.60132	0		16151	TPD52	7163	0.926115	-4.33126	-0.802412	0.18526	0.576538	5.39781				834	CASP1	caspase 1, apoptosis-related cysteine peptidase (interleukin 1, beta, convertase)			HALLMARK_INTERFERON_GAMMA_RESPONSE	HALLMARK_COMPLEMENT					HALLMARK_APOPTOSIS			HALLMARK_INTERFERON_ALPHA_RESPONSE		HALLMARK_P53_PATHWAY
HLA-DRB1	3123	-0.275376	3.79925	1.35674	0.357107	3.59782	0		8062	DTL	51514	-0.132537	-3.64519	-0.675961	0.185439	0.638164	5.39261				837	CASP4	caspase 4, apoptosis-related cysteine peptidase			HALLMARK_INTERFERON_GAMMA_RESPONSE	HALLMARK_COMPLEMENT					HALLMARK_APOPTOSIS
PNPLA7	375775	-0.486568	6.16076	1.8799	0.305141	3.5935	0		16981	MAPRE3	22924	1.1386	-3.7116	-0.692116	0.186474	0.617868	5.36268				716	C1S	complement component 1, s subcomponent			HALLMARK_INTERFERON_GAMMA_RESPONSE	HALLMARK_COMPLEMENT							HALLMARK_COAGULATION	HALLMARK_INTERFERON_ALPHA_RESPONSE
MNDA	4332	-0.35298	5.14524	1.83598	0.356832	3.58884	0		76	SHANK3	85358	-2.01159	-4.30579	-0.804205	0.186773	0.557283	5.35409				710	SERPING1	serpin peptidase inhibitor, clade G (C1 inhibitor), member 1			HALLMARK_INTERFERON_GAMMA_RESPONSE	HALLMARK_COMPLEMENT							HALLMARK_COAGULATION
RASGRF1	5923	-0.235006	4.85227	1.45774	0.300424	3.58614	0		7922	ZNF233	353355	-0.147922	-3.39982	-0.635145	0.186817	0.646866	5.35283				3660	IRF2	interferon regulatory factor 2			HALLMARK_INTERFERON_GAMMA_RESPONSE	HALLMARK_COMPLEMENT								HALLMARK_INTERFERON_ALPHA_RESPONSE
MMP9	4318	0.543539	4.84389	2.0298	0.419043	3.58096	0		8272	GTPBP3	84705	-0.109831	-4.00965	-0.749216	0.186853	0.58804	5.3518				5698	PSMB9	proteasome (prosome, macropain) subunit, beta type, 9 (large multifunctional peptidase 2)			HALLMARK_INTERFERON_GAMMA_RESPONSE	HALLMARK_COMPLEMENT								HALLMARK_INTERFERON_ALPHA_RESPONSE
APOB48R	55911	0.434761	6.70167	1.75249	0.261501	3.57661	0		6164	ARMC1	55156	-0.345476	-3.48189	-0.651632	0.187149	0.645254	5.34333				5321	PLA2G4A	phospholipase A2, group IVA (cytosolic, calcium-dependent)			HALLMARK_INTERFERON_GAMMA_RESPONSE	HALLMARK_COMPLEMENT
CAPG	822	0.151266	5.11317	1.59961	0.312842	3.57481	0		17370	DMWD	1762	1.27542	-3.71709	-0.695764	0.18718	0.611591	5.34245				9021	SOCS3	suppressor of cytokine signaling 3			HALLMARK_INTERFERON_GAMMA_RESPONSE		HALLMARK_TNFA_SIGNALING_VIA_NFKB		HALLMARK_IL6_JAK_STAT3_SIGNALING
ALDH3B1	221	-0.325528	4.85676	1.63075	0.335768	3.56023	0		14092	KCTD15	79047	0.571652	-4.50806	-0.845188	0.187484	0.54076	5.3338				6648	SOD2	superoxide dismutase 2, mitochondrial			HALLMARK_INTERFERON_GAMMA_RESPONSE		HALLMARK_TNFA_SIGNALING_VIA_NFKB				HALLMARK_APOPTOSIS											HALLMARK_UV_RESPONSE_UP			HALLMARK_PEROXISOME	HALLMARK_REACTIVE_OXIGEN_SPECIES_PATHWAY
PDCD1LG2	80380	1.04806	4.66887	1.70159	0.364454	3.55975	0		14964	MAP3K10	4294	0.70411	-4.89914	-0.919016	0.187587	0.537868	5.33086				3433	IFIT2	interferon-induced protein with tetratricopeptide repeats 2			HALLMARK_INTERFERON_GAMMA_RESPONSE		HALLMARK_TNFA_SIGNALING_VIA_NFKB							HALLMARK_INTERFERON_ALPHA_RESPONSE
FHAD1	114827	-0.827387	3.67504	1.41339	0.384591	3.5536	0		15781	AHCYL2	23382	0.849753	-4.62027	-0.869116	0.188109	0.550736	5.31606				7127	TNFAIP2	tumor necrosis factor, alpha-induced protein 2			HALLMARK_INTERFERON_GAMMA_RESPONSE		HALLMARK_TNFA_SIGNALING_VIA_NFKB
FTH1	2495	1.32866	5.39479	1.5454	0.286461	3.55093	0		14991	FAM160B2	64760	0.708562	-3.48844	-0.657594	0.188507	0.684611	5.30485				5696	PSMB8	proteasome (prosome, macropain) subunit, beta type, 8 (large multifunctional peptidase 7)			HALLMARK_INTERFERON_GAMMA_RESPONSE			HALLMARK_KRAS_SIGNALING_UP						HALLMARK_INTERFERON_ALPHA_RESPONSE
NFAM1	150372	0.963623	4.70402	1.61951	0.344281	3.54978	0		7484	NR2F6	2063	-0.195768	-4.02058	-0.758501	0.188655	0.582777	5.30069				1439	CSF2RB	colony stimulating factor 2 receptor, beta, low-affinity (granulocyte-macrophage)			HALLMARK_INTERFERON_GAMMA_RESPONSE				HALLMARK_IL6_JAK_STAT3_SIGNALING
C21orf129	150135	0.336142	4.24981	1.9246	0.452868	3.5462	0		3364	TOX2	84969	-0.714143	-3.49444	-0.660693	0.18907	0.628275	5.28906				115361	GBP4	guanylate binding protein 4			HALLMARK_INTERFERON_GAMMA_RESPONSE					HALLMARK_IL2_STAT5_SIGNALING				HALLMARK_INTERFERON_ALPHA_RESPONSE
IRAK3	11213	0.137599	4.99657	1.60074	0.320368	3.54129	0		6835	AACS	65985	-0.268254	-3.78138	-0.715622	0.189249	0.596436	5.28405				10875	FGL2	fibrinogen-like 2			HALLMARK_INTERFERON_GAMMA_RESPONSE					HALLMARK_IL2_STAT5_SIGNALING													HALLMARK_MTORC1_SIGNALING
FLJ42875	440556	-0.478462	4.37756	1.49592	0.341725	3.54077	0		11486	SLC4A8	9498	0.244037	-3.86429	-0.73274	0.189619	0.633106	5.27375				7412	VCAM1	vascular cell adhesion molecule 1			HALLMARK_INTERFERON_GAMMA_RESPONSE							HALLMARK_EPITHELIAL_MESENCHYMAL_TRANSITION						HALLMARK_APICAL_JUNCTION
DCAF4L1	285429	0.746217	4.15202	2.88857	0.695702	3.52111	0		15566	TMPO	7112	0.808474	-4.80278	-0.910974	0.189676	0.530316	5.27214				10437	IFI30	interferon, gamma-inducible protein 30			HALLMARK_INTERFERON_GAMMA_RESPONSE									HALLMARK_INTERFERON_ALPHA_RESPONSE		HALLMARK_P53_PATHWAY							HALLMARK_MTORC1_SIGNALING
FMO2	2327	0.446727	5.13065	2.13845	0.416799	3.51601	0		8375	RFX2	5990	-0.0985692	-3.71597	-0.704888	0.189692	0.602394	5.27171				3431	SP110	SP110 nuclear body protein			HALLMARK_INTERFERON_GAMMA_RESPONSE									HALLMARK_INTERFERON_ALPHA_RESPONSE
IL2RA	3559	-0.350251	5.0064	1.81962	0.363459	3.51382	0		13185	MYL6B	140465	0.449442	-3.5248	-0.668732	0.189722	0.639324	5.27087				29126	CD274	CD274 molecule			HALLMARK_INTERFERON_GAMMA_RESPONSE													HALLMARK_APICAL_JUNCTION
NR1H3	10062	-0.39717	5.35131	1.70602	0.318805	3.49297	0		1714	KREMEN1	83999	-1.02799	-3.73055	-0.707781	0.189726	0.602634	5.27076				10068	IL18BP	interleukin 18 binding protein			HALLMARK_INTERFERON_GAMMA_RESPONSE
ST18	9705	0.806156	3.50755	1.25777	0.358591	3.4761	0		3781	WASL	8976	-0.650944	-4.21235	-0.799864	0.189885	0.584106	5.26634				10791	VAMP5	vesicle-associated membrane protein 5 (myobrevin)			HALLMARK_INTERFERON_GAMMA_RESPONSE
GPC4	2239	0.205664	4.11066	1.58036	0.384455	3.46373	0		10608	SH3BP4	23677	0.144547	-4.95134	-0.940654	0.18998	0.546097	5.26372				2209	FCGR1A	Fc fragment of IgG, high affinity Ia, receptor (CD64)			HALLMARK_INTERFERON_GAMMA_RESPONSE
LIPG	9388	-0.721172	6.06322	2.07642	0.342462	3.46081	0		9457	ZNF223	7766	0.0181542	-4.1585	-0.790501	0.190093	0.583258	5.2606				3106	HLA-B	major histocompatibility complex, class I, B			HALLMARK_INTERFERON_GAMMA_RESPONSE
TBXAS1	6916	0.23594	4.86646	1.77114	0.363949	3.45774	0		2101	GFPT1	2673	-0.940473	-5.00389	-0.952484	0.190349	0.500629	5.25351				3123	HLA-DRB1	major histocompatibility complex, class II, DR beta 1			HALLMARK_INTERFERON_GAMMA_RESPONSE
MMP25	64386	-0.417713	7.10993	2.03574	0.286323	3.45638	0		12001	EXO1	9156	0.303633	-4.18941	-0.797948	0.190468	0.588553	5.25023				3620	IDO1	indoleamine 2,3-dioxygenase 1			HALLMARK_INTERFERON_GAMMA_RESPONSE
KCNMA1	3778	0.542852	4.82443	1.59815	0.331262	3.45436	0		8282	LOC200030	200030	-0.108748	-4.22465	-0.805313	0.190622	0.577533	5.24597				3663	IRF5	interferon regulatory factor 5			HALLMARK_INTERFERON_GAMMA_RESPONSE
ALDH1A1	216	0.458804	5.27801	1.73786	0.329265	3.4504	0		13295	GGH	8836	0.463718	-3.60409	-0.687832	0.190847	0.670619	5.23979				4261	CIITA	class II, major histocompatibility complex, transactivator			HALLMARK_INTERFERON_GAMMA_RESPONSE
CD274	29126	0.174459	4.1399	1.65683	0.400212	3.4445	0		9331	NFKBIL2	4796	0.00463041	-3.66503	-0.702013	0.191544	0.654263	5.22074				57823	SLAMF7	SLAM family member 7			HALLMARK_INTERFERON_GAMMA_RESPONSE
EMR2	30817	1.07065	5.34053	1.69284	0.31698	3.44142	0		11839	EFEMP1	2202	0.284525	-4.05577	-0.776879	0.191549	0.58898	5.2206				6398	SECTM1	secreted and transmembrane 1			HALLMARK_INTERFERON_GAMMA_RESPONSE
CEACAM3	1084	0.847305	4.47402	1.54845	0.346099	3.43388	0		12822	LARP4	113251	0.40316	-3.81434	-0.730695	0.191565	0.594753	5.22016				8869	ST3GAL5	ST3 beta-galactoside alpha-2,3-sialyltransferase 5			HALLMARK_INTERFERON_GAMMA_RESPONSE
GNA15	2769	1.59237	5.12402	1.65921	0.32381	3.42878	0		6084	SEC61G	23480	-0.354686	-3.42943	-0.657401	0.191694	0.662318	5.21665				9934	P2RY14	purinergic receptor P2Y, G-protein coupled, 14			HALLMARK_INTERFERON_GAMMA_RESPONSE
NCF1B	654816	1.04988	3.91095	1.59625	0.408149	3.42688	0		1643	RBPMS	11030	-1.04527	-3.87867	-0.743585	0.191712	0.586788	5.21617				2919	CXCL1	chemokine (C-X-C motif) ligand 1 (melanoma growth stimulating activity, alpha)				HALLMARK_COMPLEMENT	HALLMARK_TNFA_SIGNALING_VIA_NFKB		HALLMARK_IL6_JAK_STAT3_SIGNALING			HALLMARK_EPITHELIAL_MESENCHYMAL_TRANSITION
KYNU	8942	-1.20785	4.98634	1.69136	0.3392	3.42485	0		7307	MEX3D	399664	-0.215304	-3.49941	-0.672723	0.192239	0.643132	5.20186				23764	MAFF	v-maf musculoaponeurotic fibrosarcoma oncogene homolog F (avian)				HALLMARK_COMPLEMENT	HALLMARK_TNFA_SIGNALING_VIA_NFKB			HALLMARK_IL2_STAT5_SIGNALING			HALLMARK_COAGULATION								HALLMARK_HYPOXIA
HLA-DRA	3122	-0.0204576	4.98373	1.7293	0.346989	3.4225	0		11653	FRY	10129	0.263135	-4.23864	-0.818648	0.19314	0.570334	5.1776				5341	PLEK	pleckstrin				HALLMARK_COMPLEMENT	HALLMARK_TNFA_SIGNALING_VIA_NFKB						HALLMARK_COAGULATION
FCGR1C	100132417	-0.0451933	3.61461	1.53722	0.425279	3.41944	0		12606	KIAA1543	57662	0.376071	-4.69908	-0.907807	0.193188	0.560767	5.1763				8942	KYNU	kynureninase				HALLMARK_COMPLEMENT	HALLMARK_TNFA_SIGNALING_VIA_NFKB								HALLMARK_XENOBIOTIC_METABOLISM
KCNN4	3783	-1.51636	4.66351	1.57483	0.337693	3.41272	0		7599	F11R	50848	-0.183169	-5.23198	-1.01101	0.193237	0.485813	5.175				1051	CEBPB	CCAAT/enhancer binding protein (C/EBP), beta				HALLMARK_COMPLEMENT	HALLMARK_TNFA_SIGNALING_VIA_NFKB
S100B	6285	0.520386	4.33294	1.57182	0.36276	3.41252	0		9504	YEATS4	8089	0.0233394	-4.26098	-0.823811	0.193338	0.534635	5.17228				1848	DUSP6	dual specificity phosphatase 6				HALLMARK_COMPLEMENT		HALLMARK_KRAS_SIGNALING_UP					HALLMARK_COAGULATION
IL7R	3575	0.803506	3.23914	1.49289	0.460892	3.41135	0		7463	FRS2	10818	-0.198085	-4.03323	-0.780934	0.193625	0.534717	5.16462				2207	FCER1G	Fc fragment of IgE, high affinity I, receptor for; gamma polypeptide				HALLMARK_COMPLEMENT		HALLMARK_KRAS_SIGNALING_UP
RNF144B	255488	-0.43117	5.54665	1.64358	0.29632	3.41113	0		16246	ZKSCAN3	80317	0.946925	-3.42928	-0.664049	0.193641	0.650618	5.16419				3958	LGALS3	lectin, galactoside-binding, soluble, 3				HALLMARK_COMPLEMENT					HALLMARK_APOPTOSIS													HALLMARK_CHOLESTEROL_HOMEOSTASIS
TNNI2	7136	-0.196653	4.69716	1.99168	0.424019	3.4111	0		13950	ZNF429	353088	0.55153	-3.5904	-0.698463	0.194536	0.612793	5.14044				3697	ITIH1	inter-alpha-trypsin inhibitor heavy chain 1				HALLMARK_COMPLEMENT							HALLMARK_COAGULATION		HALLMARK_XENOBIOTIC_METABOLISM
C14orf73	91828	0.542049	4.96059	1.94826	0.392748	3.41084	0		5351	PEX1	5189	-0.442204	-3.79371	-0.738396	0.194637	0.596591	5.13778				5265	SERPINA1	serpin peptidase inhibitor, clade A (alpha-1 antiproteinase, antitrypsin), member 1				HALLMARK_COMPLEMENT							HALLMARK_COAGULATION							HALLMARK_ESTROGEN_RESPONSE_LATE
NCRNA00112	54089	1.00044	4.23925	1.48236	0.349674	3.40984	0		16537	ATP2C1	27032	1.01591	-4.05307	-0.790669	0.195079	0.569506	5.12613				5155	PDGFB	platelet-derived growth factor beta polypeptide				HALLMARK_COMPLEMENT							HALLMARK_COAGULATION								HALLMARK_HYPOXIA
ITIH1	3697	1.18549	5.1055	1.56602	0.306731	3.39167	0		3116	EIF4EBP2	1979	-0.754035	-3.79765	-0.74178	0.195326	0.612827	5.11964				718	C3	complement component 3				HALLMARK_COMPLEMENT							HALLMARK_COAGULATION
TYROBP	7305	-0.452982	4.46047	1.58641	0.355659	3.3834	0		10439	EPT1	85465	0.125883	-4.11448	-0.803695	0.195333	0.554736	5.11945				1508	CTSB	cathepsin B				HALLMARK_COMPLEMENT							HALLMARK_COAGULATION
TIFAB	497189	-0.282643	5.58749	1.84665	0.330496	3.38087	0		8404	PPAP2A	8611	-0.0953658	-4.15006	-0.811597	0.195563	0.591104	5.11345				1803	DPP4	dipeptidyl-peptidase 4				HALLMARK_COMPLEMENT							HALLMARK_COAGULATION
IL23R	149233	-1.19434	4.07153	1.54526	0.379527	3.36905	0		18233	ZNF695	57116	2.0861	-3.4958	-0.685201	0.196007	0.633426	5.10185				1512	CTSH	cathepsin H				HALLMARK_COMPLEMENT							HALLMARK_COAGULATION
CCRL2	9034	-1.39795	5.00141	1.71492	0.342887	3.36697	0		7764	MLL2	8085	-0.165054	-3.86634	-0.758474	0.196174	0.598938	5.09752				712	C1QA	complement component 1, q subcomponent, A chain				HALLMARK_COMPLEMENT							HALLMARK_COAGULATION
ALOX5	240	0.33958	3.82749	1.39029	0.363238	3.3642	0		16553	FLVCR1	28982	1.02002	-4.45017	-0.874061	0.196411	0.542925	5.09138				1509	CTSD	cathepsin D				HALLMARK_COMPLEMENT										HALLMARK_P53_PATHWAY
CD80	941	-0.722229	5.15747	1.72579	0.33462	3.35882	0		2672	BRD3	8019	-0.830088	-4.61832	-0.908458	0.196707	0.53348	5.08369				6714	SRC	v-src sarcoma (Schmidt-Ruppin A-2) viral oncogene homolog (avian)				HALLMARK_COMPLEMENT												HALLMARK_APICAL_JUNCTION
TNFSF13B	10673	-0.74432	4.71586	1.65706	0.351379	3.35721	0		12978	SDR42E1	93517	0.422924	-3.87019	-0.761384	0.196731	0.591338	5.0831				1356	CP	ceruloplasmin (ferroxidase)				HALLMARK_COMPLEMENT															HALLMARK_HYPOXIA
LTB	4050	-0.114165	5.29989	2.18289	0.411875	3.34574	0		762	PVR	5817	-1.33317	-5.39504	-1.06161	0.196775	0.484876	5.08195				5580	PRKCD	protein kinase C, delta				HALLMARK_COMPLEMENT																HALLMARK_UV_RESPONSE_UP
CYBB	1536	1.15686	4.69243	1.76345	0.375806	3.34196	0		16536	POLQ	10721	1.01562	-3.83577	-0.755447	0.196948	0.595479	5.07748				2625	GATA3	GATA binding protein 3				HALLMARK_COMPLEMENT
LPL	4023	-1.20324	4.2083	1.50299	0.357149	3.34031	0		15955	RIMKLB	57494	0.884447	-4.7417	-0.937597	0.197734	0.519725	5.05729				1368	CPM	carboxypeptidase M				HALLMARK_COMPLEMENT
TH	7054	0.807036	4.11515	2.08124	0.505752	3.33658	0		13367	GMPS	8833	0.473002	-3.48097	-0.689397	0.198047	0.661575	5.0493				1378	CR1	complement component (3b/4b) receptor 1 (Knops blood group)				HALLMARK_COMPLEMENT
PLXDC2	84898	1.00222	4.5116	1.66863	0.369852	3.3289	0		7288	C22orf30	253143	-0.217435	-3.70592	-0.734132	0.198097	0.583696	5.04803				1608	DGKG	diacylglycerol kinase, gamma 90kDa				HALLMARK_COMPLEMENT
SLC37A2	219855	0.672588	4.19756	1.46639	0.349342	3.3267	0		298	ZNF384	171017	-1.63315	-4.56127	-0.904102	0.198213	0.511554	5.04509				2155	F7	coagulation factor VII (serum prothrombin conversion accelerator)				HALLMARK_COMPLEMENT
IKBKE	9641	-0.789413	5.50911	1.77691	0.322541	3.3173	0		1515	CCT2	10576	-1.07806	-3.40961	-0.677749	0.198776	0.628264	5.03078				2219	FCN1	ficolin (collagen/fibrinogen domain containing) 1				HALLMARK_COMPLEMENT
LILRB3	11025	-0.0100316	4.01297	1.44249	0.359456	3.31602	0		10959	FN3K	64122	0.184022	-3.72176	-0.74146	0.199223	0.584685	5.0195				2793	GNGT2	guanine nucleotide binding protein (G protein), gamma transducing activity polypeptide 2				HALLMARK_COMPLEMENT
C17orf87	388325	-0.0522989	5.09124	1.76284	0.34625	3.31449	0		2198	DOCK6	57572	-0.920543	-5.55058	-1.10589	0.199239	0.468053	5.01911				3003	GZMK	granzyme K (granzyme 3; tryptase II)				HALLMARK_COMPLEMENT
RORC	6097	0.26618	5.83141	1.67877	0.287884	3.31263	0		6785	IQSEC2	23096	-0.274051	-5.69025	-1.13386	0.199263	0.458912	5.01849				3684	ITGAM	integrin, alpha M (complement component 3 receptor 3 subunit)				HALLMARK_COMPLEMENT
ACSM5	54988	0.133345	4.23513	1.72564	0.407458	3.30984	0		16182	BAMBI	25805	0.93283	-4.17985	-0.834783	0.199716	0.582487	5.00711				3988	LIPA	lipase A, lysosomal acid, cholesterol esterase				HALLMARK_COMPLEMENT
CYP4F11	57834	-0.64543	4.72721	1.40039	0.29624	3.30802	0		10541	MTHFD1L	25902	0.137054	-3.65667	-0.731259	0.19998	0.646332	5.00051				4321	MMP12	matrix metallopeptidase 12 (macrophage elastase)				HALLMARK_COMPLEMENT
TUBAL3	79861	-1.45825	3.78597	1.40325	0.370644	3.29683	0		2472	NT5DC2	64943	-0.866881	-3.46819	-0.694315	0.200195	0.611493	4.99512				55619	DOCK10	dedicator of cytokinesis 10				HALLMARK_COMPLEMENT
CARD9	64170	0.637215	5.34533	1.62402	0.303821	3.29621	0		12015	NMT2	9397	0.305308	-3.4511	-0.69193	0.200495	0.599355	4.98765				64167	ERAP2	endoplasmic reticulum aminopeptidase 2				HALLMARK_COMPLEMENT
FTHL3	2498	-1.12505	5.16872	1.45378	0.281265	3.28872	0		4364	RPL36A	6173	-0.569285	-4.01478	-0.805206	0.20056	0.619701	4.98603				7941	PLA2G7	phospholipase A2, group VII (platelet-activating factor acetylhydrolase, plasma)				HALLMARK_COMPLEMENT
SNTB1	6641	-0.0063271	3.96663	1.40761	0.354864	3.28713	0		15696	EML5	161436	0.833244	-4.29497	-0.865251	0.201457	0.552073	4.96384				838	CASP5	caspase 5, apoptosis-related cysteine peptidase				HALLMARK_COMPLEMENT
HPGDS	27306	-0.262695	3.38067	1.66881	0.493632	3.28674	0		8569	ZNF608	57507	-0.077205	-3.97166	-0.80191	0.201908	0.592431	4.95275				9806	SPOCK2	sparc/osteonectin, cwcv and kazal-like domains proteoglycan (testican) 2				HALLMARK_COMPLEMENT
B3GALT2	8707	0.92455	4.09977	1.75254	0.427473	3.28471	0		14182	LMTK3	114783	0.584711	-4.40536	-0.891847	0.202446	0.548779	4.9396				1437	CSF2	colony stimulating factor 2 (granulocyte-macrophage)					HALLMARK_TNFA_SIGNALING_VIA_NFKB	HALLMARK_KRAS_SIGNALING_UP	HALLMARK_IL6_JAK_STAT3_SIGNALING	HALLMARK_IL2_STAT5_SIGNALING
LAMP3	27074	-0.810095	5.42387	1.73342	0.319592	3.28024	0		519	TSPAN18	90139	-1.46073	-4.59562	-0.931154	0.202618	0.535733	4.93541				7185	TRAF1	TNF receptor-associated factor 1					HALLMARK_TNFA_SIGNALING_VIA_NFKB	HALLMARK_KRAS_SIGNALING_UP		HALLMARK_IL2_STAT5_SIGNALING								HALLMARK_APICAL_JUNCTION
FAM71F1	84691	0.444636	3.28212	1.79996	0.548414	3.27505	0		7439	LIN28B	389421	-0.200731	-4.21738	-0.855532	0.202859	0.586305	4.92954				330	BIRC3	baculoviral IAP repeat containing 3					HALLMARK_TNFA_SIGNALING_VIA_NFKB	HALLMARK_KRAS_SIGNALING_UP			HALLMARK_APOPTOSIS
SLC22A18AS	5003	-0.232281	3.29583	1.30908	0.397193	3.25905	0		15510	MTMR7	9108	0.798359	-4.86032	-0.986197	0.202908	0.511424	4.92834				3398	ID2	inhibitor of DNA binding 2, dominant negative helix-loop-helix protein					HALLMARK_TNFA_SIGNALING_VIA_NFKB	HALLMARK_KRAS_SIGNALING_UP				HALLMARK_EPITHELIAL_MESENCHYMAL_TRANSITION			HALLMARK_XENOBIOTIC_METABOLISM					HALLMARK_ESTROGEN_RESPONSE_LATE
SQRDL	58472	0.325626	5.10786	1.64351	0.321761	3.25579	0		17849	IL28RA	163702	1.52501	-3.68052	-0.747742	0.203162	0.592572	4.92218				50486	G0S2	G0/G1switch 2					HALLMARK_TNFA_SIGNALING_VIA_NFKB	HALLMARK_KRAS_SIGNALING_UP
CCL22	6367	0.25271	4.32939	1.82888	0.422434	3.24921	0		16469	C1orf172	126695	0.999281	-5.27665	-1.07294	0.203337	0.497337	4.91793				960	CD44	CD44 molecule (Indian blood group)					HALLMARK_TNFA_SIGNALING_VIA_NFKB		HALLMARK_IL6_JAK_STAT3_SIGNALING	HALLMARK_IL2_STAT5_SIGNALING	HALLMARK_APOPTOSIS	HALLMARK_EPITHELIAL_MESENCHYMAL_TRANSITION							HALLMARK_ESTROGEN_RESPONSE_EARLY	HALLMARK_ESTROGEN_RESPONSE_LATE
TSPO	706	-1.14978	4.72796	1.55934	0.329813	3.24435	0		2853	PIM2	11040	-0.79817	-3.96706	-0.808704	0.203855	0.591525	4.90545				3725	JUN	jun proto-oncogene					HALLMARK_TNFA_SIGNALING_VIA_NFKB		HALLMARK_IL6_JAK_STAT3_SIGNALING		HALLMARK_APOPTOSIS	HALLMARK_EPITHELIAL_MESENCHYMAL_TRANSITION				HALLMARK_P53_PATHWAY					HALLMARK_HYPOXIA
CCL13	6357	-0.387505	3.82262	1.83078	0.478933	3.24196	0		2324	ZNF490	57474	-0.895394	-5.16209	-1.05254	0.203898	0.471983	4.9044				2921	CXCL3	chemokine (C-X-C motif) ligand 3					HALLMARK_TNFA_SIGNALING_VIA_NFKB		HALLMARK_IL6_JAK_STAT3_SIGNALING
NCRNA00052	145978	-0.825118	3.37068	1.19223	0.353706	3.23945	0		1817	WEE1	7465	-1.00325	-3.57645	-0.72979	0.204054	0.634253	4.90065				595	CCND1	cyclin D1					HALLMARK_TNFA_SIGNALING_VIA_NFKB				HALLMARK_APOPTOSIS								HALLMARK_ESTROGEN_RESPONSE_EARLY	HALLMARK_ESTROGEN_RESPONSE_LATE								HALLMARK_NOTCH_SIGNALING
S100A6	6277	-0.493265	3.81096	1.4354	0.376649	3.23011	0		14229	TSC22D1	8848	0.591422	-4.02112	-0.822248	0.204482	0.540343	4.8904				8878	SQSTM1	sequestosome 1					HALLMARK_TNFA_SIGNALING_VIA_NFKB				HALLMARK_APOPTOSIS											HALLMARK_UV_RESPONSE_UP	HALLMARK_MTORC1_SIGNALING
LOC115110	115110	-1.46734	4.50125	1.50207	0.333701	3.22927	0		8669	ALG10B	144245	-0.0666668	-3.50255	-0.717206	0.204767	0.603415	4.8836				3371	TNC	tenascin C					HALLMARK_TNFA_SIGNALING_VIA_NFKB					HALLMARK_EPITHELIAL_MESENCHYMAL_TRANSITION
C6orf97	80129	0.560704	5.14821	1.60475	0.311709	3.2274	0		208	KHDC1	80759	-1.73726	-3.5906	-0.73643	0.205099	0.621997	4.87569				4814	NINJ1	ninjurin 1					HALLMARK_TNFA_SIGNALING_VIA_NFKB								HALLMARK_XENOBIOTIC_METABOLISM	HALLMARK_P53_PATHWAY
NAAA	27163	1.06529	5.66368	1.55515	0.274583	3.22137	0		16057	CHDH	55349	0.905734	-3.50845	-0.719935	0.2052	0.6263	4.87329				55332	DRAM1	DNA-damage regulated autophagy modulator 1					HALLMARK_TNFA_SIGNALING_VIA_NFKB									HALLMARK_P53_PATHWAY
IL1A	3552	-0.440046	4.10514	1.66779	0.406268	3.20973	0		16076	INSR	3643	0.909766	-5.81002	-1.19381	0.205475	0.429055	4.86678				3726	JUNB	jun B proto-oncogene					HALLMARK_TNFA_SIGNALING_VIA_NFKB															HALLMARK_UV_RESPONSE_UP				HALLMARK_REACTIVE_OXIGEN_SPECIES_PATHWAY
TFEC	22797	-0.853859	5.13885	1.73391	0.337413	3.206	0		17282	PHB2	11331	1.24093	-3.85049	-0.791587	0.205581	0.593014	4.86426				25816	TNFAIP8	tumor necrosis factor, alpha-induced protein 8					HALLMARK_TNFA_SIGNALING_VIA_NFKB
GPR150	285601	-0.648311	3.60624	1.26596	0.351049	3.20246	0		14957	RYR1	6261	0.702873	-4.00809	-0.824191	0.205632	0.565388	4.86305				6776	STAT5A	signal transducer and activator of transcription 5A					HALLMARK_TNFA_SIGNALING_VIA_NFKB
TMEM150B	284417	-0.861474	4.31991	1.79433	0.415362	3.20202	0		14664	RHPN2	85415	0.656379	-6.32183	-1.30033	0.205689	0.431013	4.8617				11182	SLC2A6	solute carrier family 2 (facilitated glucose transporter), member 6					HALLMARK_TNFA_SIGNALING_VIA_NFKB
PLA2G4C	8605	0.254113	6.12887	1.65241	0.269611	3.20171	0		5675	PI4KAP1	728233	-0.403388	-4.09941	-0.843261	0.205703	0.541832	4.86137				1959	EGR2	early growth response 2					HALLMARK_TNFA_SIGNALING_VIA_NFKB
SLAMF7	57823	-0.321296	4.7925	1.72775	0.360511	3.2002	0		8770	SRRM3	222183	-0.055907	-4.45087	-0.917333	0.206102	0.558219	4.85196				4794	NFKBIE	nuclear factor of kappa light polypeptide gene enhancer in B-cells inhibitor, epsilon					HALLMARK_TNFA_SIGNALING_VIA_NFKB
C1orf54	79630	0.0298668	4.87995	1.71376	0.351183	3.1976	0		5708	AXIN2	8313	-0.399412	-4.02815	-0.831019	0.206303	0.592102	4.84725				5271	SERPINB8	serpin peptidase inhibitor, clade B (ovalbumin), member 8					HALLMARK_TNFA_SIGNALING_VIA_NFKB
FAM19A1	407738	0.547799	4.27771	1.38773	0.324409	3.19156	0		4661	PEX5	5830	-0.529332	-4.4011	-0.908495	0.206425	0.531844	4.84438				597	BCL2A1	BCL2-related protein A1					HALLMARK_TNFA_SIGNALING_VIA_NFKB
SULF2	55959	-0.153405	5.77912	1.61962	0.280253	3.18853	0		15192	SLC19A1	6573	0.742069	-3.4027	-0.704592	0.207068	0.640847	4.82933				5971	RELB	v-rel reticuloendotheliosis viral oncogene homolog B					HALLMARK_TNFA_SIGNALING_VIA_NFKB
MCHR1	2847	0.857894	3.63158	1.29204	0.35578	3.18816	0		9907	MTFR1	9650	0.0674442	-4.53806	-0.940134	0.207167	0.561689	4.82704				9516	LITAF	lipopolysaccharide-induced TNF factor					HALLMARK_TNFA_SIGNALING_VIA_NFKB
CD40	958	0.718723	5.64404	1.70385	0.301885	3.18797	0		14730	GRHL1	29841	0.666648	-7.57356	-1.57095	0.207425	0.34006	4.82102				1438	CSF2RA	colony stimulating factor 2 receptor, alpha, low-affinity (granulocyte-macrophage)						HALLMARK_KRAS_SIGNALING_UP	HALLMARK_IL6_JAK_STAT3_SIGNALING
TIMP1	7076	0.110909	4.42031	1.59693	0.361272	3.18127	0		1304	TIAM2	26230	-1.13776	-5.87538	-1.21875	0.207433	0.420782	4.82084				5396	PRRX1	paired related homeobox 1						HALLMARK_KRAS_SIGNALING_UP				HALLMARK_EPITHELIAL_MESENCHYMAL_TRANSITION
TNFRSF14	8764	-0.297379	4.93276	1.53715	0.31162	3.17839	0		16139	ZNF70	7621	0.923436	-3.53703	-0.733808	0.207464	0.603327	4.8201				28959	TMEM176B	transmembrane protein 176B						HALLMARK_KRAS_SIGNALING_UP							HALLMARK_XENOBIOTIC_METABOLISM
IL1B	3553	-1.20859	5.62545	1.64082	0.291677	3.17457	0		2919	GPR153	387509	-0.786846	-3.71795	-0.771491	0.207504	0.577611	4.81918				3290	HSD11B1	hydroxysteroid (11-beta) dehydrogenase 1						HALLMARK_KRAS_SIGNALING_UP							HALLMARK_XENOBIOTIC_METABOLISM
LGALS9C	654346	1.0615	4.7196	1.66199	0.352146	3.17266	0		17464	BZW2	28969	1.31416	-3.68484	-0.765383	0.207711	0.597863	4.81438				2745	GLRX	glutaredoxin (thioltransferase)						HALLMARK_KRAS_SIGNALING_UP													HALLMARK_HYPOXIA		HALLMARK_MTORC1_SIGNALING			HALLMARK_REACTIVE_OXIGEN_SPECIES_PATHWAY
GGTA1	2681	0.83126	4.77352	1.51834	0.318075	3.15637	0		17796	NETO2	81831	1.48865	-5.47961	-1.1435	0.208683	0.468712	4.79196				220	ALDH1A3	aldehyde dehydrogenase 1 family, member A3						HALLMARK_KRAS_SIGNALING_UP
P2RX7	5027	0.124417	3.42546	1.47168	0.429631	3.15141	0		10878	NCRNA00189	193629	0.174779	-4.75702	-0.993176	0.208781	0.530745	4.7897				2982	GUCY1A3	guanylate cyclase 1, soluble, alpha 3						HALLMARK_KRAS_SIGNALING_UP
HBEGF	1839	-0.698366	4.45072	1.37374	0.308655	3.14384	0		17685	DDX47	51202	1.42217	-3.4893	-0.73178	0.209721	0.587289	4.76823				10320	IKZF1	IKAROS family zinc finger 1 (Ikaros)						HALLMARK_KRAS_SIGNALING_UP
CLIC2	1193	-0.186792	5.71863	1.58646	0.277419	3.1423	0		10206	PLEKHA8	84725	0.0999753	-4.05452	-0.852804	0.210334	0.577977	4.75434				10457	GPNMB	glycoprotein (transmembrane) nmb						HALLMARK_KRAS_SIGNALING_UP
PILRA	29992	-1.26758	4.2323	1.47681	0.348937	3.13497	0		9777	LRRC8E	80131	0.0533722	-3.51953	-0.740427	0.210377	0.639782	4.75337				23136	EPB41L3	erythrocyte membrane protein band 4.1-like 3						HALLMARK_KRAS_SIGNALING_UP
TNC	3371	0.273894	4.50123	1.8602	0.413264	3.13073	0		17520	F2RL1	2150	1.33919	-3.73784	-0.787064	0.210566	0.601751	4.74909				23643	LY96	lymphocyte antigen 96						HALLMARK_KRAS_SIGNALING_UP
APOL3	80833	-1.25108	5.46211	1.65774	0.303498	3.13036	0		16283	NGEF	25791	0.955164	-4.22161	-0.889487	0.210699	0.549902	4.74611				26499	PLEK2	pleckstrin 2						HALLMARK_KRAS_SIGNALING_UP
TRPC3	7222	0.719677	4.31362	1.53475	0.355793	3.13023	0		3729	DSP	1832	-0.658525	-3.9892	-0.841071	0.210837	0.591545	4.743				27299	ADAMDEC1	ADAM-like, decysin 1						HALLMARK_KRAS_SIGNALING_UP
KEL	3792	-0.347397	4.89182	2.25235	0.460433	3.12931	0		13743	C6orf170	221322	0.52322	-3.83506	-0.809257	0.211016	0.584969	4.73898				3783	KCNN4	potassium intermediate/small conductance calcium-activated channel, subfamily N, member 4						HALLMARK_KRAS_SIGNALING_UP
MYO1F	4542	0.709783	5.11623	1.56547	0.305981	3.12708	0		12221	NF2	4771	0.329715	-4.99423	-1.0582	0.211884	0.491922	4.71957				50856	CLEC4A	C-type lectin domain family 4, member A						HALLMARK_KRAS_SIGNALING_UP
TNFSF13	8741	-0.257805	3.58847	1.34194	0.373959	3.10726	0		1960	WDR72	256764	-0.9708	-3.42951	-0.727756	0.212204	0.61858	4.71245				51311	TLR8	toll-like receptor 8						HALLMARK_KRAS_SIGNALING_UP
HLA-DMB	3109	0.281748	4.69988	1.62392	0.345524	3.10272	0		15358	NSUN5	55695	0.770857	-4.86332	-1.03425	0.212662	0.5062	4.70229				5284	PIGR	polymeric immunoglobulin receptor						HALLMARK_KRAS_SIGNALING_UP
HLA-DPB1	3115	-0.184268	4.80028	1.55802	0.324568	3.10032	0		2399	TMEM151B	441151	-0.880643	-4.34088	-0.926011	0.213323	0.559541	4.68772				55365	TMEM176A	transmembrane protein 176A						HALLMARK_KRAS_SIGNALING_UP
C5orf27	202299	0.361585	4.7217	1.50597	0.318946	3.0992	0		3896	ZNF284	342909	-0.634631	-3.86546	-0.825626	0.213591	0.551283	4.68185				7805	LAPTM5	lysosomal protein transmembrane 5						HALLMARK_KRAS_SIGNALING_UP
IL26	55801	-1.21235	4.63578	1.85003	0.399076	3.09904	0		400	TOP1MT	116447	-1.54373	-3.65872	-0.781873	0.213701	0.636284	4.67943				80380	PDCD1LG2	programmed cell death 1 ligand 2						HALLMARK_KRAS_SIGNALING_UP
TNF	7124	-0.564449	4.98031	1.64991	0.331287	3.09119	0		10115	VAV2	7410	0.0902086	-3.56202	-0.761597	0.21381	0.568349	4.67704				90865	IL33	interleukin 33						HALLMARK_KRAS_SIGNALING_UP
ACP5	54	-0.705195	5.19901	1.59629	0.307038	3.08664	0		7074	CCDC152	100129792	-0.241341	-3.75131	-0.802599	0.213952	0.592931	4.67395				951	CD37	CD37 molecule						HALLMARK_KRAS_SIGNALING_UP
SIGLEC9	27180	0.324138	4.65334	1.58786	0.34123	3.08629	0		4670	LAPTM4B	55353	-0.528175	-4.6839	-1.0034	0.214224	0.523485	4.66802				3563	IL3RA	interleukin 3 receptor, alpha (low affinity)							HALLMARK_IL6_JAK_STAT3_SIGNALING	HALLMARK_IL2_STAT5_SIGNALING
CASP5	838	0.652646	4.61531	1.75903	0.381129	3.08585	0		10492	FAM184A	79632	0.13169	-3.7454	-0.802562	0.21428	0.606307	4.6668				7850	IL1R2	interleukin 1 receptor, type II							HALLMARK_IL6_JAK_STAT3_SIGNALING	HALLMARK_IL2_STAT5_SIGNALING
LDHD	197257	-0.943909	5.77924	2.07451	0.358959	3.0857	0		12266	PRKAB2	5565	0.335193	-3.98682	-0.854361	0.214296	0.594662	4.66643				3597	IL13RA1	interleukin 13 receptor, alpha 1							HALLMARK_IL6_JAK_STAT3_SIGNALING
NCF1C	654817	-0.70707	4.15931	1.72777	0.415397	3.07496	0		6338	SMOX	54498	-0.325179	-3.73769	-0.801371	0.214403	0.607198	4.66411				94	ACVRL1	activin A receptor type II-like 1							HALLMARK_IL6_JAK_STAT3_SIGNALING
TNIK	23043	1.03757	5.35479	1.53404	0.28648	3.0749	0		12689	ZNF714	148206	0.386292	-4.26938	-0.916051	0.214563	0.561859	4.66064				7052	TGM2	transglutaminase 2 (C polypeptide, protein-glutamine-gamma-glutamyltransferase)								HALLMARK_IL2_STAT5_SIGNALING		HALLMARK_EPITHELIAL_MESENCHYMAL_TRANSITION							HALLMARK_ESTROGEN_RESPONSE_EARLY		HALLMARK_HYPOXIA
FCGR1B	2210	-1.08906	3.40765	1.41647	0.415673	3.07158	0		4230	LOC144486	144486	-0.587647	-4.48808	-0.963646	0.214712	0.539347	4.65739				596	BCL2	B-cell CLL/lymphoma 2								HALLMARK_IL2_STAT5_SIGNALING									HALLMARK_ESTROGEN_RESPONSE_EARLY	HALLMARK_ESTROGEN_RESPONSE_LATE	HALLMARK_HYPOXIA
CD4	920	0.0235304	5.13749	1.57158	0.305904	3.0685	0		3694	ZNF117	51351	-0.663857	-3.46463	-0.744522	0.214892	0.57384	4.6535				1154	CISH	cytokine inducible SH2-containing protein								HALLMARK_IL2_STAT5_SIGNALING									HALLMARK_ESTROGEN_RESPONSE_EARLY	HALLMARK_ESTROGEN_RESPONSE_LATE
COL29A1	256076	0.0158757	4.21148	1.35351	0.321386	3.06734	0		2805	C1orf9	51430	-0.806474	-3.94085	-0.847862	0.215147	0.541709	4.64799				10538	BATF	basic leucine zipper transcription factor, ATF-like								HALLMARK_IL2_STAT5_SIGNALING										HALLMARK_ESTROGEN_RESPONSE_LATE
SIRPB2	284759	-0.173085	3.99926	1.49285	0.373281	3.06561	0		5485	FBXO36	130888	-0.426073	-4.82701	-1.03925	0.2153	0.522958	4.64469				58528	RRAGD	Ras-related GTP binding D								HALLMARK_IL2_STAT5_SIGNALING											HALLMARK_HYPOXIA
IDO1	3620	1.1801	4.77041	1.75367	0.367613	3.06432	0		15617	RAB15	376267	0.818061	-5.20811	-1.12169	0.215374	0.47985	4.64309				214	ALCAM	activated leukocyte cell adhesion molecule								HALLMARK_IL2_STAT5_SIGNALING														HALLMARK_CHOLESTEROL_HOMEOSTASIS
IL18	3606	-0.176772	4.46686	1.57332	0.35222	3.05613	0		7910	KIAA1524	57650	-0.149213	-3.79339	-0.818499	0.21577	0.56847	4.63457				80760	ITIH5	inter-alpha-trypsin inhibitor heavy chain family, member 5								HALLMARK_IL2_STAT5_SIGNALING
C3	718	-0.165385	3.92413	2.04459	0.52103	3.04953	0		2727	SRGAP1	57522	-0.820438	-3.85438	-0.831725	0.215787	0.625706	4.6342				1291	COL6A1	collagen, type VI, alpha 1								HALLMARK_IL2_STAT5_SIGNALING
UBD	10537	1.46764	4.71101	1.94519	0.412902	3.04624	0		4526	ZHX1	11244	-0.547431	-4.21329	-0.912103	0.216482	0.531949	4.61932				1493	CTLA4	cytotoxic T-lymphocyte-associated protein 4								HALLMARK_IL2_STAT5_SIGNALING
CEBPB	1051	1.01172	3.84088	1.21039	0.315135	3.04412	0		6655	RNF125	54941	-0.288764	-3.70057	-0.801699	0.216642	0.58503	4.61592				1522	CTSZ	cathepsin Z								HALLMARK_IL2_STAT5_SIGNALING
SPN	6693	0.449076	5.44738	1.53838	0.282407	3.03695	0		10139	C10orf82	143379	0.0927872	-3.60366	-0.780961	0.216713	0.616291	4.6144				2323	FLT3LG	fms-related tyrosine kinase 3 ligand								HALLMARK_IL2_STAT5_SIGNALING
CCR7	1236	0.526672	4.89115	1.70117	0.347805	3.03308	0		7275	FGD4	121512	-0.218813	-4.10489	-0.890697	0.216985	0.523024	4.60862				7293	TNFRSF4	tumor necrosis factor receptor superfamily, member 4								HALLMARK_IL2_STAT5_SIGNALING
DPEP2	64174	0.217713	4.54988	1.39173	0.305882	3.03161	0		5710	ZIK1	284307	-0.39914	-4.34103	-0.942158	0.217036	0.547322	4.60754				8784	TNFRSF18	tumor necrosis factor receptor superfamily, member 18								HALLMARK_IL2_STAT5_SIGNALING
TSPY2	64591	0.487298	3.61699	3.49817	0.96715	3.03098	0		9949	C2orf34	79823	0.0720786	-4.43594	-0.963191	0.217134	0.481549	4.60546				2934	GSN	gelsolin									HALLMARK_APOPTOSIS		HALLMARK_COAGULATION														HALLMARK_MYOGENESIS
CTSH	1512	2.0775	5.23112	1.47297	0.281579	3.02927	0		17189	C7orf51	222950	1.20666	-4.42627	-0.96284	0.217529	0.507872	4.5971				301	ANXA1	annexin A1									HALLMARK_APOPTOSIS		HALLMARK_COAGULATION
BHLHE41	79365	-0.401381	3.89257	1.52446	0.391634	3.02741	0		8393	RNF138P1	379013	-0.0965996	-3.48715	-0.759915	0.217918	0.653088	4.58887				706	TSPO	translocator protein (18kDa)									HALLMARK_APOPTOSIS														HALLMARK_PEROXISOME
FAM22F	54754	-1.20716	4.709	1.53593	0.326168	3.02721	0		18212	DSC2	1824	2.00697	-3.73014	-0.814419	0.218335	0.599361	4.58012				51176	LEF1	lymphoid enhancer-binding factor 1									HALLMARK_APOPTOSIS
MCTP1	79772	1.07409	3.55749	1.36468	0.383609	3.01943	0		16069	CGN	57530	0.908225	-5.54057	-1.21205	0.218759	0.434895	4.57125				1806	DPYD	dihydropyrimidine dehydrogenase									HALLMARK_APOPTOSIS
KIAA1755	85449	0.980605	4.58574	1.83463	0.400073	3.01927	0		14865	CDC42EP4	23580	0.688085	-4.64505	-1.01632	0.218797	0.514226	4.57045				5330	PLCB2	phospholipase C, beta 2									HALLMARK_APOPTOSIS
KCNE1	3753	1.08164	4.47638	1.53623	0.343185	3.01798	0		15802	FRMD6	122786	0.853939	-4.62945	-1.01337	0.218897	0.501186	4.56837				8682	PEA15	phosphoprotein enriched in astrocytes 15									HALLMARK_APOPTOSIS
C14orf34	645687	0.109967	4.04728	1.20609	0.298	3.01533	0		14256	KCNN1	3780	0.595335	-3.4882	-0.764416	0.219143	0.63016	4.56323				4312	MMP1	matrix metallopeptidase 1 (interstitial collagenase)										HALLMARK_EPITHELIAL_MESENCHYMAL_TRANSITION	HALLMARK_COAGULATION
LRRC25	126364	-0.0234356	4.258	1.38332	0.324874	3.01228	0		18045	BTBD2	55643	1.70183	-4.0746	-0.894607	0.219557	0.514668	4.55463				7045	TGFBI	transforming growth factor, beta-induced, 68kDa										HALLMARK_EPITHELIAL_MESENCHYMAL_TRANSITION						HALLMARK_APICAL_JUNCTION			HALLMARK_HYPOXIA
CR1	1378	-0.464238	3.83891	1.62985	0.424561	3.01141	0		13058	HIF3A	64344	0.433094	-3.60173	-0.792421	0.220012	0.575155	4.54522				1293	COL6A3	collagen, type VI, alpha 3										HALLMARK_EPITHELIAL_MESENCHYMAL_TRANSITION															HALLMARK_MYOGENESIS
CTSZ	1522	-0.0962617	4.43534	1.49105	0.336175	3.00965	0		4387	SHROOM1	134549	-0.566139	-4.02143	-0.88577	0.220263	0.561979	4.54004				8038	ADAM12	ADAM metallopeptidase domain 12										HALLMARK_EPITHELIAL_MESENCHYMAL_TRANSITION															HALLMARK_MYOGENESIS
MYOF	26509	0.713478	4.20757	1.28769	0.306041	3.0057	0		4741	ABCD4	5826	-0.519066	-4.77441	-1.05635	0.221251	0.489769	4.51975				1601	DAB2	disabled homolog 2, mitogen-responsive phosphoprotein (Drosophila)										HALLMARK_EPITHELIAL_MESENCHYMAL_TRANSITION
LY6K	54742	-1.21815	3.65884	1.62097	0.443029	3.00396	0		14106	ALG10	84920	0.573603	-4.17534	-0.92451	0.221422	0.519692	4.51627				11010	GLIPR1	GLI pathogenesis-related 1										HALLMARK_EPITHELIAL_MESENCHYMAL_TRANSITION
PTGES	9536	-0.215189	4.36836	1.54073	0.352702	3.00304	0		3424	PAQR5	54852	-0.705036	-3.74836	-0.830832	0.221652	0.565888	4.51157				1296	COL8A2	collagen, type VIII, alpha 2										HALLMARK_EPITHELIAL_MESENCHYMAL_TRANSITION
TMEM176B	28959	0.0146567	5.04282	1.6823	0.333604	2.99936	0		8823	ZFYVE9	9372	-0.0501843	-4.27539	-0.950821	0.222394	0.538189	4.49652				2331	FMOD	fibromodulin										HALLMARK_EPITHELIAL_MESENCHYMAL_TRANSITION
SLC15A3	51296	0.381588	4.80914	1.51894	0.315844	2.99777	0		5034	PTPRM	5797	-0.481897	-3.57286	-0.794825	0.222462	0.5818	4.49515				25890	ABI3BP	ABI family, member 3 (NESH) binding protein										HALLMARK_EPITHELIAL_MESENCHYMAL_TRANSITION
ARL11	115761	-0.929435	4.49315	1.32011	0.293806	2.98675	0		11418	ZNF491	126069	0.236381	-5.44047	-1.21064	0.222525	0.49572	4.49388				4837	NNMT	nicotinamide N-methyltransferase										HALLMARK_EPITHELIAL_MESENCHYMAL_TRANSITION
FCGR1A	2209	-0.768494	3.24514	1.47722	0.455209	2.98603	0		7357	VGLL4	9686	-0.209803	-3.63769	-0.809509	0.222533	0.566538	4.49371				5744	PTHLH	parathyroid hormone-like hormone										HALLMARK_EPITHELIAL_MESENCHYMAL_TRANSITION
DRAM1	55332	2.84709	5.19118	1.41478	0.272536	2.9698	0		3448	MYO5C	55930	-0.701308	-5.72302	-1.27413	0.222632	0.426604	4.49171				6641	SNTB1	syntrophin, beta 1 (dystrophin-associated protein A1, 59kDa, basic component 1)										HALLMARK_EPITHELIAL_MESENCHYMAL_TRANSITION
CD68	968	0.35245	4.34164	1.52557	0.351382	2.96631	0		13742	ARHGEF16	27237	0.523079	-3.45826	-0.770104	0.222686	0.593119	4.49063				7456	WIPF1	WAS/WASL interacting protein family, member 1										HALLMARK_EPITHELIAL_MESENCHYMAL_TRANSITION
BEST1	7439	0.180647	5.66614	1.43996	0.254134	2.96452	0		18044	SLC4A3	6508	1.70075	-3.5989	-0.802717	0.223045	0.603826	4.4834				9235	IL32	interleukin 32										HALLMARK_EPITHELIAL_MESENCHYMAL_TRANSITION
NEURL3	93082	1.49774	5.98375	1.53116	0.255886	2.96256	0		17277	GRIN2D	2906	1.23914	-3.50823	-0.782519	0.223052	0.582544	4.48325				1513	CTSK	cathepsin K											HALLMARK_COAGULATION
ITGAM	3684	-0.536992	3.67211	1.32484	0.360783	2.95753	0		13936	TUBA1A	7846	0.549576	-3.43002	-0.765242	0.223101	0.597115	4.48227				344	APOC2	apolipoprotein C-II											HALLMARK_COAGULATION
EVI2A	2123	-0.217636	5.11852	1.57919	0.308525	2.95108	0		3696	FKBP4	2288	-0.663565	-3.65396	-0.820691	0.224603	0.59068	4.4523				7318	UBA7	ubiquitin-like modifier activating enzyme 7												HALLMARK_INTERFERON_ALPHA_RESPONSE
ACVRL1	94	-0.222671	5.04597	1.35686	0.2689	2.9484	0		17516	SCN8A	6334	1.33731	-3.89377	-0.875547	0.224859	0.580318	4.44724				1593	CYP27A1	cytochrome P450, family 27, subfamily A, polypeptide 1													HALLMARK_XENOBIOTIC_METABOLISM		HALLMARK_BILE_ACID_METABOLISM
PTGIR	5739	0.0678767	5.42969	1.51751	0.279485	2.94253	0		7659	FZD8	8325	-0.176569	-3.67388	-0.826118	0.224863	0.595536	4.44716				9536	PTGES	prostaglandin E synthase													HALLMARK_XENOBIOTIC_METABOLISM				HALLMARK_ESTROGEN_RESPONSE_EARLY	HALLMARK_ESTROGEN_RESPONSE_LATE
TMEM71	137835	-0.964614	4.89091	1.52699	0.312209	2.94189	0		5565	ZNF749	388567	-0.416442	-3.4538	-0.777562	0.225132	0.611999	4.44184				3251	HPRT1	hypoxanthine phosphoribosyltransferase 1													HALLMARK_XENOBIOTIC_METABOLISM					HALLMARK_ESTROGEN_RESPONSE_LATE			HALLMARK_MTORC1_SIGNALING
SLC7A7	9056	0.19801	4.78921	1.46293	0.305464	2.93509	0		4367	ZFP112	7771	-0.568866	-3.45245	-0.777429	0.225182	0.598465	4.44085				2203	FBP1	fructose-1,6-bisphosphatase 1													HALLMARK_XENOBIOTIC_METABOLISM						HALLMARK_HYPOXIA
CSF2RB	1439	0.0753217	5.14219	1.53765	0.299027	2.9317	0		16856	TCEA1	6917	1.10159	-3.78578	-0.855173	0.225891	0.520665	4.42691				2326	FMO1	flavin containing monooxygenase 1													HALLMARK_XENOBIOTIC_METABOLISM							HALLMARK_UV_RESPONSE_UP
ST3GAL6	10402	-0.999997	4.06794	1.26775	0.311644	2.9284	0		8227	TBXA2R	6915	-0.114671	-5.31989	-1.20303	0.226138	0.474994	4.42207				6539	SLC6A12	solute carrier family 6 (neurotransmitter transporter, betaine/GABA), member 12													HALLMARK_XENOBIOTIC_METABOLISM							HALLMARK_UV_RESPONSE_UP
CD48	962	0.202666	5.45915	1.70165	0.311706	2.9271	0		1541	EFHA2	286097	-1.0711	-3.99565	-0.903964	0.226237	0.555618	4.42014				1728	NQO1	NAD(P)H dehydrogenase, quinone 1													HALLMARK_XENOBIOTIC_METABOLISM											HALLMARK_REACTIVE_OXIGEN_SPECIES_PATHWAY	HALLMARK_MYOGENESIS
FERMT3	83706	-0.226217	4.98016	1.52002	0.305214	2.92685	0		14025	HRASLS	57110	0.562034	-5.27615	-1.19486	0.226465	0.453256	4.41569				6999	TDO2	tryptophan 2,3-dioxygenase													HALLMARK_XENOBIOTIC_METABOLISM
VSTM1	284415	0.161795	3.58313	1.15433	0.322155	2.91814	0		3685	RASD1	51655	-0.665253	-3.7833	-0.857505	0.226655	0.515759	4.41198				8876	VNN1	vanin 1													HALLMARK_XENOBIOTIC_METABOLISM
LGALS9	3965	0.0940562	5.13376	1.50266	0.292702	2.90716	0		10376	CDC42BPG	55561	0.118907	-3.45709	-0.784227	0.226846	0.581965	4.40828				283537	SLC46A3	solute carrier family 46, member 3													HALLMARK_XENOBIOTIC_METABOLISM
C2orf58	285154	1.7782	4.82574	1.50294	0.311443	2.90156	0		17711	LOC100132215	100132215	1.43664	-3.55682	-0.807112	0.22692	0.599367	4.40685				53	ACP2	acid phosphatase 2, lysosomal													HALLMARK_XENOBIOTIC_METABOLISM
STX11	8676	-0.39096	5.00914	1.34749	0.269006	2.89615	0		7495	CHML	1122	-0.194528	-3.72833	-0.848051	0.227461	0.51936	4.39635				5730	PTGDS	prostaglandin D2 synthase 21kDa (brain)													HALLMARK_XENOBIOTIC_METABOLISM
PASD1	139135	0.995289	3.29996	1.66638	0.504969	2.89574	0		16009	PTAR1	375743	0.895615	-3.78947	-0.862283	0.227547	0.557217	4.39469				8714	ABCC3	ATP-binding cassette, sub-family C (CFTR/MRP), member 3													HALLMARK_XENOBIOTIC_METABOLISM
NINJ1	4814	-0.476144	5.57503	1.4637	0.262546	2.89168	0		13673	ADAMTS7	11173	0.513687	-3.80394	-0.866264	0.227729	0.525754	4.39119				247	ALOX15B	arachidonate 15-lipoxygenase, type B														HALLMARK_P53_PATHWAY		HALLMARK_APICAL_JUNCTION
TAPBP	6892	0.0350746	5.13851	1.48491	0.288976	2.88784	0		478	KCNG3	170850	-1.48691	-5.20828	-1.18655	0.227821	0.473518	4.38942				6275	S100A4	S100 calcium binding protein A4														HALLMARK_P53_PATHWAY					HALLMARK_HYPOXIA
LOC150381	150381	0.59319	4.53512	1.81385	0.399957	2.88254	0		9885	FLJ39653	202020	0.0650289	-3.53745	-0.807058	0.228147	0.563842	4.38314				26471	NUPR1	nuclear protein, transcriptional regulator, 1														HALLMARK_P53_PATHWAY							HALLMARK_MTORC1_SIGNALING
C10orf128	170371	0.382957	3.44509	1.31561	0.381879	2.87953	0		11427	EPCAM	4072	0.237342	-4.47794	-1.02819	0.229611	0.481614	4.35518				7039	TGFA	transforming growth factor, alpha														HALLMARK_P53_PATHWAY
IL13RA1	3597	1.08677	5.1345	1.41941	0.276446	2.87708	0		18138	ITM2C	81618	1.83324	-3.78342	-0.870122	0.229983	0.576797	4.34815				7421	VDR	vitamin D (1,25- dihydroxyvitamin D3) receptor														HALLMARK_P53_PATHWAY
IL4I1	259307	-0.672847	4.06072	1.53893	0.37898	2.8736	0		10827	PBX1	5087	0.169104	-4.91628	-1.13101	0.230054	0.483598	4.3468				1050	CEBPA	CCAAT/enhancer binding protein (C/EBP), alpha														HALLMARK_P53_PATHWAY
TMEM176A	55365	0.95583	5.27226	1.64904	0.312777	2.87029	0		12739	LHFPL3	375612	0.392627	-3.89531	-0.89647	0.230141	0.570224	4.34517				2760	GM2A	GM2 ganglioside activator														HALLMARK_P53_PATHWAY
C11orf92	399948	0.479841	3.29148	1.37408	0.417467	2.86731	0		1546	ATN1	1822	-1.06979	-4.82357	-1.11011	0.230142	0.437543	4.34514				29948	OSGIN1	oxidative stress induced growth inhibitor 1														HALLMARK_P53_PATHWAY
S100A4	6275	0.181211	4.74463	1.58005	0.333019	2.86517	0		13216	ZNF676	163223	0.453457	-3.40452	-0.784738	0.230499	0.572015	4.33841				8626	TP63	tumor protein p63														HALLMARK_P53_PATHWAY
ICAM1	3383	-0.775787	5.09473	1.47596	0.289704	2.8618	0		13790	APLP1	333	0.529503	-3.71872	-0.86045	0.231383	0.595168	4.32184				3992	FADS1	fatty acid desaturase 1															HALLMARK_BILE_ACID_METABOLISM						HALLMARK_MTORC1_SIGNALING		HALLMARK_PEROXISOME
PTPRO	5800	1.16318	4.10626	1.28181	0.31216	2.86054	0		13589	FIGNL2	401720	0.50223	-4.13233	-0.960595	0.232459	0.528778	4.30184				2180	ACSL1	acyl-CoA synthetase long-chain family member 1															HALLMARK_BILE_ACID_METABOLISM								HALLMARK_PEROXISOME		HALLMARK_MYOGENESIS
DHRS9	10170	0.231472	3.64478	1.7492	0.479919	2.85636	0		17555	LGR4	55366	1.35561	-5.88765	-1.36993	0.232678	0.398599	4.29778				216	ALDH1A1	aldehyde dehydrogenase 1 family, member A1															HALLMARK_BILE_ACID_METABOLISM								HALLMARK_PEROXISOME
SLC9A9	285195	0.79264	5.18	1.52294	0.294004	2.85468	0		14800	PKN3	29941	0.677793	-3.43855	-0.800716	0.232865	0.586394	4.29434				51703	ACSL5	acyl-CoA synthetase long-chain family member 5															HALLMARK_BILE_ACID_METABOLISM								HALLMARK_PEROXISOME
PLEK	5341	-0.0438823	4.82545	1.55461	0.32217	2.84721	0		3352	FOXM1	2305	-0.715998	-4.77536	-1.11328	0.233131	0.488389	4.28943				1733	DIO1	deiodinase, iodothyronine, type I															HALLMARK_BILE_ACID_METABOLISM								HALLMARK_PEROXISOME
C1QA	712	0.210594	4.39921	1.5458	0.351382	2.84352	0		8258	PHC1	1911	-0.111382	-4.02745	-0.939593	0.233297	0.534916	4.28637				373156	GSTK1	glutathione S-transferase kappa 1															HALLMARK_BILE_ACID_METABOLISM								HALLMARK_PEROXISOME
FLJ44054	643365	-0.636647	3.48071	1.36149	0.391154	2.84243	0		11156	TRIM58	25893	0.206415	-3.85269	-0.899365	0.233438	0.566492	4.28378				80270	HSD3B7	hydroxy-delta-5-steroid dehydrogenase, 3 beta- and steroid delta-isomerase 7															HALLMARK_BILE_ACID_METABOLISM								HALLMARK_PEROXISOME
TNFSF12	8742	-0.609872	4.29199	1.30571	0.304221	2.84238	0		8384	NYNRIN	57523	-0.0975787	-3.41527	-0.798426	0.233781	0.574218	4.2775				5002	SLC22A18	solute carrier family 22, member 18															HALLMARK_BILE_ACID_METABOLISM
C14orf72	145200	-0.016306	4.51781	1.6349	0.361878	2.84171	0		10858	TNRC6B	23112	0.172488	-3.46693	-0.811262	0.234	0.556477	4.27351				10350	ABCA9	ATP-binding cassette, sub-family A (ABC1), member 9															HALLMARK_BILE_ACID_METABOLISM
CD84	8832	-0.762405	3.73707	1.43303	0.383463	2.83972	0		17474	SH3GL3	6457	1.31859	-3.93123	-0.920842	0.234238	0.544983	4.26916				23460	ABCA6	ATP-binding cassette, sub-family A (ABC1), member 6															HALLMARK_BILE_ACID_METABOLISM
SP7	121340	-1.09262	3.42278	1.32008	0.385674	2.83665	0		7740	CABLES1	91768	-0.167583	-4.83196	-1.13194	0.234262	0.435383	4.26873				9023	CH25H	cholesterol 25-hydroxylase															HALLMARK_BILE_ACID_METABOLISM
C15orf53	400359	1.86881	4.11128	1.30933	0.318472	2.83235	0		13984	RAB6C	84084	0.556305	-4.66778	-1.09368	0.234304	0.460655	4.26796				140885	SIRPA	signal-regulatory protein alpha																HALLMARK_APICAL_JUNCTION
ANXA13	312	-0.0206764	3.64685	1.64267	0.450435	2.83121	0		17286	MPP3	4356	1.24254	-4.02225	-0.943006	0.234447	0.50129	4.26535				5600	MAPK11	mitogen-activated protein kinase 11																HALLMARK_APICAL_JUNCTION
HLA-DMA	3108	-0.0937505	4.70005	1.48667	0.316309	2.82121	0		3985	IRF6	3664	-0.621946	-4.79525	-1.12464	0.234532	0.496167	4.26382				5880	RAC2	ras-related C3 botulinum toxin substrate 2 (rho family, small GTP binding protein Rac2)																HALLMARK_APICAL_JUNCTION
TNFRSF4	7293	0.432256	5.1035	1.55806	0.305293	2.81857	0		3471	COCH	1690	-0.697722	-6.06068	-1.42397	0.234952	0.359262	4.25619				6237	RRAS	related RAS viral (r-ras) oncogene homolog																HALLMARK_APICAL_JUNCTION
TLR2	7097	1.69021	4.48126	1.3432	0.299737	2.81172	0		7390	REEP2	51308	-0.206132	-4.2543	-0.999613	0.234965	0.504882	4.25595				8174	MADCAM1	mucosal vascular addressin cell adhesion molecule 1																HALLMARK_APICAL_JUNCTION
TMPRSS3	64699	1.40559	4.18393	1.49899	0.358274	2.81083	0		10939	CD109	135228	0.181648	-5.87434	-1.38219	0.235293	0.400488	4.25002				9459	ARHGEF6	Rac/Cdc42 guanine nucleotide exchange factor (GEF) 6																HALLMARK_APICAL_JUNCTION
C2	717	0.126444	4.4699	1.5389	0.344281	2.80887	0		3670	EFCAB10	100130771	-0.667582	-4.87846	-1.14809	0.235338	0.464451	4.2492				2717	GLA	galactosidase, alpha																	HALLMARK_ESTROGEN_RESPONSE_EARLY	HALLMARK_ESTROGEN_RESPONSE_LATE			HALLMARK_MTORC1_SIGNALING
FAM70A	55026	0.422679	4.02624	1.65149	0.410181	2.80874	0		12131	ADORA2B	136	0.318959	-3.90521	-0.919702	0.235506	0.534078	4.24617				2289	FKBP5	FK506 binding protein 5																	HALLMARK_ESTROGEN_RESPONSE_EARLY	HALLMARK_ESTROGEN_RESPONSE_LATE
TSPAN32	10077	0.406322	4.58719	1.44753	0.315559	2.80477	0		4109	DYSF	8291	-0.604447	-3.45132	-0.813225	0.235627	0.503998	4.24399				221	ALDH3B1	aldehyde dehydrogenase 3 family, member B1																	HALLMARK_ESTROGEN_RESPONSE_EARLY	HALLMARK_ESTROGEN_RESPONSE_LATE
CAPN6	827	-0.0393077	3.93292	2.16498	0.550476	2.804	0		4577	RUSC1	23623	-0.540599	-4.54826	-1.0717	0.235629	0.442381	4.24396				23596	OPN3	opsin 3																	HALLMARK_ESTROGEN_RESPONSE_EARLY	HALLMARK_ESTROGEN_RESPONSE_LATE
PSTPIP2	9050	-0.423864	3.94129	1.13638	0.288327	2.80071	0		4873	ALS2CR11	151254	-0.502073	-3.45889	-0.81522	0.235688	0.65477	4.2429				26509	MYOF	myoferlin																	HALLMARK_ESTROGEN_RESPONSE_EARLY	HALLMARK_ESTROGEN_RESPONSE_LATE
C1orf200	644997	-0.853498	5.09494	1.61846	0.31766	2.80002	0		7270	SEZ6L2	26470	-0.219389	-4.33246	-1.02163	0.235808	0.507889	4.24074				64699	TMPRSS3	transmembrane protease, serine 3																	HALLMARK_ESTROGEN_RESPONSE_EARLY	HALLMARK_ESTROGEN_RESPONSE_LATE
CD14	929	-0.16989	3.43614	1.3485	0.392446	2.79774	0		5617	PURG	29942	-0.410225	-5.13201	-1.21076	0.235922	0.438957	4.23868				360	AQP3	aquaporin 3 (Gill blood group)																	HALLMARK_ESTROGEN_RESPONSE_EARLY			HALLMARK_UV_RESPONSE_UP
GM2A	2760	-1.08965	4.94819	1.25317	0.253258	2.79745	0		6228	FBXO43	286151	-0.337875	-3.66279	-0.864264	0.235958	0.573385	4.23805				5420	PODXL	podocalyxin-like																	HALLMARK_ESTROGEN_RESPONSE_EARLY
AOAH	313	-1.07723	4.31909	1.56214	0.361683	2.79621	0		2247	HECW2	57520	-0.910616	-3.7309	-0.881208	0.236191	0.597113	4.23385				55686	MREG	melanoregulin																	HALLMARK_ESTROGEN_RESPONSE_EARLY
APOL2	23780	0.280801	4.65508	1.39995	0.300735	2.79515	0		2063	EML1	2009	-0.948642	-3.69813	-0.873468	0.236192	0.501077	4.23385				79083	MLPH	melanophilin																	HALLMARK_ESTROGEN_RESPONSE_EARLY
LILRA2	11027	-0.180844	3.93616	1.4625	0.371555	2.79482	0		1752	DNMT3B	1789	-1.01885	-5.11781	-1.21047	0.236521	0.446151	4.22796				57834	CYP4F11	cytochrome P450, family 4, subfamily F, polypeptide 11																		HALLMARK_ESTROGEN_RESPONSE_LATE
CYP1B1	1545	0.760508	4.71184	1.62429	0.344725	2.79144	0		8403	CELF5	60680	-0.0954868	-3.66425	-0.867165	0.236655	0.588674	4.22555				7054	TH	tyrosine hydroxylase																		HALLMARK_ESTROGEN_RESPONSE_LATE
FYB	2533	0.707908	5.15215	1.52791	0.296558	2.78985	0		6632	LYPLA1	10434	-0.291443	-3.43084	-0.812201	0.236736	0.585219	4.22412				2239	GPC4	glypican 4																			HALLMARK_HYPOXIA
SH3TC1	54436	-0.385437	5.74545	1.62324	0.282526	2.78917	0		17496	ZNF114	163071	1.32821	-4.31512	-1.02195	0.23683	0.588308	4.22243				6518	SLC2A5	solute carrier family 2 (facilitated glucose/fructose transporter), member 5																			HALLMARK_HYPOXIA
TLR1	7096	0.31538	5.02981	1.47568	0.293388	2.78541	0		3457	WASF3	10810	-0.69992	-5.26871	-1.24827	0.236921	0.451203	4.22081				272	AMPD3	adenosine monophosphate deaminase 3																			HALLMARK_HYPOXIA
CD300C	10871	-0.227246	4.01062	1.42345	0.354921	2.77436	0		11160	PABPC4L	132430	0.206877	-3.43599	-0.814114	0.236937	0.606398	4.22053				3134	HLA-F	major histocompatibility complex, class I, F																				HALLMARK_UV_RESPONSE_UP
PNPLA1	285848	1.60602	3.53478	1.17796	0.333248	2.77091	0		15130	DUSP16	80824	0.731661	-4.85234	-1.15017	0.237035	0.442593	4.21879				5334	PLCL1	phospholipase C-like 1																				HALLMARK_UV_RESPONSE_UP
CCL3	6348	-0.786688	3.87558	1.50318	0.387858	2.76967	0		6003	CHST2	9435	-0.36428	-3.803	-0.903427	0.237556	0.545208	4.20953				9355	LHX2	LIM homeobox 2																				HALLMARK_UV_RESPONSE_UP
HAR1A	768096	0.480229	4.7537	1.63246	0.343408	2.76851	0		15107	KDELC1	79070	0.727837	-4.51644	-1.07316	0.237611	0.509392	4.20857				116496	FAM129A	family with sequence similarity 129, member A																					HALLMARK_MTORC1_SIGNALING	HALLMARK_CHOLESTEROL_HOMEOSTASIS
MPEG1	219972	-1.31526	4.90954	1.53436	0.312526	2.7628	0		12692	BNC2	54796	0.38666	-4.05406	-0.963525	0.237669	0.522543	4.20753				27071	DAPP1	dual adaptor of phosphotyrosine and 3-phosphoinositides																					HALLMARK_MTORC1_SIGNALING
TSPY3	728137	0.39327	3.96527	3.43339	0.865865	2.76019	0		15917	MAN1C1	57134	0.876749	-4.38211	-1.04216	0.237821	0.472793	4.20484				6503	SLA	Src-like-adaptor																					HALLMARK_MTORC1_SIGNALING
PTGS1	5742	-0.0764466	3.9314	1.19555	0.304103	2.75995	0		12820	PITPNM2	57605	0.402895	-5.16122	-1.22902	0.238127	0.432689	4.19945				112399	EGLN3	egl nine homolog 3 (C. elegans)																					HALLMARK_MTORC1_SIGNALING
LCNL1	401562	-1.28316	4.60149	1.52334	0.331054	2.75565	0		12500	CA2	760	0.362955	-4.44989	-1.06148	0.23854	0.511553	4.19217				4023	LPL	lipoprotein lipase																						HALLMARK_CHOLESTEROL_HOMEOSTASIS
IL18RAP	8807	0.357667	4.54685	1.48597	0.326814	2.75048	0		7324	KLB	152831	-0.21339	-3.5458	-0.84618	0.238643	0.563459	4.19037				118429	ANTXR2	anthrax toxin receptor 2																						HALLMARK_CHOLESTEROL_HOMEOSTASIS
CD52	1043	0.39831	5.37776	1.60214	0.297919	2.74485	0		4467	SCGB3A2	117156	-0.555321	-4.27778	-1.02105	0.238686	0.544466	4.1896				312	ANXA13	annexin A13																						HALLMARK_CHOLESTEROL_HOMEOSTASIS
F7	2155	-0.71446	3.62253	1.20325	0.332159	2.74157	0		12453	IQGAP3	128239	0.357403	-4.15864	-0.993041	0.23879	0.450154	4.18778				58191	CXCL16	chemokine (C-X-C motif) ligand 16																						HALLMARK_CHOLESTEROL_HOMEOSTASIS
CCR1	1230	-0.911387	4.34209	1.32143	0.30433	2.73809	0		9244	KIF21A	55605	-0.00477711	-4.9019	-1.17171	0.239032	0.454407	4.18354				4046	LSP1	lymphocyte-specific protein 1																								HALLMARK_REACTIVE_OXIGEN_SPECIES_PATHWAY	HALLMARK_MYOGENESIS
LOC728875	728875	1.09139	4.00093	1.68758	0.421795	2.73734	0		2466	NANOG	79923	-0.868097	-3.66229	-0.875495	0.239056	0.55208	4.18311				2512	FTL	ferritin, light polypeptide																								HALLMARK_REACTIVE_OXIGEN_SPECIES_PATHWAY
HLA-DPA1	3113	-1.00189	4.7185	1.42603	0.302221	2.73512	0		6530	ERO1LB	56605	-0.30305	-4.19132	-1.00309	0.239327	0.454458	4.17839				3801	KIFC3	kinesin family member C3																									HALLMARK_MYOGENESIS
FLJ16779	100192386	0.80208	3.43368	1.34217	0.390885	2.7335	0		13780	KLF4	9314	0.528195	-5.13685	-1.22963	0.239375	0.4454	4.17755				4608	MYBPH	myosin binding protein H																									HALLMARK_MYOGENESIS
IL2RG	3561	0.428422	4.81687	1.58079	0.328178	2.73325	0		2303	RAD51AP1	10635	-0.89943	-3.748	-0.897251	0.239395	0.54304	4.17721				7136	TNNI2	troponin I type 2 (skeletal, fast)																									HALLMARK_MYOGENESIS
LAIR1	3903	0.57696	4.51893	1.3905	0.307705	2.73311	0		8182	NLRP7	199713	-0.119399	-4.20926	-1.00915	0.239745	0.512724	4.1711				9172	MYOM2	myomesin (M-protein) 2, 165kDa																									HALLMARK_MYOGENESIS
CACNG3	10368	0.0206856	3.47788	1.08905	0.313136	2.72932	0		928	SELV	348303	-1.26335	-3.89333	-0.934316	0.239979	0.50429	4.16704				28514	DLL1	delta-like 1 (Drosophila)																										HALLMARK_NOTCH_SIGNALING
IL33	90865	-0.773575	5.00989	1.42608	0.284652	2.7283	0		14107	ECT2	1894	0.573784	-3.88635	-0.933023	0.240077	0.54533	4.16533				10402	ST3GAL6	ST3 beta-galactoside alpha-2,3-sialyltransferase 6																										HALLMARK_NOTCH_SIGNALING
SLC31A2	1318	0.196982	5.38112	1.3464	0.250207	2.72789	0		6113	PEG3	5178	-0.35136	-3.55996	-0.854925	0.24015	0.624567	4.16407				84441	MAML2	mastermind-like 2 (Drosophila)																										HALLMARK_NOTCH_SIGNALING
CARD16	114769	-0.44075	4.24032	1.4189	0.334621	2.7274	0		11559	ISPD	729920	0.252373	-5.58546	-1.34643	0.241059	0.41844	4.14836				259307	IL4I1	interleukin 4 induced 1
C22orf34	348645	1.30555	3.82588	1.6065	0.419905	2.72475	0		8240	BCAM	4059	-0.113326	-4.25764	-1.02811	0.241475	0.481168	4.14121				84532	ACSS1	acyl-CoA synthetase short-chain family member 1
APOL4	80832	-1.22126	3.8467	1.30867	0.340207	2.72458	0		2532	ZNF620	253639	-0.855722	-4.27085	-1.03153	0.241528	0.475125	4.14031				8789	FBP2	fructose-1,6-bisphosphatase 2
ZNF804A	91752	-0.13464	3.79348	1.44681	0.381395	2.72298	0		15673	GNAO1	2775	0.828863	-4.74246	-1.14561	0.241564	0.493927	4.13969				90161	HS6ST2	heparan sulfate 6-O-sulfotransferase 2
SPATC1	375686	0.792302	4.90625	1.4618	0.297947	2.72048	0		15826	RTN4R	65078	0.858669	-3.59454	-0.868912	0.241731	0.558946	4.13683				1193	CLIC2	chloride intracellular channel 2
EBI3	10148	-0.0551876	5.08614	1.58561	0.311751	2.71839	0		7860	KCNK13	56659	-0.154593	-4.41802	-1.07048	0.242299	0.499839	4.12714				286	ANK1	ankyrin 1, erythrocytic
GBP2	2634	-0.337161	5.02254	1.44637	0.287975	2.71717	0		16264	KIF3C	3797	0.95086	-4.8312	-1.17287	0.24277	0.475656	4.11913				3792	KEL	Kell blood group, metallo-endopeptidase
TBC1D9	23158	-0.104815	4.62407	1.35446	0.292914	2.71553	0		1414	INADL	10207	-1.10601	-4.96584	-1.20579	0.242817	0.443776	4.11832				54	ACP5	acid phosphatase 5, tartrate resistant
RIMBP3C	150221	0.716377	4.40917	1.38184	0.313402	2.71151	0		971	KDM6A	7403	-1.24687	-3.49306	-0.848387	0.242878	0.590578	4.11729				6708	SPTA1	spectrin, alpha, erythrocytic 1 (elliptocytosis 2)
IFI30	10437	-0.88176	4.32101	1.33935	0.309963	2.70518	0		4576	EPHX3	79852	-0.540734	-4.52849	-1.10089	0.243104	0.476185	4.11346				831	CAST	calpastatin
EFHD2	79180	1.15421	5.23268	1.37772	0.263292	2.70393	0		7719	E2F7	144455	-0.170019	-3.78147	-0.91945	0.243146	0.562728	4.11275				9541	CIR1	corepressor interacting with RBPJ, 1
DLL1	28514	0.337987	4.38181	1.27638	0.291291	2.70164	0		3918	LINGO1	84894	-0.631343	-3.5124	-0.855368	0.243528	0.538713	4.1063				55959	SULF2	sulfatase 2
RGS18	64407	0.919325	5.17472	1.48156	0.286307	2.70086	0		14570	LOC219347	219347	0.641694	-3.44332	-0.839949	0.243935	0.541304	4.09944				3642	INSM1	insulinoma-associated 1
HNMT	3176	-0.13212	4.6226	1.33103	0.28794	2.69814	0		2656	RAP1GAP	5909	-0.832916	-3.4899	-0.852237	0.244201	0.58315	4.09499				5737	PTGFR	prostaglandin F receptor (FP)
IL15RA	3601	-0.498338	5.229	1.50015	0.28689	2.69706	0		15873	LOC645431	645431	0.867952	-4.19602	-1.02544	0.244385	0.473875	4.0919				1358	CPA2	carboxypeptidase A2 (pancreatic)
ZDHHC14	79683	-0.802687	5.23069	1.36752	0.261442	2.69609	0		10216	CRISPLD1	83690	0.101096	-5.34528	-1.30898	0.244885	0.424653	4.08356				3779	KCNMB1	potassium large conductance calcium-activated channel, subfamily M, beta member 1
LY96	23643	1.15157	4.14555	1.29241	0.311758	2.6898	0		5170	FAM60A	58516	-0.464576	-4.38666	-1.07631	0.245359	0.411613	4.07565				778	CACNA1F	calcium channel, voltage-dependent, L type, alpha 1F subunit
MEIS2	4212	-0.375946	3.70692	1.23699	0.333696	2.68971	0		10805	PDGFA	5154	0.16661	-4.14803	-1.02117	0.246182	0.477047	4.06203				3778	KCNMA1	potassium large conductance calcium-activated channel, subfamily M, alpha member 1
DUPD1	338599	-0.78068	4.65418	1.16537	0.250392	2.68928	0		17120	CCDC74B	91409	1.18313	-3.71508	-0.915651	0.246469	0.543897	4.05731				390	RND3	Rho family GTPase 3
SNX20	124460	-0.87636	4.4629	1.41187	0.316358	2.68892	0		2794	DDT	1652	-0.808354	-3.44594	-0.850305	0.246756	0.532616	4.05259				9241	NOG	noggin
RRAGD	58528	-1.02071	4.43907	1.30699	0.294429	2.68866	0		6122	DBNDD1	79007	-0.350378	-3.9096	-0.966542	0.247223	0.532885	4.04494				5004	ORM1	orosomucoid 1
DBNDD2	55861	0.363319	4.63942	1.26532	0.272733	2.68794	0		2175	E2F5	1875	-0.925157	-4.85467	-1.20054	0.247296	0.429348	4.04373				58472	SQRDL	sulfide quinone reductase-like (yeast)
LAPTM5	7805	0.753858	4.35704	1.41981	0.325865	2.68778	0		12605	KLC3	147700	0.37595	-6.51712	-1.61192	0.247337	0.369171	4.04307				246	ALOX15	arachidonate 15-lipoxygenase
NPL	80896	-0.393012	3.94555	1.23108	0.312017	2.68613	0		18175	C17orf107	100130311	1.90649	-3.81142	-0.943963	0.247667	0.479634	4.03768				7278	TUBA3C	tubulin, alpha 3c
ARHGAP15	55843	-0.902947	4.92454	1.59279	0.323439	2.68592	0		8257	DOK5	55816	-0.111496	-3.55327	-0.880847	0.247897	0.550483	4.03393				3226	HOXC10	homeobox C10
LITAF	9516	-1.17108	5.77932	1.33641	0.23124	2.68529	0		17802	TET1	80312	1.49246	-3.89548	-0.967209	0.24829	0.592962	4.02754				4212	MEIS2	Meis homeobox 2
CXCR6	10663	-0.326253	5.05063	1.48592	0.294205	2.68352	0		3526	MFAP3L	9848	-0.689133	-5.14895	-1.27854	0.248311	0.419028	4.02721				10312	TCIRG1	T-cell, immune regulator 1, ATPase, H+ transporting, lysosomal V0 subunit A3
HAVCR2	84868	0.544654	4.19507	1.32765	0.31648	2.68318	0		10179	ENPP5	59084	0.097049	-4.1581	-1.03515	0.248949	0.534029	4.01689				10008	KCNE3	potassium voltage-gated channel, Isk-related family, member 3
LRRK2	120892	-0.297618	4.28482	1.42877	0.333448	2.67573	0		3411	DTX3	196403	-0.706923	-3.59217	-0.894695	0.249068	0.501563	4.01497				100132417	FCGR1C	Fc fragment of IgG, high affinity Ic, receptor (CD64), pseudogene
CMKLR1	1240	0.717054	4.73174	1.35725	0.28684	2.67493	0		14600	SALL4	57167	0.646296	-3.85463	-0.961794	0.249517	0.556133	4.00775				100271722	LOC100271722	uncharacterized LOC100271722
NOG	9241	1.15753	3.59766	1.45764	0.405163	2.67467	0		5384	CDCP1	64866	-0.438221	-5.08146	-1.26951	0.249832	0.429812	4.00269				10062	NR1H3	nuclear receptor subfamily 1, group H, member 3
CLEC10A	10462	0.972327	4.2139	1.63204	0.387298	2.67368	0		7448	RPS6KL1	83694	-0.199735	-5.52287	-1.38102	0.250055	0.37282	3.99912				10077	TSPAN32	tetraspanin 32
HRH4	59340	0.457402	3.40556	1.02712	0.301602	2.6735	0		5684	FAM171A1	221061	-0.402353	-3.62948	-0.909076	0.25047	0.56642	3.99249				10170	DHRS9	dehydrogenase/reductase (SDR family) member 9
LOC440461	440461	0.602542	3.68308	1.93315	0.524874	2.67233	0		5179	SLC39A10	57181	-0.463562	-5.77254	-1.44662	0.250604	0.37137	3.99035				10235	RASGRP2	RAS guanyl releasing protein 2 (calcium and DAG-regulated)
HLA-DQA2	3118	-0.427636	3.39117	1.82474	0.538086	2.67059	0		14953	ADSSL1	122622	0.702257	-3.97703	-0.997161	0.25073	0.500003	3.98835				10288	LILRB2	leukocyte immunoglobulin-like receptor, subfamily B (with TM and ITIM domains), member 2
HAGHL	84264	0.380427	3.3228	1.05496	0.317492	2.66562	0		15399	LRP11	84918	0.778184	-4.85361	-1.21773	0.250892	0.459025	3.98578				10326	SIRPB1	signal-regulatory protein beta 1
UBL4B	164153	0.0394	4.16657	1.48509	0.356429	2.66546	0		1284	OLFM2	93145	-1.1437	-5.01699	-1.25944	0.251035	0.393039	3.98351				10368	CACNG3	calcium channel, voltage-dependent, gamma subunit 3
ERAP2	64167	0.116363	3.26019	1.6461	0.504911	2.66043	0		14451	KIAA1671	85379	0.623868	-5.10688	-1.28271	0.251173	0.428487	3.98132				1043	CD52	CD52 molecule
C3AR1	719	0.474892	3.76735	1.3003	0.345149	2.66019	0		2343	ADRA2C	152	-0.891656	-4.20544	-1.05663	0.251252	0.506915	3.98007				10462	CLEC10A	C-type lectin domain family 10, member A
PARVG	64098	-0.0453989	4.56534	1.42809	0.31281	2.66012	0		17207	FAM126A	84668	1.21315	-4.64066	-1.16703	0.251478	0.442487	3.97648				10479	SLC9A6	solute carrier family 9 (sodium/hydrogen exchanger), member 6
APOL1	8542	-0.702419	4.83852	1.36542	0.282199	2.6571	0		8055	SCAND3	114821	-0.133287	-6.14427	-1.54612	0.251636	0.390771	3.97399				10537	UBD	ubiquitin D
RENBP	5973	-0.908715	4.29482	1.37871	0.321017	2.65428	0		17416	HIP1	3092	1.29378	-3.55313	-0.894392	0.251719	0.554647	3.97268				10550	ARL6IP5	ADP-ribosylation-like factor 6 interacting protein 5
ITIH5	80760	-0.564818	4.74465	1.61753	0.340917	2.65326	0		9891	CDR2L	30850	0.0656464	-4.03846	-1.01699	0.251826	0.49342	3.971				10578	GNLY	granulysin
MLPH	79083	0.261728	4.03003	1.34754	0.334374	2.65288	0		5622	MBOAT2	129642	-0.409667	-5.31812	-1.34645	0.253182	0.367564	3.94972				10666	CD226	CD226 molecule
IRF5	3663	-0.370628	4.48108	1.32265	0.295163	2.65223	0		13915	ERC2	26059	0.54661	-5.62114	-1.4238	0.253294	0.412386	3.94798				10673	TNFSF13B	tumor necrosis factor (ligand) superfamily, member 13b
ALOX5AP	241	-1.65933	4.25667	1.54481	0.362915	2.64778	0		11534	psiTPTE22	387590	0.249543	-3.45445	-0.875387	0.253409	0.532522	3.9462				10687	PNMA2	paraneoplastic antigen MA2
LPXN	9404	0.496632	4.87007	1.37879	0.283114	2.64765	0		16288	SPSB2	84727	0.956285	-3.69876	-0.938739	0.253799	0.499011	3.94013				1071	CETP	cholesteryl ester transfer protein, plasma
C22orf26	55267	-0.625387	5.02464	1.49658	0.297848	2.64678	0		10100	LRP6	4040	0.0885675	-3.63322	-0.922358	0.253868	0.50192	3.93905				1084	CEACAM3	carcinoembryonic antigen-related cell adhesion molecule 3
BIRC3	330	-1.03203	4.96711	1.5545	0.312959	2.64623	0		5237	C12orf57	113246	-0.456417	-3.9693	-1.00945	0.254315	0.505416	3.93213				10859	LILRB1	leukocyte immunoglobulin-like receptor, subfamily B (with TM and ITIM domains), member 1
LCP2	3937	-0.349816	5.14839	1.41714	0.275259	2.64449	0		17821	TDRD12	91646	1.50523	-4.42238	-1.12923	0.255344	0.48873	3.91628				10866	HCP5	HLA complex P5 (non-protein coding)
RASGRP1	10125	-1.32368	5.16684	1.36928	0.265013	2.64447	0		15820	NUAK1	9891	0.85752	-3.56983	-0.911539	0.255345	0.534927	3.91627				10870	HCST	hematopoietic cell signal transducer
CD58	965	-0.182112	5.75603	1.28948	0.224022	2.64422	0		9492	NLGN4X	57502	0.0219949	-3.67576	-0.94053	0.255874	0.5596	3.90818				10871	CD300C	CD300c molecule
HLX	3142	0.743705	4.88938	1.29263	0.264375	2.64417	0		9546	PPL	5493	0.0278454	-3.51252	-0.898895	0.255912	0.494104	3.9076				1089	CEACAM4	carcinoembryonic antigen-related cell adhesion molecule 4
TRIM67	440730	0.613508	3.45596	1.21179	0.350639	2.64326	0		429	MYLIP	29116	-1.52166	-4.50781	-1.15381	0.255958	0.451158	3.90689				11006	LILRB4	leukocyte immunoglobulin-like receptor, subfamily B (with TM and ITIM domains), member 4
RASGEF1B	153020	0.370263	4.58071	1.33437	0.291302	2.64051	0		17595	C4orf39	152756	1.37509	-3.5711	-0.916026	0.256511	0.525984	3.89847				11024	LILRA1	leukocyte immunoglobulin-like receptor, subfamily A (with TM domain), member 1
GNGT2	2793	-0.20307	4.81738	1.42189	0.295158	2.64035	0		2737	DMD	1756	-0.818588	-3.43411	-0.88193	0.256815	0.546323	3.89386				11025	LILRB3	leukocyte immunoglobulin-like receptor, subfamily B (with TM and ITIM domains), member 3
ANO9	338440	-0.467961	4.1705	1.5529	0.372353	2.63696	0		10244	LOC150786	150786	0.104201	-4.91821	-1.26595	0.257401	0.405303	3.88499				11027	LILRA2	leukocyte immunoglobulin-like receptor, subfamily A (with TM domain), member 2
FGD2	221472	-0.0955799	4.68911	1.40305	0.299215	2.63536	0		264	TRIM61	391712	-1.66846	-3.50427	-0.903306	0.257773	0.588575	3.87939				11035	RIPK3	receptor-interacting serine-threonine kinase 3
GPR171	29909	-0.107793	4.53567	1.56023	0.343991	2.63325	0		4709	DACT3	147906	-0.523262	-4.62304	-1.19767	0.259064	0.491106	3.86004				11117	EMILIN1	elastin microfibril interfacer 1
TRAT1	50852	0.542196	4.4892	1.55662	0.346746	2.63302	0		629	PPFIBP1	8496	-1.39846	-3.53773	-0.917306	0.259292	0.486578	3.85665				11118	BTN3A2	butyrophilin, subfamily 3, member A2
VDR	7421	-0.461824	4.39256	1.36313	0.310328	2.62667	0		2131	MRPS35	60488	-0.934286	-4.02989	-1.04497	0.259304	0.443243	3.85648				1116	CHI3L1	chitinase 3-like 1 (cartilage glycoprotein-39)
IL7	3574	2.23229	3.89466	1.38515	0.355654	2.62323	0		7573	KIRREL2	84063	-0.186034	-6.42768	-1.66732	0.259398	0.340256	3.85509				1118	CHIT1	chitinase 1 (chitotriosidase)
HCST	10870	0.214078	4.36342	1.46894	0.33665	2.61964	0		5145	SYT17	51760	-0.467694	-5.21696	-1.35468	0.259669	0.449928	3.85105				11213	IRAK3	interleukin-1 receptor-associated kinase 3
KCNE3	10008	-0.269928	5.503	1.30494	0.237132	2.61963	0		5963	GPRASP2	114928	-0.368945	-4.20214	-1.0914	0.259726	0.478863	3.85021				11240	PADI2	peptidyl arginine deiminase, type II
PLAUR	5329	-0.231661	4.1012	1.18732	0.289505	2.6184	0		4215	LOC400927	400927	-0.589663	-3.77361	-0.980494	0.25983	0.490915	3.84868				11309	SLCO2B1	solute carrier organic anion transporter family, member 2B1
SLC46A3	283537	0.444229	4.81506	1.35355	0.281108	2.61715	0		3131	CPS1	1373	-0.751441	-3.67534	-0.955119	0.259872	0.625954	3.84804				11314	CD300A	CD300a molecule
CFB	629	-0.0991089	5.12788	1.55931	0.304084	2.61557	0		7345	KLK13	26085	-0.211133	-4.65142	-1.21274	0.260724	0.436715	3.83547				113730	KLHDC7B	kelch domain containing 7B
ALX4	60529	-0.483008	3.32748	1.97614	0.593886	2.6141	0		3198	NEFH	4744	-0.740604	-3.86628	-1.0096	0.261129	0.46986	3.82953				113791	PIK3IP1	phosphoinositide-3-kinase interacting protein 1
TYMP	1890	0.484779	4.23076	1.31861	0.311671	2.6084	0		4926	UNC13A	23025	-0.495467	-4.37705	-1.14676	0.261993	0.44804	3.81689				114769	CARD16	caspase recruitment domain family, member 16
LPAR1	1902	-0.346581	4.28223	1.37955	0.322158	2.60419	0		14580	C2orf50	130813	0.643271	-4.07376	-1.0675	0.262044	0.493907	3.81615				114827	FHAD1	forkhead-associated (FHA) phosphopeptide binding domain 1
ITPKA	3706	-1.43904	4.27763	1.67688	0.392011	2.6039	0		6179	BRSK1	84446	-0.343627	-3.45755	-0.90672	0.262243	0.509845	3.81325				114990	VASN	vasorin
FAM65C	140876	1.17142	3.57668	1.36776	0.38241	2.60337	0		14325	HOMER1	9456	0.60539	-3.69036	-0.96825	0.262373	0.517134	3.81137				115110	LOC115110	uncharacterized LOC115110
DPYD	1806	-0.610838	4.48549	1.27082	0.283319	2.60217	0		10987	WSCD1	23302	0.18723	-3.48337	-0.917798	0.26348	0.494321	3.79536				115362	GBP5	guanylate binding protein 5
CCDC102B	79839	0.113419	5.48652	1.26601	0.230748	2.60175	0		10398	C6orf122	401288	0.121368	-4.22555	-1.11464	0.263786	0.488987	3.79096				115548	FCHO2	FCH domain only 2
OSM	5008	0.196425	4.80532	1.56854	0.326418	2.60081	0		8810	SYT14	255928	-0.0516494	-3.62702	-0.963566	0.265664	0.590255	3.76416				115761	ARL11	ADP-ribosylation factor-like 11
EVI2B	2124	-0.440642	4.72134	1.43681	0.304322	2.59969	0		6086	RAB40AL	282808	-0.354456	-5.35117	-1.42341	0.265999	0.428163	3.75941				116211	TM4SF19	transmembrane 4 L six family member 19
PTCRA	171558	-0.647321	4.7299	1.40334	0.296696	2.59957	0		835	DDN	23109	-1.30118	-4.0758	-1.08505	0.266218	0.507597	3.75631				116379	IL22RA2	interleukin 22 receptor, alpha 2
IQCF5	389124	-0.870393	3.9688	1.29813	0.327085	2.59568	0		11405	PRDX2	7001	0.234866	-4.10532	-1.09297	0.266233	0.425419	3.7561				116844	LRG1	leucine-rich alpha-2-glycoprotein 1
LEF1	51176	1.12927	4.25094	1.27374	0.299636	2.59375	0		15248	CYS1	192668	0.751589	-3.4527	-0.919367	0.266275	0.539008	3.75551				116984	ARAP2	ArfGAP with RhoGAP domain, ankyrin repeat and PH domain 2
CTSB	1508	-0.987733	4.17341	1.20494	0.288717	2.5903	0		16526	AADAT	51166	1.01321	-3.62415	-0.96508	0.266291	0.523232	3.75529				116985	ARAP1	ArfGAP with RhoGAP domain, ankyrin repeat and PH domain 1
GBP5	115362	0.198267	4.13115	1.4288	0.34586	2.59011	0		6536	DZIP1	22873	-0.302351	-3.68136	-0.980619	0.266374	0.53681	3.75412				117289	TAGAP	T-cell activation RhoGTPase activating protein
KLRF1	51348	0.946241	4.0583	1.40229	0.345536	2.58904	0		14813	ARSI	340075	0.679873	-4.92518	-1.31197	0.266379	0.434533	3.75404				1184	CLCN5	chloride channel 5
ADAM12	8038	0.583106	4.84411	1.54711	0.31938	2.58466	0		8022	SYT3	84258	-0.136899	-3.68648	-0.982391	0.266485	0.534271	3.75256				118788	PIK3AP1	phosphoinositide-3-kinase adaptor protein 1
CD53	963	-0.774079	5.4075	1.41126	0.260981	2.58426	0		3266	MEIS3	56917	-0.729445	-4.10248	-1.0962	0.267205	0.421161	3.74244				118932	ANKRD22	ankyrin repeat domain 22
IL32	9235	-1.62159	4.80183	1.47496	0.307167	2.58031	0		11415	C1QTNF4	114900	0.236069	-3.73716	-0.999404	0.267423	0.558085	3.73939				120224	TMEM45B	transmembrane protein 45B
FAM75C1	441452	-1.21778	3.73832	1.48878	0.39825	2.57886	0		6675	XKR6	286046	-0.286441	-4.20421	-1.12621	0.267877	0.469985	3.73306				120425	AMICA1	adhesion molecule, interacts with CXADR antigen 1
BCL6B	255877	-0.286676	4.72784	1.34819	0.28516	2.57654	0		2321	BEND6	221336	-0.896037	-3.44554	-0.924642	0.268359	0.521292	3.72635				120892	LRRK2	leucine-rich repeat kinase 2
NFKBIE	4794	-0.458903	5.51845	1.23994	0.224689	2.57364	0		15286	DPPA4	55211	0.758218	-3.74948	-1.00657	0.268455	0.488224	3.72501				121340	SP7	Sp7 transcription factor
HES2	54626	-0.609599	4.39181	1.65888	0.377721	2.57234	0		14967	FGFR2	2263	0.704599	-4.14208	-1.11541	0.269286	0.531666	3.71352				121506	ERP27	endoplasmic reticulum protein 27
EGR2	1959	-0.155835	4.52153	1.36078	0.300955	2.57187	0		16072	STK38L	23012	0.908903	-4.62067	-1.2455	0.269549	0.382721	3.7099				1235	CCR6	chemokine (C-C motif) receptor 6
C9orf167	54863	-0.673885	4.75945	1.28207	0.269374	2.5696	0		8634	C8orf47	203111	-0.070376	-4.26159	-1.14964	0.269768	0.486393	3.70688				124220	ZG16B	zymogen granule protein 16 homolog B (rat)
FMO1	2326	0.189042	3.74775	1.88108	0.501923	2.56934	0		7338	ZBTB10	65986	-0.211904	-3.636	-0.980973	0.269795	0.531912	3.70652				124460	SNX20	sorting nexin 20
LOC653786	653786	-0.0732361	4.02148	1.58178	0.393332	2.56732	0		10482	WIPF3	644150	0.130596	-4.34056	-1.17406	0.270484	0.471841	3.69707				126014	OSCAR	osteoclast associated, immunoglobulin-like receptor
GPNMB	10457	-1.69193	3.84651	1.18954	0.309252	2.56549	0		15902	XIST	7503	0.873873	-4.29691	-1.16461	0.271034	0.513858	3.68957				126075	CCDC159	coiled-coil domain containing 159
SERPINB8	5271	-0.0915492	5.03404	1.37455	0.273052	2.56516	0		1844	SFRS13B	135295	-0.996917	-3.60545	-0.977261	0.271051	0.526191	3.68935				126259	TMIGD2	transmembrane and immunoglobulin domain containing 2
RARRES1	5918	-0.840641	4.17807	1.69418	0.405494	2.56456	0		3586	TMEM82	388595	-0.679908	-4.03767	-1.09447	0.271065	0.411277	3.68915				126364	LRRC25	leucine rich repeat containing 25
MYOM2	9172	-0.256095	3.59104	1.91988	0.53463	2.56002	0		9969	C14orf37	145407	0.0742666	-3.55169	-0.962833	0.271091	0.501444	3.6888				126410	CYP4F22	cytochrome P450, family 4, subfamily F, polypeptide 22
KLHDC7B	113730	-0.702122	4.43594	1.47305	0.332071	2.55811	0		11637	SYN3	8224	0.261284	-6.38658	-1.73231	0.271243	0.32042	3.68673				126668	TDRD10	tudor domain containing 10
CD86	942	1.10416	4.30951	1.3755	0.319177	2.55562	0		5335	AS3MT	57412	-0.444199	-3.51608	-0.954387	0.271435	0.529248	3.68413				127281	C1orf93	chromosome 1 open reading frame 93
CPNE7	27132	-1.43674	4.30911	1.44781	0.335989	2.55534	0		11858	CCDC39	339829	0.286748	-3.56488	-0.968697	0.271733	0.57028	3.68008				128346	C1orf162	chromosome 1 open reading frame 162
EGLN3	112399	-1.47498	4.91123	1.42589	0.290332	2.55309	0		11487	SEMA4C	54910	0.24418	-4.41161	-1.20061	0.272147	0.478559	3.67448				128611	ZNF831	zinc finger protein 831
LILRA1	11024	-1.01117	3.23758	1.31413	0.4059	2.55262	0		5303	PTPLA	9200	-0.448123	-4.1792	-1.13837	0.272388	0.482079	3.67123				129293	C2orf89	chromosome 2 open reading frame 89
SLC2A9	56606	-0.559706	3.64048	1.0494	0.288259	2.55013	0		9972	ATP1A3	478	0.0745747	-6.36186	-1.73379	0.272529	0.329669	3.66933				129804	FBLN7	fibulin 7
ACSL1	2180	-0.361559	4.45496	1.16711	0.261979	2.54985	0		12417	LRRC4B	94030	0.353148	-6.1519	-1.67795	0.272753	0.317634	3.66631				137835	TMEM71	transmembrane protein 71
C2orf51	200523	0.566097	4.30509	2.19541	0.509957	2.54958	0		10240	C1orf106	55765	0.103761	-5.97162	-1.63064	0.273065	0.324085	3.66214				139135	PASD1	PAS domain containing 1
GMFG	9535	-0.0866659	4.7505	1.45066	0.30537	2.54906	0		5661	MOSC1	64757	-0.405031	-5.67906	-1.55602	0.273993	0.346825	3.64973				139716	GAB3	GRB2-associated binding protein 3
FPR3	2359	0.065449	4.10321	1.27091	0.309734	2.54826	0		8260	PANK1	53354	-0.111157	-4.22967	-1.15947	0.274128	0.493919	3.64794				140680	C20orf96	chromosome 20 open reading frame 96
WDFY4	57705	-0.0435829	4.39717	1.58428	0.360295	2.54718	0		371	FNDC4	64838	-1.567	-4.8519	-1.33215	0.274562	0.373188	3.64217				140700	SAMD10	sterile alpha motif domain containing 10
C1orf162	128346	-0.153592	3.81671	1.23385	0.323275	2.54684	0		6633	ZNF423	23090	-0.291341	-3.65494	-1.00377	0.274635	0.532025	3.6412				140876	FAM65C	family with sequence similarity 65, member C
GPR31	2853	-0.88856	4.33172	1.1687	0.2698	2.54446	0		15719	PKD1L1	168507	0.837788	-4.56674	-1.2553	0.274878	0.401013	3.63798				140947	C5orf20	chromosome 5 open reading frame 20
RASGRP2	10235	-0.812699	5.32377	1.4182	0.266391	2.54431	0		3968	ZNF238	10472	-0.624351	-3.93808	-1.08505	0.275529	0.455766	3.62939				141	ADPRH	ADP-ribosylarginine hydrolase
ANXA11	311	-0.374118	5.09846	1.18461	0.232347	2.54171	0		13828	ESYT3	83850	0.534624	-3.48056	-0.960699	0.276018	0.508271	3.62295				1436	CSF1R	colony stimulating factor 1 receptor
VNN2	8875	1.40293	4.14398	1.59474	0.384832	2.53624	0		16757	HFE2	148738	1.07383	-7.39961	-2.04567	0.276457	0.218054	3.6172				145389	SLC38A6	solute carrier family 38, member 6
VSIG2	23584	-0.331498	3.8897	1.46595	0.37688	2.53389	0		324	ZNF662	389114	-1.60758	-3.54567	-0.982735	0.277165	0.442759	3.60796				145864	HAPLN3	hyaluronan and proteoglycan link protein 3
SLC38A6	145389	0.3516	4.53992	1.13661	0.250358	2.5327	0		4763	JPH3	57338	-0.516154	-7.66643	-2.12952	0.277772	0.229057	3.60007				145978	LINC00052	long intergenic non-protein coding RNA 52
PPP1R3G	648791	0.835327	4.50615	1.27762	0.283528	2.53169	0		5452	GNAZ	2781	-0.430075	-5.54391	-1.54303	0.278328	0.322152	3.59288				146227	BEAN1	brain expressed, associated with NEDD4, 1
PLCL1	5334	-0.260763	5.00733	1.31753	0.263121	2.53094	0		11977	LAMC2	3918	0.300854	-4.93606	-1.37896	0.279365	0.375125	3.57955				146722	CD300LF	CD300 molecule-like family member f
SLC22A16	85413	0.533429	3.86957	1.33022	0.343764	2.52561	0		17679	IQCA1	79781	1.41869	-4.12472	-1.15363	0.279686	0.447565	3.57543				146850	PIK3R6	phosphoinositide-3-kinase, regulatory subunit 6
SLC1A3	6507	-0.0307393	4.56768	1.2253	0.268255	2.52304	0		1441	ANKRD35	148741	-1.09855	-4.12793	-1.15538	0.279894	0.409919	3.57279				147138	TMC8	transmembrane channel-like 8
CSF3	1440	3.12066	3.5988	1.2311	0.342088	2.52259	0		5881	PEG10	23089	-0.378575	-4.64498	-1.30014	0.279903	0.41898	3.57267				1475	CSTA	cystatin A (stefin A)
CXCL9	4283	-0.750538	4.08738	1.54401	0.377752	2.52122	0		8633	CGNL1	84952	-0.0704836	-5.57723	-1.56222	0.280108	0.33565	3.57006				148022	TICAM1	toll-like receptor adaptor molecule 1
PTPRE	5791	1.3702	5.02435	1.29231	0.25721	2.52114	0		3463	AKR1E2	83592	-0.698971	-4.22782	-1.18804	0.281006	0.47776	3.55864				148932	MOB3C	MOB kinase activator 3C
NCKAP1L	3071	-0.485424	4.61736	1.33095	0.288249	2.52106	0		2026	PPP1R9A	55607	-0.95662	-3.66479	-1.03333	0.281962	0.547582	3.54658				149233	IL23R	interleukin 23 receptor
KCNJ2	3759	0.576277	3.94695	1.1709	0.296659	2.52051	0		2795	TMEM144	55314	-0.808195	-4.23574	-1.19583	0.282319	0.49015	3.54209				149628	PYHIN1	pyrin and HIN domain family, member 1
IGSF5	150084	0.472212	3.35407	1.50164	0.447707	2.51615	0		10726	PCDHA3	56145	0.157854	-3.42836	-0.967934	0.282332	0.53041	3.54193				150084	IGSF5	immunoglobulin superfamily, member 5
EPB41L3	23136	-0.256564	4.35613	1.22099	0.280292	2.51198	0		4696	DPY19L2	283417	-0.524955	-3.56507	-1.00789	0.282714	0.459958	3.53715				150221	RIMBP3C	RIMS binding protein 3C
DGKG	1608	0.297451	4.11091	1.15984	0.282136	2.51189	0		741	KCNK1	3775	-1.34277	-4.09961	-1.16376	0.283871	0.505217	3.52273				150372	NFAM1	NFAT activating protein with ITAM motif 1
AIF1	199	-0.0443192	4.50643	1.32989	0.29511	2.51059	0		16624	PCDH9	5101	1.03863	-4.28773	-1.22027	0.284595	0.479139	3.51376				150381	LOC150381	uncharacterized LOC150381
CDKN1A	1026	-0.385196	4.75135	1.33842	0.281693	2.50874	0		14415	ANO2	57101	0.618436	-3.72538	-1.06147	0.28493	0.471023	3.50964				151534	LOC151534	uncharacterized LOC151534
CD2	914	0.446853	4.98335	1.45231	0.291432	2.50669	0		1586	SCARA3	51435	-1.05949	-6.45913	-1.84162	0.285118	0.301063	3.50732				153020	RASGEF1B	RasGEF domain family, member 1B
ATG16L2	89849	0.936631	3.67328	1.12071	0.305099	2.50619	0		16592	SLC16A8	23539	1.03014	-3.91934	-1.11756	0.285139	0.411464	3.50706				1535	CYBA	cytochrome b-245, alpha polypeptide
C1QB	713	-0.614127	4.22158	1.43555	0.34005	2.5046	0		5011	2016-09-03	55964	-0.48477	-4.48307	-1.27874	0.285239	0.375557	3.50584				154075	SAMD3	sterile alpha motif domain containing 3
TFEB	7942	1.37215	5.11644	1.28889	0.251912	2.50434	0		12479	SOSTDC1	25928	0.360522	-3.54885	-1.01349	0.285582	0.487287	3.50162				1545	CYP1B1	cytochrome P450, family 1, subfamily B, polypeptide 1
FTL	2512	-0.641759	3.7877	1.0413	0.274917	2.50369	0		4989	RTKN	6242	-0.487652	-5.53941	-1.58222	0.285629	0.373558	3.50105				155038	GIMAP8	GTPase, IMAP family member 8
ARHGAP25	9938	-1.08758	4.88267	1.38319	0.283285	2.5033	0		15039	GLS2	27165	0.716578	-4.58373	-1.31391	0.286647	0.371214	3.48861				158830	CXorf65	chromosome X open reading frame 65
CLEC2B	9976	0.991792	4.54088	1.30464	0.287311	2.50255	0		5350	RAB40A	142684	-0.442312	-5.02177	-1.44022	0.286795	0.419141	3.48681				1594	CYP27B1	cytochrome P450, family 27, subfamily B, polypeptide 1
CD37	951	-0.629281	4.45778	1.43159	0.321144	2.5025	0		17401	INPP5J	27124	1.28775	-3.41533	-0.981669	0.28743	0.490127	3.47911				160364	CLEC12A	C-type lectin domain family 12, member A
TMEM119	338773	-0.0376433	3.91475	1.46237	0.373553	2.49887	0		8451	ST6GALNAC5	81849	-0.0901935	-4.01542	-1.15425	0.287454	0.438603	3.47882				160365	CLECL1	C-type lectin-like 1
CLEC7A	64581	-0.303633	4.24569	1.29389	0.304753	2.49823	0		2159	LRRC34	151827	-0.928411	-3.78815	-1.09402	0.288801	0.455832	3.46259				1618	DAZL	deleted in azoospermia-like
LIPA	3988	0.2123	3.99552	1.3151	0.329143	2.49671	0		4578	ELFN1	392617	-0.54048	-4.11811	-1.19034	0.289049	0.439287	3.45962				164153	UBL4B	ubiquitin-like 4B
LY86	9450	-0.0902986	3.78154	1.2955	0.342585	2.49525	0		11438	FAM66C	440078	0.238594	-4.18881	-1.21207	0.289358	0.429326	3.45593				168537	GIMAP7	GTPase, IMAP family member 7
ARHGDIB	397	-1.39454	4.57617	1.39822	0.305544	2.49503	0		2975	S100A1	6271	-0.777433	-4.38815	-1.27055	0.289542	0.386735	3.45373				169355	IDO2	indoleamine 2,3-dioxygenase 2
HAAO	23498	0.134249	3.67376	1.16528	0.317191	2.49368	0		12959	SEMA6A	57556	0.420493	-6.76792	-1.96336	0.290099	0.301859	3.4471				170371	C10orf128	chromosome 10 open reading frame 128
CD226	10666	-0.523136	4.75681	1.27788	0.268643	2.49368	0		8328	MAP7	9053	-0.103659	-5.48007	-1.59161	0.290436	0.39785	3.44309				170393	C10orf91	chromosome 10 open reading frame 91
TLR5	7100	0.00280222	5.03326	1.27563	0.253441	2.49341	0		1487	ZFR2	23217	-1.08566	-3.74898	-1.0956	0.292241	0.511405	3.42184				170394	PWWP2B	PWWP domain containing 2B
CD6	923	0.665015	5.01093	1.44842	0.289053	2.49332	0		14896	C22orf45	646023	0.693063	-3.79738	-1.10983	0.292263	0.568604	3.42157				170482	CLEC4C	C-type lectin domain family 4, member C
C14orf64	388011	0.866923	4.30547	1.34487	0.312363	2.49134	0		8104	DNER	92737	-0.127944	-5.04598	-1.47775	0.292858	0.381014	3.41463				170575	GIMAP1	GTPase, IMAP family member 1
FAM20C	56975	-0.842947	4.05066	1.22721	0.302967	2.48533	0		9709	TMEM38B	55151	0.0458626	-4.71896	-1.38204	0.292869	0.396871	3.4145				171425	CLYBL	citrate lyase beta like
KLHL6	89857	0.1516	4.37409	1.46809	0.335634	2.48443	0		6390	ENO2	2026	-0.319242	-4.4367	-1.3027	0.293618	0.409312	3.40578				171558	PTCRA	pre T-cell antigen receptor alpha
TMIGD2	126259	0.385186	4.36869	1.25086	0.286325	2.48032	0		8753	SAMD5	389432	-0.0578201	-5.85859	-1.72276	0.294057	0.306336	3.4007				1774	DNASE1L1	deoxyribonuclease I-like 1
GATA3	2625	0.267426	4.44475	1.34104	0.301713	2.47801	0		1748	ACBD7	414149	-1.01976	-5.35981	-1.57642	0.294118	0.351619	3.4				1776	DNASE1L3	deoxyribonuclease I-like 3
SELPLG	6404	-0.00131216	5.07867	1.34949	0.265717	2.47764	0		8368	ENPP1	5167	-0.0993163	-5.75987	-1.6954	0.294347	0.342164	3.39735				1831	TSC22D3	TSC22 domain family, member 3
HIC1	3090	0.259021	5.18971	1.2971	0.249936	2.47695	0		1797	DMGDH	29958	-1.00813	-3.97372	-1.17154	0.294823	0.525251	3.39187				1890	TYMP	thymidine phosphorylase
LRRC4	64101	0.458152	3.68184	1.37741	0.374109	2.47552	0		2076	CTPS2	56474	-0.94585	-3.92359	-1.16032	0.295728	0.455357	3.38148				196383	RILPL2	Rab interacting lysosomal protein-like 2
RGL4	266747	-1.98213	4.70985	1.39132	0.295407	2.47497	0		4172	MANEAL	149175	-0.595627	-4.34802	-1.28937	0.296541	0.399722	3.37222				197135	PATL2	protein associated with topoisomerase II homolog 2 (yeast)
CLCN5	1184	0.199478	4.04385	1.39323	0.344532	2.4732	0		8530	LOC642597	642597	-0.0815597	-3.72137	-1.1057	0.297123	0.40105	3.36561				197257	LDHD	lactate dehydrogenase D
B2M	567	-0.427762	4.85984	1.32728	0.273111	2.47259	0		16587	C2orf14	100132708	1.02879	-4.20219	-1.24935	0.297309	0.34366	3.3635				197259	MLKL	mixed lineage kinase domain-like
SLC8A1	6546	0.957635	4.30963	1.15306	0.267553	2.46669	0		5176	FAM181B	220382	-0.463875	-5.04057	-1.50627	0.298829	0.401721	3.3464				199	AIF1	allograft inflammatory factor 1
CYTH4	27128	0.596501	4.4486	1.26905	0.28527	2.46527	0		468	KIAA0528	9847	-1.49421	-3.50117	-1.04641	0.298874	0.365438	3.3459				1992	SERPINB1	serpin peptidase inhibitor, clade B (ovalbumin), member 1
RAB20	55647	-0.991147	5.93682	1.27076	0.214048	2.46047	0		6629	CACHD1	57685	-0.291791	-3.74016	-1.11886	0.299147	0.497768	3.34283				200523	C2orf51	chromosome 2 open reading frame 51
ANXA1	301	-0.256986	4.6425	1.24553	0.268288	2.45958	0		14853	CACNA2D2	9254	0.686195	-5.07243	-1.52025	0.299709	0.379271	3.33657				201305	SPNS3	spinster homolog 3 (Drosophila)
ARL6IP5	10550	-0.679749	4.88241	1.29006	0.264226	2.45624	0		1684	XYLT1	64131	-1.03508	-3.7417	-1.12237	0.299963	0.414439	3.33374				2016	EMX1	empty spiracles homeobox 1
RELB	5971	0.626196	5.02578	1.31211	0.261075	2.45516	0		11827	LPHN2	23266	0.283143	-3.77372	-1.13263	0.300137	0.42351	3.33181				203100	HTRA4	HtrA serine peptidase 4
GPR85	54329	0.348829	3.85281	1.03059	0.267492	2.45041	0		8608	PBX3	5090	-0.0731172	-6.39398	-1.91949	0.300203	0.28153	3.33108				2123	EVI2A	ecotropic viral integration site 2A
SLC47A1	55244	-1.42311	4.26507	1.7693	0.414835	2.4491	0		15939	MYOZ3	91977	0.881238	-5.20443	-1.56684	0.301059	0.30967	3.32161				2124	EVI2B	ecotropic viral integration site 2B
CACNA1F	778	0.452645	3.93749	1.4887	0.378083	2.44839	0		1471	KREMEN2	79412	-1.09016	-3.88821	-1.17273	0.301613	0.444346	3.31551				2166	FAAH	fatty acid amide hydrolase
AMPD3	272	-1.83859	4.46254	1.13295	0.253881	2.44812	0		2950	SNURF	8926	-0.781736	-3.58695	-1.08693	0.303025	0.514871	3.30006				219855	SLC37A2	solute carrier family 37 (glycerol-3-phosphate transporter), member 2
SH3BGRL3	83442	-0.210243	3.92104	1.20058	0.306188	2.44691	0		13927	KCNA6	3742	0.548295	-3.68518	-1.11725	0.303174	0.472543	3.29844				219972	MPEG1	macrophage expressed 1
VCAM1	7412	-1.71336	4.52642	1.40902	0.311289	2.44679	0		3584	TNNI1	7135	-0.680206	-4.39409	-1.33245	0.303236	0.415739	3.29776				220002	CYBASC3	cytochrome b, ascorbate dependent 3
RRAS	6237	0.220719	4.07513	1.14255	0.280371	2.44628	0		14708	PPP4R4	57718	0.663182	-5.28394	-1.60278	0.303331	0.35395	3.29672				220929	ZNF438	zinc finger protein 438
SCARF1	8578	-1.45413	5.18546	1.18384	0.2283	2.4431	0		6222	STYK1	55359	-0.338585	-3.78493	-1.15036	0.303931	0.412129	3.29022				2210	FCGR1B	Fc fragment of IgG, high affinity Ib, receptor (CD64)
RIPK3	11035	-0.151078	4.51009	1.2442	0.27587	2.44308	0		6154	KLK2	3817	-0.3467	-3.51262	-1.06827	0.304123	0.563589	3.28815				2212	FCGR2A	Fc fragment of IgG, low affinity IIa, receptor (CD32)
FCGR2A	2212	-1.12156	3.3909	1.12738	0.332471	2.4409	0		7606	ZSCAN5B	342933	-0.182335	-6.80853	-2.07183	0.3043	0.235762	3.28623				221409	SPATS1	spermatogenesis associated, serine-rich 1
SERPINF2	5345	-1.07185	3.7228	1.42404	0.382518	2.44073	0		13621	RPL13P5	283345	0.506604	-3.42311	-1.04232	0.304495	0.508033	3.28413				221416	C6orf223	chromosome 6 open reading frame 223
HLA-A	3105	0.457897	4.51137	1.2944	0.28692	2.43918	0		10970	WBP5	51186	0.185248	-3.45749	-1.05328	0.304636	0.419581	3.28261				221472	FGD2	FYVE, RhoGEF and PH domain containing 2
RILP	83547	0.871101	5.09866	1.22113	0.2395	2.43612	0		4363	VASH2	79805	-0.569422	-6.00864	-1.83436	0.305288	0.272466	3.2756				222659	PXT1	peroxisomal, testis specific 1
KLRB1	3820	1.18894	3.77537	1.26361	0.334698	2.43583	0		2742	TMEM30B	161291	-0.817668	-3.81553	-1.16804	0.306128	0.525838	3.26661				2252	FGF7	fibroblast growth factor 7
KCNJ10	3766	-0.227937	4.3923	1.45834	0.332023	2.43413	0		2481	ZNF486	90649	-0.865155	-4.51362	-1.38456	0.306752	0.379286	3.25996				22797	TFEC	transcription factor EC
CLEC4C	170482	-0.698505	3.27798	1.34958	0.411711	2.43369	0		6375	KRAS	3845	-0.320982	-4.21282	-1.29446	0.307268	0.321597	3.25449				22821	RASA3	RAS p21 protein activator 3
CEACAM21	90273	-0.0262682	4.47974	1.41488	0.31584	2.43352	0		9473	CACNB2	783	0.0199295	-4.00982	-1.2348	0.307943	0.365554	3.24736				22861	NLRP1	NLR family, pyrin domain containing 1
TRPV2	51393	0.431864	5.18438	1.23983	0.239147	2.43344	0		5401	BICD1	636	-0.436136	-4.46083	-1.37512	0.308265	0.407597	3.24396				2294	FOXF1	forkhead box F1
GPR65	8477	-0.788898	4.66681	1.29529	0.277553	2.43164	0		9951	RAB25	57111	0.0722831	-3.81332	-1.1761	0.308418	0.54511	3.24235				23034	SAMD4A	sterile alpha motif domain containing 4A
CD28	940	-0.793927	4.72671	1.27599	0.269954	2.43129	0		5854	KCNG1	3755	-0.38185	-3.6026	-1.11307	0.308964	0.541372	3.23663				23043	TNIK	TRAF2 and NCK interacting kinase
SPNS3	201305	-0.557829	3.73444	1.44477	0.386879	2.43107	0		10319	ZNF625	90589	0.112649	-3.45449	-1.06815	0.309207	0.520449	3.23408				2313	FLI1	Friend leukemia virus integration 1
RP1L1	94137	-0.188886	3.43967	1.62616	0.472766	2.42952	0		5529	LAMA1	284217	-0.420857	-5.6301	-1.74652	0.310211	0.301968	3.22361				23158	TBC1D9	TBC1 domain family, member 9 (with GRAM domain)
SLC22A18	5002	0.663749	3.88272	1.17724	0.303199	2.42806	0		7520	TDH	157739	-0.191864	-3.58417	-1.1148	0.311036	0.509953	3.21506				2322	FLT3	fms-related tyrosine kinase 3
CASP1	834	-0.531387	5.00348	1.31763	0.263342	2.4256	0		11015	B3GALT1	8708	0.190377	-3.95347	-1.23382	0.312086	0.456907	3.20424				2327	FMO2	flavin containing monooxygenase 2 (non-functional)
CCR5	1234	1.19199	4.34259	1.27485	0.29357	2.42494	0		10940	CBLC	23624	0.181746	-4.38454	-1.36977	0.312408	0.478468	3.20094				23406	COTL1	coactosin-like 1 (Dictyostelium)
CSF1R	1436	-1.29481	3.97106	1.28593	0.323825	2.42384	0		13482	FAM90A1	55138	0.488068	-5.23009	-1.63555	0.31272	0.363249	3.19775				23428	SLC7A8	solute carrier family 7 (amino acid transporter light chain, L system), member 8
LONRF3	79836	-0.289267	4.69439	1.62259	0.345644	2.42331	0		3401	KCNH1	3756	-0.708494	-3.62955	-1.13879	0.313754	0.417892	3.18721				23498	HAAO	3-hydroxyanthranilate 3,4-dioxygenase
KIAA0748	9840	-0.71762	4.65168	1.37834	0.29631	2.42125	0		11179	GRIP2	80852	0.208999	-4.45756	-1.39899	0.313846	0.377063	3.18628				23584	VSIG2	V-set and immunoglobulin domain containing 2
SLC9A6	10479	1.08996	4.74807	1.25766	0.264879	2.42102	0		4021	CECR2	27443	-0.616838	-4.33845	-1.36826	0.315379	0.417279	3.17079				2359	FPR3	formyl peptide receptor 3
ACSL5	51703	1.35461	4.51331	1.23619	0.273898	2.4196	0		14237	PNPLA5	150379	0.592623	-3.66697	-1.15657	0.315401	0.346139	3.17056				23780	APOL2	apolipoprotein L, 2
IL18BP	10068	1.01416	5.10631	1.21475	0.237891	2.41888	0		8401	C2orf72	257407	-0.0956922	-4.91872	-1.55315	0.315764	0.382828	3.16692				240	ALOX5	arachidonate 5-lipoxygenase
SIGLEC7	27036	0.348385	4.47816	1.29049	0.288175	2.41729	0		16952	BCL2L10	10017	1.12988	-4.51761	-1.43123	0.316812	0.443616	3.15645				241	ALOX5AP	arachidonate 5-lipoxygenase-activating protein
FGL2	10875	1.11754	4.38052	1.38194	0.315474	2.41674	0		6793	HTR1D	3352	-0.273138	-3.46305	-1.09738	0.316883	0.45697	3.15574				24141	C20orf103	chromosome 20 open reading frame 103
SPAG8	26206	-0.482244	4.58779	1.17576	0.25628	2.40776	0		5601	DNAJC22	79962	-0.412041	-5.21985	-1.65435	0.316935	0.343451	3.15522				245972	ATP6V0D2	ATPase, H+ transporting, lysosomal 38kDa, V0 subunit d2
MFSD7	84179	0.212518	3.36125	1.02446	0.304786	2.40442	0		12003	MAL2	114569	0.30389	-6.54221	-2.07573	0.317283	0.312984	3.15177				246778	IL27	interleukin 27
CLECL1	160365	0.802616	4.32085	1.62495	0.376072	2.40415	0		17428	AASS	10157	1.29875	-4.19555	-1.33194	0.317465	0.420881	3.14996				2495	FTH1	ferritin, heavy polypeptide 1
C1S	716	-0.138974	4.60089	1.4307	0.310961	2.40245	0		2270	DACT1	51339	-0.905885	-3.58167	-1.14086	0.318528	0.381737	3.13944				2498	FTH1P3	ferritin, heavy polypeptide 1 pseudogene 3
LILRB1	10859	0.349513	3.91835	1.27437	0.325231	2.40127	0		11582	FAM155A	728215	0.254892	-6.34783	-2.02527	0.319049	0.278354	3.13432				2529	FUT7	fucosyltransferase 7 (alpha (1,3) fucosyltransferase)
PTGER2	5732	-0.234076	4.61239	1.3636	0.295639	2.39931	0		14551	B4GALNT4	338707	0.638867	-5.2668	-1.68245	0.319445	0.331463	3.13043				254559	LOC254559	uncharacterized LOC254559
VNN3	55350	-1.48896	3.48457	1.28115	0.367663	2.3991	0		11907	CNFN	84518	0.292515	-4.48686	-1.4341	0.319622	0.441936	3.1287				255104	TMCO4	transmembrane and coiled-coil domains 4
TNFSF14	8740	1.94636	3.61532	1.30315	0.360452	2.39907	0		8643	PTPN20B	26095	-0.0693976	-3.65248	-1.16783	0.319735	0.510726	3.12759				255231	MCOLN2	mucolipin 2
POM121L9P	29774	0.65195	3.79844	1.33001	0.350146	2.39598	0		3721	PRKACG	5568	-0.659701	-3.45865	-1.10742	0.32019	0.499346	3.12315				255809	C19orf38	chromosome 19 open reading frame 38
SELL	6402	-1.96957	3.78302	1.25338	0.331317	2.3952	0		15509	ATOH7	220202	0.798137	-3.65866	-1.1741	0.320911	0.408046	3.11613				255877	BCL6B	B-cell CLL/lymphoma 6, member B
SFXN3	81855	1.17785	4.45184	1.11558	0.250588	2.39412	0		17360	SERP2	387923	1.27157	-3.62134	-1.16356	0.321306	0.4415	3.11229				256380	SCML4	sex comb on midleg-like 4 (Drosophila)
C17orf60	284021	-0.0181726	3.69543	1.36113	0.368327	2.39391	0		12876	CADM2	253559	0.409986	-3.62668	-1.16622	0.321566	0.438433	3.10978				257106	ARHGAP30	Rho GTPase activating protein 30
IDO2	169355	-1.32686	4.03988	1.51497	0.375004	2.39376	0		1634	C6orf221	154288	-1.04758	-4.78385	-1.54136	0.322201	0.446077	3.10365				257313	UTS2D	urotensin 2 domain containing
DPP7	29952	-0.87603	4.00742	1.20309	0.300216	2.39304	0		4321	ZDHHC8P1	150244	-0.575237	-4.29923	-1.38527	0.322214	0.389815	3.10352				259197	NCR3	natural cytotoxicity triggering receptor 3
CD5	921	0.0918397	4.61133	1.29086	0.279933	2.39258	0		2136	NPAS1	4861	-0.933241	-4.38308	-1.41335	0.322456	0.432106	3.1012				25946	ZNF385A	zinc finger protein 385A
AGPAT9	84803	-0.680644	4.62	1.13987	0.246725	2.39189	0		10611	ISM1	140862	0.144903	-4.00946	-1.29299	0.322486	0.416043	3.10091				26157	GIMAP2	GTPase, IMAP family member 2
ITGAL	3683	-0.714919	4.29391	1.26965	0.295686	2.39127	0		2901	FAM171B	165215	-0.789933	-4.96173	-1.60274	0.32302	0.334322	3.09578				26191	PTPN22	protein tyrosine phosphatase, non-receptor type 22 (lymphoid)
IL15	3600	-0.487239	4.2736	1.27732	0.298887	2.38886	0		16255	GPAM	57678	0.948809	-4.78256	-1.54518	0.323086	0.397275	3.09515				26206	SPAG8	sperm associated antigen 8
MGC12916	84815	-0.00512957	4.55241	1.35184	0.296949	2.3881	0		9909	SLC6A20	54716	0.0676542	-5.65704	-1.83331	0.324075	0.26601	3.08571				26253	CLEC4E	C-type lectin domain family 4, member E
TRERF1	55809	0.596098	4.96093	1.24855	0.251677	2.38797	0		7928	STAC2	342667	-0.147273	-5.19041	-1.6835	0.324349	0.317012	3.0831				26279	PLA2G2D	phospholipase A2, group IID
HLA-DOA	3111	-1.12785	3.69989	1.2503	0.337929	2.38677	0		15759	SGSM1	129049	0.84559	-4.06741	-1.32142	0.324879	0.382538	3.07807				26298	EHF	ets homologous factor
HS6ST2	90161	0.401469	3.26622	1.71517	0.525124	2.38546	0		6986	NLRP12	91662	-0.251138	-3.55408	-1.15487	0.324942	0.455229	3.07748				26301	GBGT1	globoside alpha-1,3-N-acetylgalactosaminyltransferase 1
ARHGAP31	57514	1.63124	4.48341	1.16539	0.259935	2.38544	0		7447	MST1P2	11209	-0.199847	-4.14159	-1.34693	0.325221	0.373839	3.07483				2633	GBP1	guanylate binding protein 1, interferon-inducible
PTGER4	5734	-0.740272	4.48006	1.3242	0.295577	2.38063	0		7895	PPP2R2C	5522	-0.150789	-4.12944	-1.3432	0.325275	0.425573	3.07432				2635	GBP3	guanylate binding protein 3
C1orf38	9473	-1.00567	5.49691	1.18781	0.216086	2.37939	0		14203	DMBX1	127343	0.587676	-3.47923	-1.13182	0.325309	0.399738	3.074				266629	SEC14L3	SEC14-like 3 (S. cerevisiae)
SPOCK2	9806	-1.34428	5.09737	1.29199	0.253463	2.37911	0		15632	ARHGAP8	23779	0.820899	-4.95229	-1.61283	0.325674	0.369557	3.07055				266695	PHF2P1	PHD finger protein 2 pseudogene 1
DAB2	1601	-0.965918	4.45485	1.05649	0.237155	2.37817	0		5771	C13orf15	28984	-0.391843	-4.82129	-1.57028	0.325697	0.318508	3.07034				266747	RGL4	ral guanine nucleotide dissociation stimulator-like 4
GBP4	115361	-0.459158	4.57194	1.26206	0.276045	2.37761	0		3393	PAPL	390928	-0.709681	-3.87076	-1.26469	0.326728	0.400074	3.06065				2681	GGTA1P	glycoprotein, alpha-galactosyltransferase 1 pseudogene
IFNGR1	3459	-1.39183	5.40588	1.08348	0.200426	2.37701	0		14234	LRRN4	164312	0.592143	-4.45155	-1.45706	0.327314	0.374518	3.05517				2687	GGT5	gamma-glutamyltransferase 5
SRPX2	27286	-1.11196	3.86539	1.50435	0.389183	2.37424	0		9381	C1orf51	148523	0.00999549	-4.33096	-1.41805	0.327422	0.328544	3.05416				27036	SIGLEC7	sialic acid binding Ig-like lectin 7
C15orf52	388115	0.892128	3.90493	1.11069	0.284434	2.37253	0		2215	EXPH5	23086	-0.91713	-4.62477	-1.51465	0.327509	0.360959	3.05335				2706	GJB2	gap junction protein, beta 2, 26kDa
CASP4	837	-0.46233	4.70692	1.29504	0.275134	2.36992	0		15250	KIAA1024	23251	0.751924	-3.72683	-1.22308	0.328182	0.434488	3.04709				27128	CYTH4	cytohesin 4
TCIRG1	10312	-0.349152	4.35818	1.15958	0.266069	2.36899	0		14917	CAMK2A	815	0.696497	-5.27124	-1.7312	0.328424	0.277328	3.04484				27132	CPNE7	copine VII
SH3BGRL	6451	-0.212526	4.99648	1.14608	0.229378	2.36892	0		8100	IRS1	3667	-0.128418	-6.62151	-2.17636	0.328681	0.229267	3.04247				27163	NAAA	N-acylethanolamine acid amidase
ODF3B	440836	1.70429	3.69234	1.12999	0.306036	2.36664	0		16579	SYT1	6857	1.02687	-3.84445	-1.26555	0.329188	0.444558	3.03778				27180	SIGLEC9	sialic acid binding Ig-like lectin 9
ARAP2	116984	0.982393	4.32783	1.25324	0.289576	2.36621	0		3207	AQPEP	206338	-0.739081	-5.53474	-1.82871	0.330406	0.337524	3.02658				27286	SRPX2	sushi-repeat containing protein, X-linked 2
PRICKLE3	4007	0.325278	4.65854	1.25014	0.268354	2.36576	0		7851	SNCB	6620	-0.1556	-3.60161	-1.19076	0.330618	0.445879	3.02464				27306	HPGDS	hematopoietic prostaglandin D synthase
TNFSF8	944	-0.873558	3.46524	1.30507	0.376619	2.36547	0		6890	HAPLN4	404037	-0.261985	-3.50083	-1.15865	0.330965	0.428293	3.02147				283130	SLC25A45	solute carrier family 25, member 45
HVCN1	84329	1.68793	6.59282	1.21857	0.184834	2.36509	0		4428	MFI2	4241	-0.560525	-3.88493	-1.28691	0.331256	0.414598	3.01881				283152	CCDC153	coiled-coil domain containing 153
CD3E	916	0.0894469	4.50647	1.41742	0.314529	2.36474	0		12953	RPA4	29935	0.419729	-3.48592	-1.15502	0.331339	0.389547	3.01806				283651	HMGN2P46	high mobility group nucleosomal binding domain 2 pseudogene 46
GIMAP7	168537	0.932618	4.54281	1.31506	0.289482	2.36367	0		11780	VSTM2A	222008	0.277644	-4.32419	-1.43325	0.331448	0.458986	3.01707				283731	LOC283731	uncharacterized LOC283731
ZMYND10	51364	-0.27416	3.61659	1.09352	0.302362	2.36191	0		4548	ALPPL2	251	-0.544435	-3.57666	-1.1893	0.332517	0.377768	3.00736				283897	C16orf54	chromosome 16 open reading frame 54
OR52N4	390072	0.854755	4.36678	1.45779	0.333836	2.36168	0		8155	LOC389493	389493	-0.122341	-6.15073	-2.04768	0.332917	0.261125	3.00375				284013	VMO1	vitelline membrane outer layer 1 homolog (chicken)
CLYBL	171425	-0.370142	4.2863	1.13363	0.264478	2.36139	0		15162	LOC728819	728819	0.736886	-4.46519	-1.48939	0.333556	0.348639	2.998				284021	MILR1	mast cell immunoglobulin-like receptor 1
FCN1	2219	0.0838971	3.3196	1.35048	0.40682	2.36115	0		12725	CASKIN1	57524	0.390851	-6.47748	-2.16278	0.333893	0.26905	2.99497				284266	SIGLEC15	sialic acid binding Ig-like lectin 15
GIMAP5	55340	0.569471	4.97513	1.36021	0.273402	2.35938	0		4167	SPIRE2	84501	-0.596308	-4.51666	-1.51008	0.334336	0.37694	2.991				284415	VSTM1	V-set and transmembrane domain containing 1
ACCS	84680	-0.280169	3.69705	1.19126	0.322218	2.35743	0		9499	ZFHX4	79776	0.0227648	-3.45019	-1.15376	0.334404	0.458032	2.99039				284417	TMEM150B	transmembrane protein 150B
DPP4	1803	0.459733	4.51959	1.46652	0.32448	2.35702	0		10644	PRUNE2	158471	0.148564	-3.75225	-1.25637	0.334832	0.438914	2.98658				284467	FAM19A3	family with sequence similarity 19 (chemokine (C-C motif)-like), member A3
TSPY1	7258	0.0377744	3.57221	2.82111	0.789738	2.3566	0		202	CDK5R2	8941	-1.7458	-4.94732	-1.65677	0.334881	0.392693	2.98613				2847	MCHR1	melanin-concentrating hormone receptor 1
LTA	4049	0.110422	4.48674	1.33076	0.296599	2.35619	0		14066	KRT7	3855	0.567899	-3.67733	-1.23225	0.335093	0.402734	2.98424				284759	SIRPB2	signal-regulatory protein beta 2
2016-03-01	55016	-0.662383	4.32482	1.09599	0.253418	2.35516	0		4980	ATRNL1	26033	-0.488775	-4.44348	-1.49016	0.335359	0.371345	2.98188				285195	SLC9A9	solute carrier family 9 (sodium/hydrogen exchanger), member 9
ANTXR2	118429	-1.40149	4.61113	1.17072	0.253891	2.355	0		11228	CACNA1D	776	0.214502	-4.15944	-1.39724	0.335919	0.362653	2.9769				2853	GPR31	G protein-coupled receptor 31
GBP1	2633	0.648308	4.36361	1.29627	0.297063	2.35468	0		8490	ARHGDIG	398	-0.085979	-6.65316	-2.24287	0.337114	0.235517	2.96636				285429	DCAF4L1	DDB1 and CUL4 associated factor 4-like 1
CH25H	9023	-0.0995384	3.36746	1.47883	0.439151	2.35352	0		7526	POMC	5443	-0.191237	-4.21852	-1.42582	0.33799	0.347211	2.95867				285498	RNF212	ring finger protein 212
CD1C	911	0.53112	3.88331	1.72642	0.444573	2.35131	0		280	GNG4	2786	-1.652	-3.89162	-1.31583	0.338118	0.377151	2.95754				285601	GPR150	G protein-coupled receptor 150
ADPRH	141	-0.357221	4.25871	1.15889	0.272122	2.3509	0		271	LPAR3	23566	-1.66141	-4.96258	-1.67879	0.33829	0.335558	2.95604				285668	C5orf64	chromosome 5 open reading frame 64
CCDC153	283152	-0.371109	3.57832	1.2115	0.338568	2.35027	0		11865	GIPC2	54810	0.287511	-3.41213	-1.15436	0.338311	0.444033	2.95586				285848	PNPLA1	patatin-like phospholipase domain containing 1
PNMA2	10687	1.57389	4.11025	1.77766	0.432495	2.34983	0		6136	CELF3	11189	-0.348786	-4.59541	-1.55587	0.338571	0.295366	2.95359				286753	TUSC5	tumor suppressor candidate 5
TICAM1	148022	0.898037	4.50903	1.16136	0.257562	2.34466	0		13869	TULP2	7288	0.540168	-3.83323	-1.29818	0.338666	0.46263	2.95277				29125	C11orf21	chromosome 11 open reading frame 21
POPDC2	64091	1.14431	5.1864	1.22579	0.236347	2.34462	0		5064	SLC39A4	55630	-0.478075	-4.00844	-1.36514	0.340565	0.387544	2.93629				29774	POM121L9P	POM121 membrane glycoprotein-like 9, pseudogene
CRTAM	56253	0.0346275	3.74639	1.28646	0.343387	2.3439	0		1514	NGFRAP1	27018	-1.07832	-4.24744	-1.44732	0.340751	0.341142	2.9347				29780	PARVB	parvin, beta
LGALS3	3958	-0.46669	4.18088	1.12684	0.269522	2.34188	0		117	KCNN2	3781	-1.89645	-4.3031	-1.46635	0.340767	0.503757	2.93455				29909	GPR171	G protein-coupled receptor 171
TP63	8626	-0.355394	4.79573	1.27755	0.266394	2.34152	0		10757	GNB3	2784	0.161235	-3.88169	-1.32344	0.340944	0.352445	2.93303				29952	DPP7	dipeptidyl-peptidase 7
CIITA	4261	-0.325892	4.03513	1.26939	0.314584	2.34139	0		10620	GLT1D1	144423	0.145907	-3.7527	-1.28603	0.342695	0.351044	2.91805				29969	MDFIC	MyoD family inhibitor domain containing
FAAH	2166	-1.25536	3.80785	1.62097	0.425692	2.34114	0		3451	SLC10A4	201780	-0.700844	-5.34435	-1.83214	0.342818	0.297787	2.917				29992	PILRA	paired immunoglobin-like type 2 receptor alpha
ZEB2	9839	1.21031	4.55571	1.15148	0.252756	2.34081	0		12100	TNNC2	7125	0.315256	-4.95299	-1.69826	0.342876	0.367172	2.91651				3004	GZMM	granzyme M (lymphocyte met-ase 1)
ALDH1A3	220	1.21719	5.00708	1.34378	0.268376	2.33761	0		10865	SYT9	143425	0.173254	-3.8128	-1.3078	0.343003	0.399168	2.91543				3055	HCK	hemopoietic cell kinase
SLC2A5	6518	-1.15794	3.25379	1.10181	0.338625	2.3353	0		4174	C12orf56	115749	-0.595382	-4.08457	-1.40491	0.343955	0.424591	2.90736				3071	NCKAP1L	NCK-associated protein 1-like
WNT10A	80326	1.728	3.74645	1.26551	0.33779	2.3349	0		2023	RGS7	6000	-0.957239	-5.75509	-1.98253	0.344483	0.281909	2.9029				3074	HEXB	hexosaminidase B (beta polypeptide)
CYTIP	9595	0.476241	4.48668	1.32849	0.296096	2.33436	0		3140	RSPO4	343637	-0.750035	-4.55077	-1.56881	0.344734	0.334956	2.90079				30817	EMR2	egf-like module containing, mucin-like, hormone receptor-like 2
INSM1	3642	0.15138	3.30216	1.11143	0.336577	2.33399	0		8680	GPR158	57512	-0.0655713	-3.51493	-1.21196	0.344802	0.384739	2.90022				3090	HIC1	hypermethylated in cancer 1
SIRPB1	10326	-0.715394	3.68565	1.3589	0.3687	2.33356	0		15421	LECT1	11061	0.782075	-5.9	-2.04148	0.346013	0.236603	2.89007				3101	HK3	hexokinase 3 (white cell)
MR1	3140	0.321139	3.77525	1.21741	0.322472	2.33166	0		11579	C19orf26	255057	0.254543	-5.43196	-1.87976	0.346057	0.31399	2.8897				311	ANXA11	annexin A11
LSP1	4046	-0.18559	4.72142	1.3353	0.282818	2.33115	0		17462	METTL7B	196410	1.3133	-3.50809	-1.21456	0.346217	0.561742	2.88836				3113	HLA-DPA1	major histocompatibility complex, class II, DP alpha 1
GIMAP2	26157	0.248187	4.69204	1.2809	0.272995	2.33078	0		15993	NAV3	89795	0.892326	-4.08669	-1.41519	0.346294	0.327367	2.88772				3115	HLA-DPB1	major histocompatibility complex, class II, DP beta 1
STAT5A	6776	0.260695	5.147	1.23104	0.239176	2.32897	0		14906	VGF	7425	0.69471	-3.5528	-1.23233	0.346863	0.417762	2.88298				3118	HLA-DQA2	major histocompatibility complex, class II, DQ alpha 2
ARHGAP18	93663	-1.29948	6.07292	1.28611	0.211779	2.32852	0		731	MAPK4	5596	-1.34746	-5.27989	-1.83198	0.346972	0.300042	2.88207				3119	HLA-DQB1	major histocompatibility complex, class II, DQ beta 1
AIM2	9447	-0.556257	4.42797	1.41988	0.320661	2.32805	0		2265	ACADL	33	-0.906904	-3.53097	-1.22575	0.347142	0.551925	2.88066				3120	HLA-DQB2	major histocompatibility complex, class II, DQ beta 2
ACP2	53	1.22359	4.2893	1.12168	0.261507	2.32741	0		2791	FHDC1	85462	-0.808858	-3.75484	-1.30536	0.347648	0.412705	2.87647				313	AOAH	acyloxyacyl hydrolase (neutrophil)
PLA2G4A	5321	1.52129	3.99616	1.24776	0.31224	2.32685	0		2869	CTSE	1510	-0.795392	-3.98156	-1.38696	0.348346	0.349382	2.87071				3136	HLA-H	major histocompatibility complex, class I, H (pseudogene)
FAM198B	51313	-0.273823	3.70414	1.0824	0.292213	2.32284	0		96	SLIT1	6585	-1.94825	-3.80195	-1.32441	0.34835	0.2683	2.87067				3137	HLA-J	major histocompatibility complex, class I, J (pseudogene)
GLIPR1	11010	0.213962	4.54509	1.20272	0.264619	2.32205	0		12727	PSIMCT-1	100101490	0.391114	-3.96313	-1.38064	0.348371	0.443874	2.8705				3140	MR1	major histocompatibility complex, class I-related
TBC1D2	55357	-0.675822	3.81505	0.965457	0.253065	2.32195	0		12562	GRIP1	23426	0.370509	-4.91393	-1.71525	0.34906	0.260895	2.86484				3142	HLX	H2.0-like homeobox
CD96	10225	-0.95767	4.62797	1.23657	0.267195	2.32119	0		12483	ONECUT2	9480	0.36098	-3.46333	-1.21238	0.350062	0.464854	2.85664				3176	HNMT	histamine N-methyltransferase
CXorf21	80231	0.539564	4.16941	1.26659	0.303782	2.32073	0		17859	ZSCAN12P1	221584	1.53238	-4.62913	-1.621	0.350175	0.270255	2.85572				3222	HOXC5	homeobox C5
PSTPIP1	9051	0.507402	4.29332	1.22724	0.285849	2.31996	0		17943	DACT2	168002	1.60012	-5.32099	-1.86356	0.350229	0.322447	2.85527				338440	ANO9	anoctamin 9
CETP	1071	-0.0582551	3.64777	1.36721	0.374808	2.31806	0		7006	LOC255167	255167	-0.248965	-3.88172	-1.3596	0.350257	0.413938	2.85504				338599	DUPD1	dual specificity phosphatase and pro isomerase domain containing 1
SPATS1	221409	0.35382	3.80908	1.37576	0.361179	2.31742	0		17714	PRSS8	5652	1.43825	-3.7932	-1.3296	0.350523	0.424058	2.85288				338773	TMEM119	transmembrane protein 119
COL6A1	1291	-0.93991	4.87212	1.21228	0.248819	2.31624	0		12527	PPP1R1A	5502	0.366191	-3.94281	-1.38392	0.350998	0.345635	2.84902				339524	LOC339524	uncharacterized LOC339524
C16orf54	283897	0.508501	4.29369	1.2909	0.300651	2.31439	0		10621	SLC7A10	56301	0.146	-4.09022	-1.43724	0.351385	0.466449	2.84588				339541	C1orf228	chromosome 1 open reading frame 228
C10orf91	170393	-0.152365	3.99706	1.24868	0.312399	2.31376	0		3706	ESPNL	339768	-0.662052	-3.62768	-1.27883	0.352519	0.426646	2.83673				340348	TSPAN33	tetraspanin 33
BTK	695	-1.10737	3.96038	1.21314	0.306319	2.31296	0		9059	PCDHA1	56147	-0.0247449	-4.9323	-1.73929	0.352633	0.34272	2.83581				343035	RD3	retinal degeneration 3
DUSP6	1848	-0.805771	4.5511	1.14787	0.252219	2.31078	0		18176	AP1M2	10053	1.90867	-7.34539	-2.59454	0.35322	0.190144	2.8311				343413	FCRL6	Fc receptor-like 6
PRKCD	5580	-0.380266	4.11631	0.988391	0.240116	2.30825	0		481	CNTNAP3	79937	-1.48466	-3.44436	-1.21862	0.353801	0.427799	2.82645				345611	IRGM	immunity-related GTPase family, M
C17orf44	284029	-1.11984	4.78806	1.24968	0.261	2.30799	0		6038	MARVELD3	91862	-0.360058	-6.04465	-2.14051	0.354117	0.227426	2.82393				348645	C22orf34	chromosome 22 open reading frame 34
AP1S2	8905	-0.69471	4.36431	1.03599	0.237378	2.30786	0		4019	C12orf68	387856	-0.617113	-5.30313	-1.87928	0.354372	0.238629	2.82189				352961	HCG26	HLA complex group 26 (non-protein coding)
RHBDL2	54933	0.841901	3.89169	1.23103	0.316323	2.30636	0		12778	OVOL2	58495	0.397581	-3.88768	-1.37868	0.354627	0.482003	2.81987				353324	SPATA12	spermatogenesis associated 12
IL1R1	3554	0.172934	4.55711	1.12114	0.24602	2.30519	0		8016	CABP1	9478	-0.137551	-3.76859	-1.33778	0.354982	0.375418	2.81705				353345	GPR141	G protein-coupled receptor 141
ACSS1	84532	0.0364159	4.11759	1.2442	0.302168	2.30477	0		3555	GALNTL6	442117	-0.684689	-4.6241	-1.64166	0.355022	0.226701	2.81672				3687	ITGAX	integrin, alpha X (complement component 3 receptor 4 subunit)
PPP2R2B	5521	0.0329158	3.89784	1.32619	0.340237	2.30451	0		11687	SPAG1	6674	0.26706	-4.54527	-1.61429	0.355157	0.328146	2.81565				3706	ITPKA	inositol-trisphosphate 3-kinase A
GIMAP4	55303	0.530566	4.75582	1.28894	0.271023	2.30108	0		2316	ZBTB7C	201501	-0.897039	-3.98885	-1.41862	0.355647	0.339367	2.81178				3718	JAK3	Janus kinase 3
IRGM	345611	-0.545387	4.5646	1.0945	0.23978	2.29859	0		1025	ZNF717	100131827	-1.22791	-3.52059	-1.25268	0.355814	0.41228	2.81046				374403	TBC1D10C	TBC1 domain family, member 10C
FAM129A	116496	-0.533811	4.1661	1.10248	0.26463	2.29838	0		7951	PRSS50	29122	-0.144688	-4.48437	-1.59617	0.355942	0.337512	2.80945				375298	CERKL	ceramide kinase-like
TDRD10	126668	-0.836618	3.88697	1.18747	0.3055	2.29787	0		10588	KCNJ6	3763	0.142291	-5.49453	-1.95779	0.356316	0.210048	2.80649				3753	KCNE1	potassium voltage-gated channel, Isk-related family, member 1
SLAMF1	6504	0.79318	4.57132	1.30815	0.286164	2.29774	0		11677	SPSB4	92369	0.265916	-5.76825	-2.05762	0.356714	0.375127	2.80336				375316	RBM44	RNA binding motif protein 44
PEA15	8682	0.623429	4.56625	1.09728	0.240302	2.29668	0		13200	PCOLCE2	26577	0.451383	-5.09857	-1.81964	0.356892	0.384728	2.80197				375686	SPATC1	spermatogenesis and centriole associated 1
C11orf21	29125	-0.389509	3.6703	1.25772	0.342674	2.29109	0		10324	ATCAY	85300	0.113204	-3.46899	-1.23938	0.357275	0.419165	2.79896				375775	PNPLA7	patatin-like phospholipase domain containing 7
RND3	390	0.0658967	4.21768	1.17555	0.278719	2.29092	0		6557	FAM71E2	284418	-0.299925	-3.65474	-1.30743	0.357735	0.306745	2.79537				3766	KCNJ10	potassium inwardly-rectifying channel, subfamily J, member 10
LOC644538	644538	1.25725	4.04049	1.36119	0.336887	2.28585	0		14542	SNAP91	9892	0.637517	-5.68849	-2.03527	0.357788	0.298633	2.79495				3784	KCNQ1	potassium voltage-gated channel, KQT-like subfamily, member 1
TNFAIP3	7128	0.819214	4.68796	1.11346	0.237514	2.28503	0		9685	PRDM14	63978	0.0432377	-5.0615	-1.81315	0.358224	0.336375	2.79155				3820	KLRB1	killer cell lectin-like receptor subfamily B, member 1
ARHGEF6	9459	-1.70187	4.4749	1.19532	0.267117	2.28169	0		15179	C10orf114	399726	0.739756	-4.08163	-1.46425	0.358741	0.312828	2.78753				387357	THEMIS	thymocyte selection associated
SAMD4A	23034	-0.585069	4.31045	1.14434	0.26548	2.28067	0		13208	DDX25	29118	0.452397	-3.52635	-1.2661	0.35904	0.609046	2.7852				387751	GVINP1	GTPase, very large interferon inducible pseudogene 1
IL12RB1	3594	-1.29163	4.12474	1.2759	0.309329	2.27796	0		6828	NCAN	1463	-0.26908	-3.86573	-1.38843	0.359164	0.383843	2.78424				388011	C14orf64	chromosome 14 open reading frame 64
C1orf93	127281	0.682849	4.9052	1.11944	0.228214	2.27662	0		17643	TAS2R31	259290	1.3997	-3.50556	-1.26116	0.35976	0.364603	2.77963				388115	C15orf52	chromosome 15 open reading frame 52
CLIC6	54102	-0.23318	3.55565	1.07076	0.301145	2.27571	0		7877	REEP1	65055	-0.152832	-3.88899	-1.4039	0.360994	0.394466	2.77013				388325	C17orf87	chromosome 17 open reading frame 87
IL21R	50615	-0.174836	4.10957	1.26468	0.30774	2.27386	0		5982	COL23A1	91522	-0.366725	-4.74682	-1.71357	0.360994	0.402529	2.77013				388419	BTBD17	BTB (POZ) domain containing 17
TNFRSF18	8784	-0.342036	3.86343	1.33983	0.346798	2.27361	0		1528	MGST1	4257	-1.07452	-4.22593	-1.52692	0.361322	0.296789	2.76761				388591	RNF207	ring finger protein 207
CYBASC3	220002	-0.0332826	4.26533	1.18827	0.278587	2.27231	0		8018	MYBPHL	343263	-0.137328	-3.53756	-1.27923	0.361613	0.311175	2.76539				389124	IQCF5	IQ motif containing F5
HLA-B	3106	0.132982	4.486	1.23348	0.274962	2.27204	0		12928	PCDHGC4	56098	0.416479	-5.0317	-1.82389	0.36248	0.277569	2.75877				390072	OR52N4	olfactory receptor, family 52, subfamily N, member 4
GNLY	10578	-1.26113	3.72099	1.32737	0.356725	2.27135	0		14941	C15orf59	388135	0.700321	-4.61206	-1.67255	0.362647	0.247059	2.7575				3903	LAIR1	leukocyte-associated immunoglobulin-like receptor 1
JUNB	3726	0.846589	4.54283	1.17936	0.259609	2.27056	0		931	EGFR	1956	-1.26226	-3.61809	-1.31262	0.362793	0.386462	2.75639				3957	LGALS2	lectin, galactoside-binding, soluble, 2
JUN	3725	1.22133	3.66608	1.22163	0.333224	2.27	0		18271	GPR6	2830	2.33018	-5.38171	-1.95404	0.363089	0.209451	2.75415				3965	LGALS9	lectin, galactoside-binding, soluble, 9
LILRB2	10288	0.325528	3.32862	1.08618	0.326315	2.26956	0		8293	TTC9B	148014	-0.107572	-3.55413	-1.29467	0.364272	0.379528	2.7452				397	ARHGDIB	Rho GDP dissociation inhibitor (GDI) beta
FLT3LG	2323	-1.07327	4.17505	1.23699	0.296281	2.26758	0		14838	HRNBP3	146713	0.683747	-4.14097	-1.51105	0.364903	0.40843	2.74045				399948	C11orf92	chromosome 11 open reading frame 92
COLEC12	81035	-0.212136	4.77597	1.6285	0.340979	2.26728	0		3215	GPR19	2842	-0.737759	-3.60497	-1.31599	0.365048	0.305581	2.73937				400043	LOC400043	uncharacterized LOC400043
TRAF3IP3	80342	0.274555	4.48249	1.31402	0.293145	2.2641	0		6597	ADAMTS16	170690	-0.295472	-3.9236	-1.43248	0.365094	0.303824	2.73902				4007	PRICKLE3	prickle homolog 3 (Drosophila)
JAK3	3718	1.42273	4.45203	1.1865	0.266507	2.26398	0		17067	C6orf208	80069	1.16572	-3.89552	-1.4244	0.365651	0.36576	2.73485				400759	GBP1P1	guanylate binding protein 1, interferon-inducible pseudogene 1
GRAP2	9402	0.356233	3.84946	1.17316	0.30476	2.26397	0		16050	DGCR9	25787	0.90425	-3.7357	-1.36765	0.366102	0.311046	2.73148				4063	LY9	lymphocyte antigen 9
RARRES3	5920	-1.47866	4.30837	1.41019	0.327314	2.2635	0		1116	NCR1	9437	-1.19708	-3.75387	-1.37441	0.366131	0.461377	2.73126				4069	LYZ	lysozyme
SLC41A2	84102	0.852726	3.59194	0.993576	0.276613	2.26262	0		11010	SLC25A18	83733	0.189787	-4.19614	-1.53855	0.36666	0.269566	2.72732				407738	FAM19A1	family with sequence similarity 19 (chemokine (C-C motif)-like), member A1
ORAI3	93129	-0.136792	4.87332	1.11765	0.22934	2.26194	0		4863	SLC9A4	389015	-0.503395	-4.16239	-1.5292	0.367386	0.269317	2.72193				407977	TNFSF12-TNFSF13	TNFSF12-TNFSF13 readthrough
CD300A	11314	-1.25195	4.88175	1.23031	0.252022	2.26102	0		2045	AFF2	2334	-0.952585	-6.20642	-2.28089	0.367505	0.223975	2.72105				4154	MBNL1	muscleblind-like (Drosophila)
N4BP2L1	90634	-1.87026	4.40263	1.15493	0.262327	2.25962	0		16282	DNM3	26052	0.954936	-3.75469	-1.38161	0.367968	0.344003	2.71762				420	ART4	ADP-ribosyltransferase 4 (Dombrock blood group)
IRF2	3660	-0.252419	4.67539	1.19058	0.254649	2.25956	0		17898	XKR4	114786	1.56261	-4.94571	-1.8227	0.368541	0.281442	2.7134				4258	MGST2	microsomal glutathione S-transferase 2
SPTA1	6708	0.700947	4.05624	1.17791	0.290396	2.25914	0		3944	NLRP11	204801	-0.627757	-4.63013	-1.71037	0.369399	0.304561	2.7071				4286	MITF	microphthalmia-associated transcription factor
PLCB2	5330	-1.28689	4.81394	1.10699	0.229955	2.25849	0		10867	EFNA2	1943	0.173461	-5.41704	-2.00224	0.369618	0.275405	2.70549				430	ASCL2	achaete-scute complex homolog 2 (Drosophila)
C10orf55	414236	1.58321	3.982	1.14717	0.288089	2.25836	0		13142	SLC19A3	80704	0.443875	-4.47478	-1.65497	0.369844	0.475355	2.70384				4332	MNDA	myeloid cell nuclear differentiation antigen
RIMBP3	85376	0.765602	3.74762	1.17794	0.314316	2.25836	0		6799	OR7E24	26648	-0.272458	-3.42882	-1.26858	0.369976	0.467811	2.70288				4360	MRC1	mannose receptor, C type 1
SLA	6503	0.689874	4.23445	1.21133	0.286066	2.25772	0		13015	FRMPD4	9758	0.427589	-4.53204	-1.67807	0.370269	0.306791	2.70074				440461	LOC440461	Rho GTPase activating protein 27 pseudogene
CCR6	1235	-0.00523747	3.90514	1.36992	0.350798	2.25753	0		9146	DLGAP1	9229	-0.0153312	-5.12791	-1.90762	0.372007	0.28194	2.68812				440556	FLJ42875	uncharacterized LOC440556
NCF4	4689	-0.434526	3.68176	1.18105	0.320783	2.25723	0		2673	ULBP2	80328	-0.829901	-5.19595	-1.93515	0.372435	0.329378	2.68503				440730	TRIM67	tripartite motif containing 67
SMAP2	64744	0.295262	4.84875	1.10245	0.227368	2.25616	0		4940	FA2H	79152	-0.493794	-4.3761	-1.63064	0.372624	0.347938	2.68367				440836	ODF3B	outer dense fiber of sperm tails 3B
LILRA6	79168	0.406198	3.45486	1.21577	0.351901	2.25356	0		16105	LPPR3	79948	0.916068	-3.71403	-1.38644	0.373298	0.466374	2.67882				441108	C5orf56	chromosome 5 open reading frame 56
LOC100240735	100240735	-1.08878	3.80403	1.27936	0.336317	2.25237	0		4740	FAM19A4	151647	-0.519186	-4.57668	-1.70978	0.373586	0.340157	2.67676				4542	MYO1F	myosin IF
ACO1	48	0.871289	4.32582	1.01245	0.234049	2.25127	0		14082	PYGO1	26108	0.570176	-6.04804	-2.26497	0.374496	0.2702	2.67026				4688	NCF2	neutrophil cytosolic factor 2
CSF3R	1441	-0.331383	3.54656	1.17739	0.331981	2.24868	0		12291	PLP1	5354	0.338227	-5.03385	-1.88733	0.374928	0.274727	2.66718				474344	GIMAP6	GTPase, IMAP family member 6
C19orf38	255809	0.824799	4.67535	1.18617	0.253706	2.24605	0		16442	KLF17	128209	0.992837	-6.86166	-2.57377	0.375095	0.148858	2.66599				4772	NFATC1	nuclear factor of activated T-cells, cytoplasmic, calcineurin-dependent 1
PSMB9	5698	-0.252857	4.18626	1.28894	0.307896	2.24568	0		14841	FAM123C	205147	0.684248	-5.33078	-2.00047	0.375268	0.221853	2.66476				48	ACO1	aconitase 1, soluble
HLA-F	3134	-1.23354	4.41052	1.17946	0.26742	2.24409	0		1954	GREM2	64388	-0.972185	-4.83886	-1.81758	0.375621	0.26751	2.66226				480	ATP1A4	ATPase, Na+/K+ transporting, alpha 4 polypeptide
HLA-H	3136	-1.14948	3.83085	1.14061	0.297742	2.24405	0		9459	FRAS1	80144	0.0184077	-4.37916	-1.64569	0.3758	0.377175	2.66099				486	FXYD2	FXYD domain containing ion transport regulator 2
CISH	1154	-0.877634	4.98628	0.988921	0.198328	2.24241	0		4567	ANGPTL4	51129	-0.541947	-4.2764	-1.61282	0.377145	0.368348	2.6515				489	ATP2A3	ATPase, Ca++ transporting, ubiquitous
CXCL10	3627	-0.150385	3.75059	1.267	0.337814	2.24123	0		17356	INSM2	84684	1.27004	-4.93076	-1.86028	0.377281	0.370951	2.65054				492	ATP2B3	ATPase, Ca++ transporting, plasma membrane 3
NQO1	1728	-0.118725	3.75143	1.08922	0.290349	2.24059	0		13309	PROM2	150696	0.465577	-3.64282	-1.37496	0.377444	0.346729	2.6494				4920	ROR2	receptor tyrosine kinase-like orphan receptor 2
CACNA2D4	93589	0.361447	3.80003	1.04876	0.275988	2.23958	0		16671	ASPG	374569	1.05088	-3.45577	-1.30747	0.378345	0.318904	2.64309				497189	TIFAB	TRAF-interacting protein with forkhead-associated domain, family member B
WAS	7454	-0.420353	4.21029	1.30239	0.309336	2.23808	0		1337	NOS1	4842	-1.12814	-4.39719	-1.66473	0.378589	0.22108	2.64138				5003	SLC22A18AS	solute carrier family 22 (organic cation transporter), member 18 antisense
RILPL2	196383	-1.02546	4.90327	1.09062	0.222427	2.23619	0		13124	BEX2	84707	0.441645	-4.34725	-1.64984	0.379513	0.303163	2.63496				5031	P2RY6	pyrimidinergic receptor P2Y, G-protein coupled, 6
MITF	4286	1.35857	3.98222	0.977825	0.245548	2.23612	0		9232	FTHL17	53940	-0.00610934	-4.16769	-1.58232	0.379663	0.434661	2.63391				50515	CHST11	carbohydrate (chondroitin 4) sulfotransferase 11
RAB27B	5874	0.676202	5.01273	1.1072	0.220877	2.23594	0		14257	CLDN3	1365	0.595481	-4.09834	-1.55778	0.380101	1.17227	2.63088				50615	IL21R	interleukin 21 receptor
PRDM8	56978	0.368019	3.70843	1.13236	0.305346	2.23482	0		3786	HPN	3249	-0.650242	-6.77921	-2.57988	0.380557	0.188152	2.62773				50943	FOXP3	forkhead box P3
SRGN	5552	-0.877998	4.58273	1.22166	0.26658	2.23412	0		9348	ELFN2	114794	0.00647218	-4.7374	-1.80493	0.380995	0.187484	2.62471				51225	ABI3	ABI family, member 3
SCML1	6322	0.155163	4.43309	1.2325	0.278023	2.2328	0		16404	DGCR5	26220	0.983474	-5.90135	-2.24881	0.381067	0.162834	2.62421				51296	SLC15A3	solute carrier family 15, member 3
COL6A3	1293	0.409864	4.30248	1.19181	0.277006	2.23113	0		5483	ISL1	3670	-0.4263	-3.89956	-1.48941	0.381943	0.371351	2.61819				51299	NRN1	neuritin 1
CAST	831	-0.969449	4.84101	1.09328	0.225837	2.23059	0		4762	PRMT8	56341	-0.516283	-4.34726	-1.66153	0.382202	0.307546	2.61642				51313	FAM198B	family with sequence similarity 198, member B
RIN1	9610	0.370023	4.2775	1.01526	0.237349	2.2299	0		1694	HOXB13	10481	-1.03279	-3.91616	-1.49714	0.382298	0.381197	2.61576				51314	TXNDC3	thioredoxin domain containing 3 (spermatozoa)
LOC100188949	100188949	-0.890135	3.83604	1.49399	0.389461	2.2297	0		1446	CTNNA2	1496	-1.09696	-3.81115	-1.45844	0.382676	0.404908	2.61317				51348	KLRF1	killer cell lectin-like receptor subfamily F, member 1
HSD3B7	80270	1.66298	4.21145	0.980054	0.232712	2.22967	0		10503	CCKBR	887	0.132883	-3.95837	-1.51523	0.382791	0.256832	2.61239				51364	ZMYND10	zinc finger, MYND-type containing 10
PTPRC	5788	-0.728109	3.80751	1.17587	0.308829	2.22871	0		15547	ARMC4	55130	0.805032	-4.02308	-1.54234	0.383372	0.335739	2.60843				51393	TRPV2	transient receptor potential cation channel, subfamily V, member 2
S100A3	6274	-0.250826	3.86266	1.23127	0.318763	2.22853	0		10380	LOC153328	153328	0.119331	-3.68744	-1.414	0.383464	0.427207	2.60781				51411	BIN2	bridging integrator 2
GIMAP8	155038	-0.515512	4.7959	1.18257	0.246579	2.22847	0		16888	CCDC63	160762	1.11073	-4.21211	-1.6158	0.383607	0.412837	2.60683				51513	ETV7	ets variant 7
OGFRL1	79627	-1.0323	4.62552	0.976603	0.211134	2.22746	0		13560	MYO3A	53904	0.498344	-3.77595	-1.44918	0.383792	0.331892	2.60558				51524	TMEM138	transmembrane protein 138
GIMAP1	170575	-1.36759	4.51583	1.20467	0.266766	2.22745	0		12773	UBE2DNL	100131816	0.396894	-4.82571	-1.86176	0.3858	0.35518	2.59201				51765	MST4	serine/threonine protein kinase MST4
CBLN3	643866	-0.0976954	3.7523	1.07143	0.285538	2.22731	0		11524	EPHA8	2046	0.248419	-5.62574	-2.17613	0.386817	0.237156	2.5852				53347	UBASH3A	ubiquitin associated and SH3 domain containing A
EMILIN1	11117	-0.130608	3.98953	1.15279	0.288953	2.22703	0		8089	EFR3B	22979	-0.129583	-7.80865	-3.02814	0.387793	0.171259	2.57869				5345	SERPINF2	serpin peptidase inhibitor, clade F (alpha-2 antiplasmin, pigment epithelium derived factor), member 2
MST4	51765	1.23695	3.80387	1.27688	0.33568	2.22702	0		13539	GCM2	9247	0.495501	-3.66382	-1.42148	0.387979	0.390499	2.57746				53829	P2RY13	purinergic receptor P2Y, G-protein coupled, 13
LOC400759	400759	0.10904	3.55305	1.11183	0.312923	2.22581	0		3172	SPACA1	81833	-0.744846	-4.31742	-1.67693	0.38841	0.311794	2.5746				53831	GPR84	G protein-coupled receptor 84
GZMK	3003	-0.819316	3.68492	1.27558	0.346163	2.22522	0		798	FAM19A5	25817	-1.317	-5.00673	-1.95298	0.390071	0.25084	2.56364				54089	LINC00112	long intergenic non-protein coding RNA 112
RASSF5	83593	0.0614215	4.36723	1.20006	0.274787	2.22502	0		7276	NEUROG1	4762	-0.218708	-4.63658	-1.81352	0.391133	0.266605	2.55668				54102	CLIC6	chloride intracellular channel 6
PSMB10	5699	-0.528807	3.92342	1.11782	0.284909	2.22426	0		11220	DMRT2	10655	0.213619	-3.47512	-1.36392	0.392482	0.580699	2.54789				54103	PION	pigeon homolog (Drosophila)
MOBKL2C	148932	-0.319862	4.77083	1.15247	0.241565	2.22367	0		4444	GPR27	2850	-0.558392	-4.16361	-1.63578	0.392876	0.417301	2.54534				541471	LOC541471	uncharacterized LOC541471
TMCO4	255104	0.383579	3.70438	1.00774	0.272041	2.22242	0		6931	CDH1	999	-0.257349	-6.25498	-2.46581	0.394215	0.254003	2.53669				54329	GPR85	G protein-coupled receptor 85
HAPLN3	145864	1.00464	5.03235	1.20319	0.239091	2.22241	0		2043	NKAIN1	79570	-0.953061	-5.32015	-2.09786	0.394324	0.32874	2.53599				54436	SH3TC1	SH3 domain and tetratricopeptide repeats 1
ANK1	286	-1.07583	3.66684	1.12313	0.306293	2.21906	0		10804	CNR2	1269	0.166498	-4.54278	-1.79165	0.394395	0.263964	2.53553				54440	SASH3	SAM and SH3 domain containing 3
CD247	919	-0.0592213	4.47817	1.2678	0.283106	2.2178	0		3735	TMEM179	388021	-0.657681	-3.80479	-1.50066	0.394413	0.329804	2.53541				54518	APBB1IP	amyloid beta (A4) precursor protein-binding, family B, member 1 interacting protein
CARD17	440068	0.0557348	3.9844	0.966253	0.242509	2.21578	0		1562	2016-03-04	57574	-1.06569	-3.98984	-1.57524	0.394813	0.270371	2.53284				54626	HES2	hairy and enhancer of split 2 (Drosophila)
PODXL	5420	1.09308	3.39168	1.22727	0.361848	2.21545	0		669	C7orf69	80099	-1.3777	-3.69766	-1.4614	0.395222	0.368464	2.53022				54714	CNGB3	cyclic nucleotide gated channel beta 3
TDO2	6999	0.604636	3.70561	1.35204	0.364862	2.21505	0		7756	RPL3L	6123	-0.165914	-4.00868	-1.58435	0.395231	0.292467	2.53016				54742	LY6K	lymphocyte antigen 6 complex, locus K
ABI3	51225	-0.810272	4.409	1.18894	0.269661	2.21149	0		8784	POU3F2	5454	-0.054429	-4.4677	-1.76607	0.395298	0.333479	2.52974				54754	FAM22F	family with sequence similarity 22, member F
WIPF1	7456	0.758412	4.45339	1.18244	0.265515	2.21077	0		8985	LOC731789	731789	-0.0327645	-3.90077	-1.54371	0.395744	0.482638	2.52689				548321	FAM27A	family with sequence similarity 27, member A
HCLS1	3059	-0.65385	4.39955	1.15841	0.263301	2.20967	0		9081	GABRQ	55879	-0.0223353	-3.40744	-1.34958	0.396069	0.420224	2.52481				54863	C9orf167	chromosome 9 open reading frame 167
TSC22D3	1831	-0.465565	3.86221	1.2613	0.326575	2.20896	0		14443	MAGEB2	4113	0.622672	-4.18243	-1.65673	0.396116	0.474837	2.52451				54933	RHBDL2	rhomboid, veinlet-like 2 (Drosophila)
SERPING1	710	-0.120136	5.43431	1.13431	0.208731	2.20894	0		14682	CYP2F1	1572	0.65922	-3.7451	-1.48376	0.396187	0.38555	2.52406				54947	LPCAT2	lysophosphatidylcholine acyltransferase 2
SLC25A45	283130	0.272042	3.76523	1.21612	0.322988	2.20642	0		3478	RGS11	8786	-0.696602	-4.44777	-1.76244	0.396253	0.24997	2.52364				54988	ACSM5	acyl-CoA synthetase medium-chain family member 5
GZMA	3001	0.607688	3.85537	1.29577	0.336093	2.20635	0		17298	GPRIN2	9721	1.24718	-3.47149	-1.37874	0.39716	0.38311	2.51788				55026	FAM70A	family with sequence similarity 70, member A
CCND1	595	0.438125	4.41718	1.0858	0.245814	2.20632	0		4803	TAL2	6887	-0.511045	-5.70977	-2.27105	0.397747	0.15352	2.51416				5521	PPP2R2B	protein phosphatase 2, regulatory subunit B, beta
PADI2	11240	-0.218499	3.95282	1.16802	0.295489	2.20615	0		10787	TMTC1	83857	0.164625	-4.16887	-1.65848	0.397825	0.323618	2.51367				55244	SLC47A1	solute carrier family 47, member 1
NLRP3	114548	-0.200841	3.84693	1.13318	0.294566	2.2055	0		17865	TMEM125	128218	1.53696	-3.59006	-1.42962	0.398215	0.343479	2.5112				55267	C22orf26	chromosome 22 open reading frame 26
DAPP1	27071	0.338882	5.07286	1.19101	0.234782	2.20232	0		15116	LRRTM4	80059	0.729351	-3.62974	-1.44548	0.398232	0.349878	2.5111				55303	GIMAP4	GTPase, IMAP family member 4
PIK3IP1	113791	-0.944114	4.63772	1.14009	0.245829	2.20173	0		1169	CRB3	92359	-1.17947	-7.41974	-2.9649	0.399596	0.133433	2.50253				55340	GIMAP5	GTPase, IMAP family member 5
MBNL1	4154	1.36238	4.69426	1.12149	0.238907	2.19834	0		2030	HAND1	9421	-0.955807	-5.34131	-2.1352	0.399753	0.201583	2.50155				55350	VNN3	vanin 3
LPCAT2	54947	-0.879501	4.65625	0.945695	0.203102	2.19822	0		2495	CXorf30	645090	-0.862518	-3.72113	-1.48821	0.399936	0.450709	2.5004				55357	TBC1D2	TBC1 domain family, member 2
DOCK10	55619	0.294906	4.03825	1.14941	0.284632	2.19805	0		14338	SDK2	54549	0.607238	-4.29523	-1.71815	0.400014	0.291872	2.49991				55647	RAB20	RAB20, member RAS oncogene family
FOXF1	2294	0.119095	3.95608	1.28231	0.324136	2.19768	0		10350	KCNB1	3745	0.116016	-5.49765	-2.20019	0.400206	0.263429	2.49871				55796	MBNL3	muscleblind-like 3 (Drosophila)
ERP27	121506	0.363193	3.52016	1.33346	0.378806	2.19706	0		9749	C4orf19	55286	0.0502137	-4.26536	-1.70726	0.400261	0.380625	2.49837				55801	IL26	interleukin 26
FUT7	2529	0.0500014	3.84166	1.41291	0.367785	2.19642	0		4629	SLC1A6	6511	-0.533495	-4.53468	-1.81787	0.400883	0.343105	2.4945				55809	TRERF1	transcriptional regulating factor 1
DOK3	79930	-0.0097449	4.67291	1.13401	0.242677	2.1961	0		9820	GJA1	2697	0.0579548	-3.84285	-1.54172	0.401192	0.268875	2.49257				55843	ARHGAP15	Rho GTPase activating protein 15
IL18R1	8809	-0.795045	4.22386	1.10803	0.262327	2.19535	0		15995	PLA2G10	8399	0.892711	-3.80489	-1.52657	0.401213	0.363264	2.49244				55861	DBNDD2	dysbindin (dystrobrevin binding protein 1) domain containing 2
TSPAN33	340348	-1.90483	3.8876	1.00276	0.257938	2.19445	0		6503	COL11A1	1301	-0.306186	-5.78973	-2.32888	0.402243	0.207708	2.48606				55911	APOBR	apolipoprotein B receptor
GZMM	3004	0.481247	4.25181	1.2859	0.302437	2.19339	0		5736	SEMA3E	9723	-0.39604	-5.81805	-2.34228	0.402589	0.140906	2.48392				56606	SLC2A9	solute carrier family 2 (facilitated glucose transporter), member 9
TGFA	7039	0.212407	3.63396	1.06226	0.292314	2.19199	0		3664	KIAA1244	57221	-0.668492	-3.55977	-1.43347	0.402687	0.345921	2.48332				56833	SLAMF8	SLAM family member 8
ELF4	2000	-1.16544	4.64487	1.1442	0.246336	2.19122	0		1768	RIMS2	9699	-1.01491	-4.29656	-1.73206	0.403128	0.333708	2.4806				56975	FAM20C	family with sequence similarity 20, member C
CCL18	6362	0.690039	3.45773	1.49011	0.430951	2.18989	0		7730	PSKH2	85481	-0.168755	-3.78757	-1.52698	0.403155	0.389098	2.48044				56978	PRDM8	PR domain containing 8
ID2	3398	0.730494	4.38085	1.10954	0.25327	2.18802	0		1055	PDIA2	64714	-1.21736	-4.82339	-1.94474	0.403189	0.317004	2.48023				57091	CASS4	Cas scaffolding protein family member 4
ABCA9	10350	0.388434	3.46011	1.23706	0.357521	2.18682	0		14995	TMEM200C	645369	0.709153	-4.02448	-1.62372	0.403461	0.243647	2.47855				57105	CYSLTR2	cysteinyl leukotriene receptor 2
OPN3	23596	-1.98855	3.34838	0.976737	0.291704	2.18368	0		10047	ZNF648	127665	0.082727	-5.61991	-2.26952	0.403835	0.252118	2.47626				57282	SLC4A10	solute carrier family 4, sodium bicarbonate transporter, member 10
KIFC3	3801	0.536405	4.83819	1.30602	0.26994	2.18274	0		8776	GPLD1	2822	-0.0552968	-3.43388	-1.38991	0.404764	0.375261	2.47057				5742	PTGS1	prostaglandin-endoperoxide synthase 1 (prostaglandin G/H synthase and cyclooxygenase)
S1PR4	8698	1.23879	4.29269	1.23294	0.287218	2.18138	0		4046	OR7D4	125958	-0.613285	-4.34499	-1.75909	0.404854	0.25524	2.47002				57476	GRAMD1B	GRAM domain containing 1B
C20orf103	24141	0.528855	3.32337	1.08641	0.326901	2.18107	0		411	RASEF	158158	-1.53522	-3.57218	-1.45984	0.408668	0.413445	2.44697				57514	ARHGAP31	Rho GTPase activating protein 31
SQSTM1	8878	-0.419627	4.91778	1.02874	0.209188	2.17862	0		7018	GYS2	2998	-0.247631	-4.54104	-1.85702	0.408943	0.319947	2.44533				5753	PTK6	PTK6 protein tyrosine kinase 6
DENND2D	79961	-0.563474	4.11395	1.22437	0.297615	2.17843	0		9431	SLC5A11	115584	0.0153216	-4.26036	-1.74295	0.409109	0.252742	2.44433				57611	ISLR2	immunoglobulin superfamily containing leucine-rich repeat 2
NFATC1	4772	-0.302213	4.81725	1.20119	0.249352	2.17592	0		861	LOC440173	440173	-1.29042	-3.88115	-1.58892	0.409395	0.293897	2.44263				57705	WDFY4	WDFY family member 4
KCNQ1	3784	-0.592843	3.29005	1.11523	0.33897	2.17585	0		12352	GDF3	9573	0.345431	-5.98517	-2.45322	0.409883	0.204589	2.43972				5778	PTPN7	protein tyrosine phosphatase, non-receptor type 7
RAC2	5880	0.162029	4.25084	1.26386	0.297319	2.17473	0		17726	SERPINB12	89777	1.44539	-3.92182	-1.6083	0.41009	0.184257	2.43849				5800	PTPRO	protein tyrosine phosphatase, receptor type, O
TRIM47	91107	0.216934	4.5876	1.08821	0.237207	2.17469	0		10408	LRP1B	53353	0.122473	-4.10677	-1.68562	0.41045	0.273995	2.43635				58484	NLRC4	NLR family, CARD domain containing 4
TNFAIP8	25816	0.675422	5.29667	1.15215	0.217523	2.1745	0		12997	SLC6A11	6538	0.425292	-3.62325	-1.48913	0.410994	0.445103	2.43313				58511	DNASE2B	deoxyribonuclease II beta
NNMT	4837	0.260814	3.71749	1.27773	0.343707	2.17386	0		8265	VSNL1	7447	-0.11062	-3.41924	-1.40865	0.411979	0.465701	2.42731				5874	RAB27B	RAB27B, member RAS oncogene family
ARAP1	116985	-1.04377	4.54992	0.974638	0.21421	2.17353	0		16315	ST8SIA2	8128	0.962305	-3.56474	-1.4689	0.412064	0.260493	2.42681				5918	RARRES1	retinoic acid receptor responder (tazarotene induced) 1
MAML2	84441	-0.728251	3.44475	0.964626	0.280028	2.17339	0		8081	GABBR2	9568	-0.130513	-4.53048	-1.8741	0.413664	0.341594	2.41742				5920	RARRES3	retinoic acid receptor responder (tazarotene induced) 3
VAMP5	10791	1.6478	4.22383	1.14931	0.272101	2.17279	0		6706	RNF126P1	376412	-0.283002	-4.0169	-1.66198	0.413748	0.356827	2.41693				5923	RASGRF1	Ras protein-specific guanine nucleotide-releasing factor 1
SYP	6855	-0.648733	4.15719	1.11563	0.268361	2.17215	0		5403	EEF1A2	1917	-0.435917	-4.24547	-1.7712	0.417197	0.312131	2.39695				59340	HRH4	histamine receptor H4
GPSM3	63940	-0.0196504	5.07977	1.1373	0.223888	2.17193	0		3791	KCND2	3751	-0.649567	-3.72654	-1.55506	0.417293	0.366773	2.3964				5973	RENBP	renin binding protein
COTL1	23406	0.357776	4.35366	1.11166	0.25534	2.17069	0		9338	MATN3	4148	0.00536175	-4.08149	-1.70534	0.417823	0.313006	2.39336				6010	RHO	rhodopsin
FAM27A	548321	-0.74531	3.81503	1.14287	0.29957	2.17068	0		1735	ACTN3	89	-1.02284	-3.66762	-1.53282	0.417934	0.321158	2.39272				60529	ALX4	ALX homeobox 4
ZNF385A	25946	-0.800068	3.40281	0.826044	0.242754	2.1699	0		2392	NR0B1	190	-0.881976	-4.19597	-1.75468	0.418181	0.378192	2.39131				6097	RORC	RAR-related orphan receptor C
SCML4	256380	-0.436272	3.99297	1.22496	0.306779	2.16905	0		13832	GRIA1	2890	0.535161	-3.9418	-1.64954	0.418473	0.321679	2.38964				6274	S100A3	S100 calcium binding protein A3
LOC100271722	100271722	0.0895434	3.96413	1.21778	0.307201	2.16836	0		15564	PRLR	5618	0.808128	-4.14881	-1.73759	0.418817	0.313204	2.38768				6277	S100A6	S100 calcium binding protein A6
CERKL	375298	1.50114	4.43366	1.26545	0.285419	2.16753	0		464	SIAH3	283514	-1.49691	-5.9264	-2.48279	0.418937	0.170102	2.38699				6285	S100B	S100 calcium binding protein B
IRF1	3659	-0.0476007	4.66048	1.11214	0.238631	2.16717	0		6591	NOTO	344022	-0.29615	-3.80524	-1.59439	0.418999	0.501098	2.38664				6322	SCML1	sex comb on midleg-like 1 (Drosophila)
THEMIS	387357	0.506288	3.53245	1.17147	0.33163	2.16668	0		10098	SVEP1	79987	0.0883644	-4.77184	-2.00261	0.419672	0.242833	2.38281				6346	CCL1	chemokine (C-C motif) ligand 1
ST3GAL5	8869	-0.0250653	4.75686	1.05326	0.22142	2.16534	0		16289	DLX3	1747	0.956506	-4.21817	-1.77939	0.42184	0.226333	2.37057				6348	CCL3	chemokine (C-C motif) ligand 3
HLA-J	3137	0.957861	4.80587	1.07251	0.223167	2.16525	0		15519	STOX2	56977	0.799978	-5.43787	-2.29467	0.42198	0.253429	2.36978				6362	CCL18	chemokine (C-C motif) ligand 18 (pulmonary and activation-regulated)
PRKCB	5579	1.62038	4.51589	1.1921	0.263979	2.16499	0		15994	FBLL1	345630	0.892561	-4.14259	-1.74841	0.422057	0.293173	2.36935				63901	FAM111A	family with sequence similarity 111, member A
STAT4	6775	0.27248	4.45102	1.13549	0.255108	2.16442	0		11448	SERPINB5	5268	0.239679	-4.01258	-1.69781	0.423122	0.489694	2.36338				63940	GPSM3	G-protein signaling modulator 3
PARVB	29780	0.622325	4.1269	0.98244	0.238057	2.1638	0		16170	GLRB	2743	0.930236	-3.69726	-1.56511	0.423315	0.346717	2.36231				6404	SELPLG	selectin P ligand
CD69	969	-0.431932	3.87931	1.25855	0.324428	2.16091	0		3005	RGS7BP	401190	-0.772442	-4.22172	-1.78784	0.423486	0.315086	2.36135				64091	POPDC2	popeye domain containing 2
RHO	6010	-0.33799	3.59994	0.815422	0.22651	2.16055	0		8063	SLC35F1	222553	-0.132445	-3.67158	-1.55606	0.423812	0.344168	2.35954				64098	PARVG	parvin, gamma
PAPLN	89932	-0.0869599	4.27244	1.09225	0.255649	2.1604	0		4077	MST1P9	11223	-0.608957	-5.29922	-2.2475	0.424119	0.188807	2.35783				64101	LRRC4	leucine rich repeat containing 4
CCL5	6352	-0.148036	3.72783	1.29486	0.347351	2.16033	0		11866	CEACAM6	4680	0.287633	-4.10341	-1.74098	0.424276	0.616634	2.35696				64115	C10orf54	chromosome 10 open reading frame 54
TMC8	147138	0.742869	3.68726	1.19654	0.324506	2.15939	0		5262	IGSF1	3547	-0.453104	-4.99381	-2.12525	0.425576	0.2775	2.34975				64170	CARD9	caspase recruitment domain family, member 9
RASAL3	64926	0.024038	4.03308	1.22905	0.304743	2.15888	0		16551	MYOCD	93649	1.01952	-3.55593	-1.51535	0.426146	0.327947	2.34662				64174	DPEP2	dipeptidase 2
ART4	420	-0.588314	3.71227	1.2634	0.34033	2.15863	0		5782	PTPRN	5798	-0.390471	-4.80129	-2.05679	0.428382	0.238583	2.33436				643365	FLJ44054	uncharacterized LOC643365
SKAP1	8631	-0.262113	3.96956	1.17929	0.297085	2.15805	0		13626	GPRC5A	9052	0.507269	-5.54	-2.37625	0.428926	0.278253	2.3314				64386	MMP25	matrix metallopeptidase 25
CD3D	915	1.84622	4.18797	1.32178	0.315613	2.15637	0		16835	GPR173	54328	1.09573	-3.54892	-1.52505	0.429721	0.346486	2.32709				643866	CBLN3	cerebellin 3 precursor
PDGFB	5155	0.246024	4.39457	1.30149	0.296159	2.15598	0		311	FLG	2312	-1.62053	-3.88231	-1.6733	0.431006	0.447324	2.32015				64407	RGS18	regulator of G-protein signaling 18
DOCK8	81704	0.647832	4.0662	1.08588	0.267051	2.1558	0		10886	KIF5A	3798	0.1757	-4.55288	-1.96306	0.43117	0.322231	2.31927				644538	CXorf69	chromosome X open reading frame 69
FAM65B	9750	-0.76225	3.6112	1.23113	0.34092	2.15344	0		1042	C10orf96	374355	-1.2219	-5.08381	-2.19256	0.431284	0.305145	2.31866				644997	C1orf200	chromosome 1 open reading frame 200
CHST11	50515	-0.802335	4.20979	0.997693	0.236994	2.15033	0		11819	OR7E91P	79315	0.282191	-4.33354	-1.87298	0.432205	0.331031	2.31372				6451	SH3BGRL	SH3 domain binding glutamic acid-rich protein like
MCOLN2	255231	0.226701	4.11856	1.1223	0.272498	2.14947	0		14078	CLCN1	1180	0.569617	-3.55407	-1.5372	0.432517	0.269903	2.31205				645432	ARRDC5	arrestin domain containing 5
IL10RA	3587	0.711101	3.97109	1.11039	0.279618	2.14923	0		7979	CHMP4C	92421	-0.141686	-3.58415	-1.55239	0.433128	0.585448	2.30879				645687	C14orf34	chromosome 14 open reading frame 34
ATP2A3	489	-0.451873	4.47221	1.19274	0.266699	2.14874	0		12629	C11orf41	25758	0.378888	-7.27057	-3.15613	0.434097	0.117361	2.30363				64581	CLEC7A	C-type lectin domain family 7, member A
GPR141	353345	-1.22869	3.99026	1.24312	0.311538	2.14761	0		11624	FAM83B	222584	0.259747	-3.63892	-1.58296	0.435008	0.306316	2.29881				64591	TSPY2	testis specific protein, Y-linked 2
SAMD10	140700	0.917384	3.99023	1.15544	0.289568	2.14703	0		17203	CHST8	64377	1.21172	-6.54477	-2.84719	0.435033	0.14095	2.29868				64744	SMAP2	small ArfGAP2
NOD2	64127	-0.728838	3.73666	1.01908	0.272725	2.1459	0		14429	KLHDC9	126823	0.620524	-4.94709	-2.16286	0.437197	0.23298	2.2873				64805	P2RY12	purinergic receptor P2Y, G-protein coupled, 12
GRAMD1B	57476	0.541045	3.69271	1.378	0.373167	2.14554	0		838	GFRA1	2674	-1.29991	-4.77519	-2.08844	0.437351	0.190693	2.28649				64843	ISL2	ISL LIM homeobox 2
GAB3	139716	0.356599	4.45515	1.00987	0.226675	2.14446	0		4522	HESRG	790952	-0.548009	-7.01381	-3.09694	0.44155	0.186079	2.26475				648791	PPP1R3G	protein phosphatase 1, regulatory subunit 3G
LOC541471	541471	0.0636646	3.85499	1.06565	0.276433	2.14344	0		14275	C19orf33	64073	0.598125	-3.54674	-1.57448	0.443923	0.349455	2.25264				64926	RASAL3	RAS protein activator like 3
IFIT2	3433	-0.13538	3.54445	1.08586	0.306354	2.14299	0		1934	CNTNAP5	129684	-0.976494	-3.73092	-1.65703	0.444134	0.269943	2.25157				6507	SLC1A3	solute carrier family 1 (glial high affinity glutamate transporter), member 3
CTSD	1509	-0.0663882	3.67026	0.989804	0.269682	2.14199	0		14210	SLCO1B3	28234	0.588678	-6.42783	-2.85975	0.444901	0.223216	2.24769				653786	LOC653786	otoancorin pseudogene
B3GALT4	8705	-1.37879	4.75821	1.09221	0.229543	2.14089	0		7205	RGS8	85397	-0.226712	-3.52814	-1.5697	0.44491	0.19787	2.24765				6546	SLC8A1	solute carrier family 8 (sodium/calcium exchanger), member 1
TNFRSF1B	7133	-0.254027	4.41228	1.05706	0.239572	2.13847	0		10202	CHGA	1113	0.0995184	-4.01214	-1.78963	0.446055	0.338143	2.24188				654816	NCF1B	neutrophil cytosolic factor 1B pseudogene
SAMD3	154075	0.197302	3.61278	1.13807	0.315011	2.13778	0		13775	SLC6A5	9152	0.527491	-4.23675	-1.89058	0.446233	0.256125	2.24098				654817	NCF1C	neutrophil cytosolic factor 1C pseudogene
C19orf35	374872	1.44964	3.37988	1.10697	0.327517	2.13774	0		9734	ABCC8	6833	0.0485494	-4.90174	-2.18896	0.446567	0.216564	2.2393				6570	SLC18A1	solute carrier family 18 (vesicular monoamine), member 1
MMP14	4323	-0.504282	3.49684	0.975153	0.278867	2.13734	0		15401	CNTNAP2	26047	0.778587	-4.49867	-2.009	0.446577	0.308928	2.23926				6581	SLC22A3	solute carrier family 22 (extraneuronal monoamine transporter), member 3
GBP3	2635	-0.82702	3.69062	1.04805	0.283977	2.1371	0		3030	LOC645323	645323	-0.768178	-5.07517	-2.27018	0.447311	0.154915	2.23558				6614	SIGLEC1	sialic acid binding Ig-like lectin 1, sialoadhesin
BIN2	51411	0.885695	5.27509	1.16376	0.220614	2.13406	0		7915	GCGR	2642	-0.148679	-4.56131	-2.04496	0.448326	0.423791	2.23052				6672	SP100	SP100 nuclear antigen
ARRDC5	645432	0.358014	3.81049	1.32609	0.34801	2.13401	0		6871	SYT6	148281	-0.264209	-4.42372	-1.98399	0.44849	0.275388	2.2297				6693	SPN	sialophorin
GSTK1	373156	0.673675	4.14114	1.07484	0.259551	2.13397	0		17700	NELL1	4745	1.43044	-3.403	-1.53016	0.449652	0.418141	2.22394				671	BPI	bactericidal/permeability-increasing protein
CYP4F22	126410	-0.652561	3.94075	1.6313	0.413956	2.13133	0		9740	GPR81	27198	0.0492184	-3.82406	-1.71994	0.449769	0.362517	2.22336				6769	STAC	SH3 and cysteine rich domain
VASN	114990	0.510977	4.81568	1.11745	0.232045	2.1293	0		14339	CACNG4	27092	0.607396	-3.5334	-1.59467	0.451314	0.249379	2.21575				6819	SULT1C2	sulfotransferase family, cytosolic, 1C, member 2
TPMT	7172	1.48671	4.93917	1.01131	0.204754	2.12834	0		7652	C1orf210	149466	-0.177271	-5.04308	-2.2863	0.453354	0.20852	2.20578				6855	SYP	synaptophysin
NLRC4	58484	-1.23116	4.59377	1.0388	0.226132	2.12736	0		16801	KHDC1L	100129128	1.08588	-4.90331	-2.22528	0.453832	0.347406	2.20346				6916	TBXAS1	thromboxane A synthase 1 (platelet)
CMAH	8418	-0.306882	3.59983	1.03388	0.287204	2.12703	0		12539	CACNG7	59284	0.367732	-6.29984	-2.86179	0.454264	0.162289	2.20136				695	BTK	Bruton agammaglobulinemia tyrosine kinase
PATL2	197135	-0.772911	3.44004	1.32206	0.384315	2.12524	0		14162	NRXN1	9378	0.581715	-3.86158	-1.75594	0.454722	0.292369	2.19915				7100	TLR5	toll-like receptor 5
BCL2	596	-0.1489	4.39631	1.09197	0.248384	2.12322	0		10318	MEGF10	84466	0.112537	-4.80078	-2.19075	0.456331	0.264427	2.19139				713	C1QB	complement component 1, q subcomponent, B chain
C10orf54	64115	0.175902	4.63159	1.10975	0.239605	2.12211	0		5492	UGT2B15	7366	-0.425264	-3.51984	-1.60968	0.457315	0.298562	2.18667				7172	TPMT	thiopurine S-methyltransferase
C5orf56	441108	-0.0925331	4.14905	1.14579	0.276156	2.12115	0		4288	PABPC1L2B	645974	-0.579815	-4.44639	-2.03401	0.457451	0.21249	2.18603				7222	TRPC3	transient receptor potential cation channel, subfamily C, member 3
ETV7	51513	-0.291914	5.0164	1.18462	0.236149	2.12109	0		12816	PAH	5053	0.402352	-3.41654	-1.56453	0.457927	0.259756	2.18375				7226	TRPM2	transient receptor potential cation channel, subfamily M, member 2
FOXP3	50943	0.856109	3.86135	1.14753	0.297183	2.11797	0		14302	PLEKHG6	55200	0.602112	-7.01927	-3.22535	0.4595	0.167894	2.17628				7258	TSPY1	testis specific protein, Y-linked 1
MREG	55686	0.24113	4.90829	0.971263	0.197882	2.11577	0		11498	GRID2	2895	0.245448	-3.9015	-1.79391	0.4598	0.19601	2.17486				727940	RHOXF2B	Rhox homeobox family, member 2B
SIGLEC1	6614	-0.369075	3.43414	1.03891	0.302523	2.11517	0		7920	CDR1	1038	-0.148138	-5.25446	-2.43707	0.46381	0.227439	2.15606				728855	LOC728855	uncharacterized LOC728855
LOC339524	339524	0.242503	4.41588	1.0562	0.239181	2.1141	0		9578	VWDE	221806	0.0314278	-4.09501	-1.89972	0.463911	0.155517	2.15558				728875	LOC728875	uncharacterized LOC728875
TNFSF10	8743	0.968277	4.21398	1.18673	0.281617	2.11401	0		7416	UGT3A1	133688	-0.203297	-3.51389	-1.63387	0.464974	0.294182	2.15066				729678	LOC729678	uncharacterized LOC729678
GPR68	8111	-0.877823	4.83397	0.992554	0.205329	2.11266	0		8531	MT1M	4499	-0.0814375	-3.75848	-1.74886	0.46531	0.270357	2.14911				7305	TYROBP	TYRO protein tyrosine kinase binding protein
CARD6	84674	1.43453	3.93564	1.01378	0.257589	2.10883	0		17489	FAT3	120114	1.32514	-3.87087	-1.81708	0.469425	0.257918	2.13027				7512	XPNPEP2	X-prolyl aminopeptidase (aminopeptidase P) 2, membrane-bound
CFP	5199	0.082409	4.26443	1.1203	0.262707	2.10789	0		13364	ALX1	8092	0.472634	-5.36027	-2.52231	0.470557	0.221299	2.12514				752	FMNL1	formin-like 1
FAM19A3	284467	0.237791	3.59175	1.20114	0.334416	2.1069	0		9012	GPR64	10149	-0.0298337	-5.06873	-2.38831	0.471186	0.1272	2.1223				768096	HAR1A	highly accelerated region 1A (non-protein coding)
IKZF1	10320	0.561891	4.08139	1.15556	0.283129	2.10512	0		16931	PCDH20	64881	1.1235	-3.82874	-1.81163	0.473167	0.223531	2.11342				770	CA11	carbonic anhydrase XI
GBGT1	26301	0.663461	3.53166	0.917747	0.259863	2.10138	0		14034	CALB1	793	0.563295	-3.83835	-1.8195	0.474031	0.306667	2.10957				79168	LILRA6	leukocyte immunoglobulin-like receptor, subfamily A (with TM domain), member 6
FAM111A	63901	-0.313712	3.85368	1.06806	0.277153	2.10129	0		6523	ABCC13	150000	-0.303847	-4.25763	-2.0279	0.476298	0.294969	2.09952				79180	EFHD2	EF-hand domain family, member D2
PXT1	222659	0.180981	3.95923	1.44818	0.365774	2.10094	0		8884	DKK1	22943	-0.0436823	-4.19142	-2.00069	0.47733	0.226209	2.09498				79365	BHLHE41	basic helix-loop-helix family, member e41
PYHIN1	149628	1.47696	3.71621	1.18379	0.318549	2.10094	0		13230	TDGF1	6997	0.455305	-3.86823	-1.84708	0.4775	0.186962	2.09424				7940	LST1	leukocyte specific transcript 1
ZNF831	128611	-0.193275	3.73409	1.07289	0.287324	2.10045	0		7875	LRRTM1	347730	-0.153059	-5.33582	-2.55247	0.478365	0.283335	2.09046				7942	TFEB	transcription factor EB
PLEK2	26499	0.178457	3.34985	1.71109	0.510796	2.10024	0		13834	FAM9B	171483	0.535438	-4.12226	-1.97677	0.479537	0.230616	2.08535				79567	FAM65A	family with sequence similarity 65, member A
LY9	4063	-0.863054	3.86201	1.2938	0.335008	2.09892	0		8769	PKP3	11187	-0.0560107	-5.17713	-2.49288	0.481517	0.323508	2.07677				79626	TNFAIP8L2	tumor necrosis factor, alpha-induced protein 8-like 2
SIT1	27240	-0.527775	4.25194	1.24331	0.29241	2.09888	0		11412	TRH	7200	0.235684	-4.74347	-2.29741	0.484331	0.164843	2.06471				79627	OGFRL1	opioid growth factor receptor-like 1
NCR3	259197	0.749966	4.60961	1.19788	0.259866	2.09753	0		16625	SALL3	27164	1.03891	-4.20616	-2.04814	0.486939	0.323166	2.05364				79630	C1orf54	chromosome 1 open reading frame 54
LOC151534	151534	-0.461708	3.4086	0.892346	0.261793	2.09708	0		16107	TMEFF2	23671	0.916495	-5.12753	-2.50071	0.487703	0.27681	2.05043				79668	PARP8	poly (ADP-ribose) polymerase family, member 8
CXCR2P1	3580	0.743882	3.77023	1.16814	0.309833	2.09707	0		15573	NTF3	4908	0.80979	-3.4623	-1.68932	0.48792	0.157611	2.04952				79683	ZDHHC14	zinc finger, DHHC-type containing 14
PTGFR	5737	-1.36998	3.38728	1.55201	0.458187	2.09672	0		1257	PROKR2	128674	-1.15197	-4.36508	-2.13249	0.488532	0.173676	2.04695				79745	CLIP4	CAP-GLY domain containing linker protein family, member 4
NLRP1	22861	0.264638	3.93555	1.00455	0.25525	2.09425	0		7452	C5orf38	153571	-0.199295	-4.32495	-2.113	0.488561	0.137279	2.04683				79772	MCTP1	multiple C2 domains, transmembrane 1
LIMD2	80774	0.0332643	4.0961	1.18247	0.288682	2.09312	0		13162	ATP12A	479	0.446486	-7.59826	-3.72887	0.490752	0.166965	2.03769				79836	LONRF3	LON peptidase N-terminal domain and ring finger 3
KCNMB1	3779	0.0151203	3.29915	1.08028	0.327443	2.09113	0		16560	C9orf135	138255	1.02178	-4.0616	-2.00044	0.492527	0.219629	2.03035				79839	CCDC102B	coiled-coil domain containing 102B
SP100	6672	0.25002	4.16134	1.11478	0.26789	2.08953	0		6824	KCNK12	56660	-0.269552	-5.91161	-2.9133	0.49281	0.128526	2.02918				79861	TUBAL3	tubulin, alpha-like 3
TGM2	7052	1.40614	3.60254	0.918445	0.254943	2.08852	0		8108	ASXL3	80816	-0.127531	-4.28699	-2.11438	0.493209	0.116359	2.02754				79930	DOK3	docking protein 3
HEXB	3074	0.925918	3.50826	0.852858	0.2431	2.08845	0		3421	CDH4	1002	-0.705471	-4.87415	-2.41597	0.495669	0.0977089	2.01747				79961	DENND2D	DENN/MADD domain containing 2D
PSMB8	5696	-1.48068	4.14483	1.19289	0.287802	2.08706	0		8376	ODZ2	57451	-0.0984525	-3.82197	-1.89466	0.495729	0.243542	2.01723				80129	C6orf97	chromosome 6 open reading frame 97
UBA7	7318	0.713667	4.14697	1.14221	0.275434	2.08449	0		14662	EBF2	64641	0.656065	-5.27738	-2.6205	0.496553	0.132374	2.01388				80216	ALPK1	alpha-kinase 1
MDFIC	29969	0.463973	3.97832	1.11801	0.281026	2.08147	0		12819	MT1G	4495	0.402756	-3.7735	-1.87442	0.496733	0.31598	2.01316				80231	CXorf21	chromosome X open reading frame 21
C20orf96	140680	0.640511	4.32872	1.11821	0.258324	2.08027	0		17629	LUZP2	338645	1.39235	-4.33848	-2.15845	0.497514	0.17787	2.00999				80326	WNT10A	wingless-type MMTV integration site family, member 10A
LOC400043	400043	-0.10602	4.33281	1.08882	0.251297	2.08007	0		16834	SLITRK1	114798	1.09539	-4.30358	-2.15115	0.499853	0.252502	2.00059				80342	TRAF3IP3	TRAF3 interacting protein 3
ROR2	4920	0.182542	4.44	1.27724	0.287666	2.07983	0		8526	ZFP57	346171	-0.0819949	-4.59127	-2.29869	0.500665	0.271071	1.99734				80774	LIMD2	LIM domain containing 2
RNF207	388591	1.58234	3.67775	0.990705	0.269378	2.07952	0		17762	FGG	2266	1.46702	-4.05581	-2.0409	0.503203	0.272583	1.98727				80832	APOL4	apolipoprotein L, 4
GGT5	2687	0.370646	4.48936	1.1972	0.266676	2.07831	0		8480	CRTAC1	55118	-0.0870796	-6.34787	-3.2411	0.510581	0.128815	1.95855				80833	APOL3	apolipoprotein L, 3
AQP3	360	1.09788	4.03581	1.27553	0.316054	2.07704	0		15936	FGL1	2267	0.880618	-4.49176	-2.29516	0.510971	0.145994	1.95706				80896	NPL	N-acetylneuraminate pyruvate lyase (dihydrodipicolinate synthase)
TRAF1	7185	-0.536074	4.20572	1.09166	0.259564	2.07684	0		689	LHX8	431707	-1.36811	-5.82553	-2.98822	0.512953	0.103655	1.9495				81035	COLEC12	collectin sub-family member 12
GPR183	1880	-0.0228713	3.74381	1.1508	0.307388	2.07573	0		15087	RELN	5649	0.724429	-3.79086	-1.9755	0.521122	0.143406	1.91894				8111	GPR68	G protein-coupled receptor 68
TUSC5	286753	0.307146	3.55292	1.15714	0.325688	2.07481	0		11464	SYT13	57586	0.241602	-5.66748	-2.96117	0.522484	0.359721	1.91393				81501	TM7SF4	transmembrane 7 superfamily member 4
BTN3A2	11118	-1.18968	3.82964	1.09083	0.284839	2.07431	0		542	IRX6	79190	-1.44698	-4.10967	-2.16294	0.526304	0.235538	1.90004				81615	TMEM163	transmembrane protein 163
PPFIBP2	8495	0.143314	4.91031	1.16716	0.237696	2.07365	0		9523	LHFPL4	375323	0.0253499	-7.39792	-3.90012	0.527192	0.139606	1.89684				81704	DOCK8	dedicator of cytokinesis 8
CYBA	1535	-0.79047	3.78256	0.991562	0.26214	2.07264	0		17156	MKRN3	7681	1.19526	-4.09911	-2.16604	0.528418	0.258246	1.89244				81855	SFXN3	sideroflexin 3
PIK3R6	146850	0.379953	3.42564	0.966733	0.282205	2.07215	0		10689	ZNF536	9745	0.153749	-5.59722	-2.96482	0.529695	0.0818703	1.88788				827	CAPN6	calpain 6
HOXC5	3222	-0.24208	3.72005	1.20606	0.324205	2.07117	0		711	ROBO2	6092	-1.35707	-6.90881	-3.66385	0.530316	0.0907693	1.88567				83442	SH3BGRL3	SH3 domain binding glutamic acid-rich protein like 3
DOK2	9046	-0.0858647	4.29712	1.0463	0.243489	2.07074	0		8483	CFC1B	653275	-0.0867627	-6.34765	-3.36709	0.530446	0.0614224	1.88521				83547	RILP	Rab interacting lysosomal protein
DKFZp761E198	91056	1.62945	3.56266	0.884796	0.248353	2.07022	0		5490	AIRE	326	-0.425489	-4.88765	-2.60533	0.533043	0.267793	1.87602				83593	RASSF5	Ras association (RalGDS/AF-6) domain family member 5
BATF	10538	0.134661	3.92317	1.24498	0.31734	2.06893	0		12350	BDNF	627	0.345167	-4.44169	-2.37121	0.533853	0.138643	1.87317				83706	FERMT3	fermitin family member 3
FMNL1	752	-0.804714	4.85496	1.05653	0.217618	2.06875	0		18131	NCRNA00202	387644	1.82075	-4.41662	-2.37926	0.538707	0.175509	1.8563				83937	RASSF4	Ras association (RalGDS/AF-6) domain family member 4
FKBP5	2289	0.527891	4.66322	0.971286	0.208287	2.06868	0		6514	GRHL2	79977	-0.304951	-4.67416	-2.52368	0.53992	0.356793	1.85213				83938	C10orf11	chromosome 10 open reading frame 11
GIMAP6	474344	-0.794859	4.08793	1.0371	0.253699	2.06821	0		9190	C8orf79	57604	-0.0105613	-5.08551	-2.74712	0.540185	0.0709583	1.85122				84102	SLC41A2	solute carrier family 41, member 2
GUCY1A3	2982	-0.924739	4.53607	1.08736	0.239714	2.0664	0		14102	DNMT3L	29947	0.573034	-5.70432	-3.10825	0.544894	0.228347	1.83522				84106	PRAM1	PML-RARA regulated adaptor molecule 1
SRC	6714	-0.279205	4.2282	0.865518	0.204702	2.06615	0		13051	RP1-177G6.2	286411	0.43214	-5.03125	-2.76984	0.550526	0.14184	1.81644				84179	MFSD7	major facilitator superfamily domain containing 7
FCRL6	343413	-1.11168	3.29085	1.19325	0.362596	2.06536	0		566	CACNA2D1	781	-1.4333	-3.93226	-2.20585	0.560963	0.206077	1.78265				8418	CMAHP	cytidine monophospho-N-acetylneuraminic acid hydroxylase, pseudogene
ZNF438	220929	-1.26842	4.96778	0.978119	0.196893	2.06472	0		13179	IRX2	153572	0.448722	-6.53274	-3.68137	0.563526	0.0486684	1.77454				84225	ZMYND15	zinc finger, MYND-type containing 15
C5orf62	85027	-1.42262	3.61692	0.912917	0.252402	2.06261	0		7973	TMPRSS4	56649	-0.142311	-4.27679	-2.42226	0.566373	0.630165	1.76562				84264	HAGHL	hydroxyacylglutathione hydrolase-like
SLCO2B1	11309	0.42428	3.42254	1.08537	0.317125	2.06078	0		4519	OLAH	55301	-0.548408	-6.89822	-3.96558	0.57487	0.0543576	1.73952				84329	HVCN1	hydrogen voltage-gated channel 1
MLKL	197259	-0.542864	3.56125	0.967926	0.271794	2.06018	0		15904	FOXE3	2301	0.874246	-4.35258	-2.58004	0.592761	0.227081	1.68702				84419	C15orf48	chromosome 15 open reading frame 48
P2RY6	5031	0.0990974	3.90046	1.16202	0.297919	2.05929	0		12790	PCDH7	5099	0.399043	-5.74129	-3.40337	0.592789	0.114264	1.68694				84658	EMR3	egf-like module containing, mucin-like, hormone receptor-like 3
FLT3	2322	0.938642	3.40744	0.96447	0.283049	2.05906	0		7072	TMEM132D	121256	-0.241549	-4.29578	-2.5559	0.594981	0.157764	1.68073				84674	CARD6	caspase recruitment domain family, member 6
CIR1	9541	-0.700072	3.30207	0.746758	0.226148	2.05887	0		5171	GALNT14	79623	-0.464471	-5.3464	-3.23509	0.605097	0.10216	1.65263				84680	ACCS	1-aminocyclopropane-1-carboxylate synthase homolog (Arabidopsis)(non-functional)
HPRT1	3251	-1.00215	4.05576	1.18783	0.292874	2.05873	0		10363	MT1H	4496	0.117486	-4.18644	-2.55765	0.610937	0.229015	1.63683				84691	FAM71F1	family with sequence similarity 71, member F1
SECTM1	6398	0.243814	3.90488	1.13547	0.290782	2.05786	0		44	EDIL3	10085	-2.15263	-6.04544	-3.8396	0.635123	0.115551	1.5745				84803	AGPAT9	1-acylglycerol-3-phosphate O-acyltransferase 9
GSN	2934	0.511375	4.42157	1.04819	0.237064	2.05735	0		10638	IRX1	79192	0.147924	-3.6656	-2.74715	0.749441	0.172969	1.33433				84815	MGC12916	uncharacterized protein MGC12916
FGF7	2252	0.364836	4.00291	1.06	0.264807	2.05628	0														84868	HAVCR2	hepatitis A virus cellular receptor 2
RASA3	22821	0.080663	4.54976	1.10202	0.242216	2.05608	0														84898	PLXDC2	plexin domain containing 2
TGFBI	7045	-0.0106488	3.98283	0.932149	0.234042	2.05527	0														8495	PPFIBP2	PTPRF interacting protein, binding protein 2 (liprin beta 2)
KCNAB2	8514	0.661706	3.56672	0.941641	0.264008	2.05385	0														84959	UBASH3B	ubiquitin associated and SH3 domain containing B
SERPINB1	1992	0.368577	3.87405	1.02053	0.263429	2.0536	0														85027	C5orf62	chromosome 5 open reading frame 62
TMEM138	51524	-0.451749	5.09714	0.94823	0.186032	2.05215	0														8514	KCNAB2	potassium voltage-gated channel, shaker-related subfamily, beta member 2
ARHGAP30	257106	-0.115091	3.59875	1.07257	0.298039	2.04999	0														8528	DDO	D-aspartate oxidase
C9orf109	286333	0.0724004	3.38605	0.880173	0.259941	2.04997	0														85413	SLC22A16	solute carrier family 22 (organic cation/carnitine transporter), member 16
LCK	3932	-0.407858	3.81302	1.14132	0.29932	2.0482	0														8542	APOL1	apolipoprotein L, 1
SP140L	93349	1.20464	3.96125	1.07173	0.270553	2.04801	0														85449	KIAA1755	KIAA1755
UBASH3B	84959	0.89845	4.32892	0.999073	0.230791	2.04539	0														85479	DNAJC5B	DnaJ (Hsp40) homolog, subfamily C, member 5 beta
HCP5	10866	1.40067	4.34614	1.00648	0.231579	2.044	0														8564	KMO	kynurenine 3-monooxygenase (kynurenine 3-hydroxylase)
FMOD	2331	0.56216	4.04449	1.27981	0.316434	2.04392	0														8605	PLA2G4C	phospholipase A2, group IVC (cytosolic, calcium-independent)
H2AFY	9555	-0.0707771	4.30537	1.04766	0.243337	2.04337	0														8631	SKAP1	src kinase associated phosphoprotein 1
UBASH3A	53347	0.231109	3.5801	1.15733	0.323268	2.04104	0														8676	STX11	syntaxin 11
RCSD1	92241	0.171595	4.09882	1.09785	0.267846	2.04064	0														8689	KRT36	keratin 36
PWWP2B	170394	0.861451	4.70899	1.21586	0.258201	2.03982	0														8698	S1PR4	sphingosine-1-phosphate receptor 4
MBNL3	55796	-0.81731	3.69918	1.21269	0.327826	2.03836	0														8705	B3GALT4	UDP-Gal:betaGlcNAc beta 1,3-galactosyltransferase, polypeptide 4
FBLN7	129804	0.700494	4.12142	1.23357	0.299307	2.0378	0														8707	B3GALT2	UDP-Gal:betaGlcNAc beta 1,3-galactosyltransferase, polypeptide 2
MAPK11	5600	-0.0773128	4.39827	1.07553	0.244534	2.03715	0														8740	TNFSF14	tumor necrosis factor (ligand) superfamily, member 14
FAS	355	0.0247025	4.03239	1.07031	0.265429	2.03674	0														8741	TNFSF13	tumor necrosis factor (ligand) superfamily, member 13
FLI1	2313	-0.73843	4.12862	1.05356	0.255184	2.0366	0														8742	TNFSF12	tumor necrosis factor (ligand) superfamily, member 12
CCDC159	126075	-0.38039	3.56998	0.896733	0.251187	2.03608	0														8764	TNFRSF14	tumor necrosis factor receptor superfamily, member 14
CTLA4	1493	0.195965	3.94865	1.03106	0.261118	2.03549	0														8832	CD84	CD84 molecule
GLA	2717	-1.3196	3.60995	0.828791	0.229585	2.03526	0														8875	VNN2	vanin 2
DNASE1L1	1774	0.494597	3.65658	0.919863	0.251564	2.03433	0														8905	AP1S2	adaptor-related protein complex 1, sigma 2 subunit
CCL4	6351	0.375218	3.45219	1.09056	0.315904	2.03393	0														89790	SIGLEC10	sialic acid binding Ig-like lectin 10
PRRX1	5396	-0.0807852	3.84052	1.29261	0.336572	2.03312	0														89849	ATG16L2	ATG16 autophagy related 16-like 2 (S. cerevisiae)
LRG1	116844	0.571351	3.27606	1.01735	0.31054	2.03099	0														89857	KLHL6	kelch-like 6 (Drosophila)
APBB1IP	54518	0.460526	3.97876	1.09958	0.276364	2.03084	0														89858	SIGLEC12	sialic acid binding Ig-like lectin 12 (gene/pseudogene)
LOC729678	729678	-0.470237	4.35712	1.05577	0.24231	2.02985	0														89932	PAPLN	papilin, proteoglycan-like sulfated glycoprotein
SOCS3	9021	0.812908	3.98582	1.0284	0.258014	2.02905	0														90273	CEACAM21	carcinoembryonic antigen-related cell adhesion molecule 21
FAM65A	79567	-0.428211	5.09461	0.992273	0.194769	2.02879	0														9046	DOK2	docking protein 2, 56kDa
CCL2	6347	-0.286579	4.46897	1.21106	0.270994	2.02811	0														9050	PSTPIP2	proline-serine-threonine phosphatase interacting protein 2
MAFF	23764	1.38951	4.77777	1.05443	0.220695	2.02527	0														9051	PSTPIP1	proline-serine-threonine phosphatase interacting protein 1
PTPN22	26191	-0.654299	3.4243	1.07223	0.313125	2.02493	0														9056	SLC7A7	solute carrier family 7 (amino acid transporter light chain, y+L system), member 7
IL27	246778	0.596261	3.45122	1.22414	0.354697	2.02248	0														90634	N4BP2L1	NEDD4 binding protein 2-like 1
CLIP4	79745	0.863095	4.13731	1.03575	0.250345	2.02184	0														909	CD1A	CD1a molecule
FLJ37543	285668	-0.0463874	3.32844	0.891471	0.267835	2.0205	0														910	CD1B	CD1b molecule
FADS1	3992	-0.779262	4.15543	1.0829	0.260598	2.02032	0														91056	DKFZp761E198	uncharacterized protein DKFZp761E198
TBC1D10C	374403	0.144014	3.60532	1.24622	0.345661	2.01918	0														911	CD1C	CD1c molecule
TIAF1	9220	-0.982981	3.33076	0.919336	0.276014	2.01703	0														91107	TRIM47	tripartite motif containing 47
IRAK2	3656	-0.333342	4.06691	0.988457	0.243049	2.01518	0														913	CD1E	CD1e molecule
PARP8	79668	0.277384	3.99018	0.967503	0.242471	2.01517	0														91752	ZNF804A	zinc finger protein 804A
CEBPA	1050	-0.35243	3.62757	0.960238	0.264706	2.01416	0														921	CD5	CD5 molecule
CNGB3	54714	0.538007	3.33785	0.971794	0.291144	2.01144	0														9220	TIAF1	TGFB1-induced anti-apoptotic factor 1
TAGAP	117289	-1.00911	3.54106	1.11377	0.314531	2.01006	0														92235	DUSP27	dual specificity phosphatase 27 (putative)
GVIN1	387751	-0.250171	3.61629	0.899465	0.248726	2.0089	0														92241	RCSD1	RCSD domain containing 1
PIK3AP1	118788	-0.667271	3.99911	1.05059	0.262705	2.00837	0														923	CD6	CD6 molecule
ACAP1	9744	-0.701167	3.74429	1.14048	0.304593	2.00773	0														93082	NEURL3	neuralized homolog 3 (Drosophila) pseudogene
MGST2	4258	-0.884006	4.25572	0.946539	0.222416	2.0067	0														93129	ORAI3	ORAI calcium release-activated calcium modulator 3
HCG26	352961	-0.872079	3.55425	0.985667	0.277321	2.00655	0														93349	SP140L	SP140 nuclear body protein-like
GLRX	2745	0.261945	4.36177	0.931479	0.213555	2.00651	0														93589	CACNA2D4	calcium channel, voltage-dependent, alpha 2/delta subunit 4
C15orf21	283651	0.795373	4.346	0.931124	0.214249	2.00633	0														93663	ARHGAP18	Rho GTPase activating protein 18
SLC7A8	23428	-0.234899	3.37523	1.28361	0.380303	2.0063	0														9388	LIPG	lipase, endothelial
SP110	3431	0.606131	4.08308	1.14745	0.281027	2.00558	0														9402	GRAP2	GRB2-related adaptor protein 2
LOC728855	728855	-1.11783	3.72711	1.07452	0.288299	2.00512	0														9404	LPXN	leupaxin
FCHO2	115548	1.60696	4.07645	0.850281	0.208584	2.00427	0														94137	RP1L1	retinitis pigmentosa 1-like 1
SASH3	54440	1.63997	3.96131	1.10644	0.279311	2.00404	0														944	TNFSF8	tumor necrosis factor (ligand) superfamily, member 8
CA11	770	0.304945	3.30249	0.882361	0.26718	2.00378	0														9447	AIM2	absent in melanoma 2
PTPN7	5778	0.768061	3.73589	1.09537	0.293201	2.00102	0														9473	C1orf38	chromosome 1 open reading frame 38
PTHLH	5744	0.711625	3.4135	1.64835	0.482893	2.00035	0														9535	GMFG	glia maturation factor, gamma
LOC388692	388692	-0.402458	3.62047	1.02774	0.283868	1.99901	0														9555	H2AFY	H2A histone family, member Y
PLAU	5328	-0.585347	4.08905	1.05983	0.259186	1.99708	0														9595	CYTIP	cytohesin 1 interacting protein
INPP4B	8821	-0.620768	3.4467	1.0264	0.297793	1.99613	0														9610	RIN1	Ras and Rab interactor 1
SLC12A7	10723	1.06633	4.12542	0.928605	0.225093	1.99559	0														963	CD53	CD53 molecule
LRCH1	23143	0.228742	4.25322	0.981152	0.230685	1.99538	0														9641	IKBKE	inhibitor of kappa light polypeptide gene enhancer in B-cells, kinase epsilon
HCG27	253018	-0.0580379	3.61722	1.11458	0.308133	1.99456	0														965	CD58	CD58 molecule
ARRB2	409	1.9155	5.37005	0.949752	0.176861	1.9943	0														968	CD68	CD68 molecule
LAT2	7462	-0.605889	3.74033	1.19004	0.318165	1.99417	0														9705	ST18	suppression of tumorigenicity 18 (breast carcinoma) (zinc finger protein)
TAP1	6890	0.0600301	4.06439	1.10917	0.272899	1.99396	0														9744	ACAP1	ArfGAP with coiled-coil, ankyrin repeat and PH domains 1
PLK3	1263	-0.239376	4.68602	0.941418	0.200899	1.99261	0														9750	FAM65B	family with sequence similarity 65, member B
ANXA4	307	0.061531	3.44508	0.834752	0.242303	1.98883	0														9839	ZEB2	zinc finger E-box binding homeobox 2
PIH1D2	120379	1.06176	3.93615	1.1597	0.294627	1.98882	0														9840	KIAA0748	KIAA0748
C1QC	714	-0.350041	3.53571	1.14717	0.324451	1.9885	0														9938	ARHGAP25	Rho GTPase activating protein 25
TMEM140	55281	-0.0281329	4.04011	0.895538	0.221662	1.98642	0														9976	CLEC2B	C-type lectin domain family 2, member B
ZC3H12A	80149	-0.188462	4.75152	0.901114	0.189648	1.98637	0
ITK	3702	-0.396843	3.64396	1.00622	0.276134	1.98611	0
KCTD12	115207	-0.610171	3.86351	0.957067	0.247719	1.9846	0
C21orf96	80215	-0.198849	3.47202	0.918903	0.26466	1.9837	0
DNASE2	1777	0.599585	3.53532	0.864548	0.244546	1.98368	0
SAMD9	54809	0.777712	3.31827	0.950661	0.286493	1.98204	0
TRIM22	10346	0.296736	3.88088	1.05963	0.273038	1.98144	0
GPR132	29933	0.652481	4.11993	0.951736	0.231008	1.98084	0
BMP2	650	-0.154806	3.65054	1.17395	0.321584	1.97918	0
DOCK2	1794	0.678258	3.29301	0.98456	0.298985	1.97861	0
MS4A12	54860	0.841511	3.38482	2.05018	0.605699	1.97856	0
ETV6	2120	0.124314	4.33565	0.954138	0.220068	1.97804	0
UNC13D	201294	0.810115	4.14278	0.906912	0.218914	1.9776	0
TICAM2	353376	0.136962	4.37653	0.973541	0.222446	1.9758	0
GFI1	2672	-0.886373	3.46556	1.00752	0.290723	1.9752	0
IL16	3603	0.838993	3.83264	1.06818	0.278706	1.97364	0
ARID5A	10865	0.178928	5.20136	0.970596	0.186604	1.97327	0
SETD7	80854	-0.43958	3.81908	0.933359	0.244394	1.97276	0
AGXT2L2	85007	0.806519	4.08498	0.939568	0.230005	1.97067	0
LOC153684	153684	-0.133817	3.31912	0.914858	0.275633	1.96984	0
MAPK12	6300	0.913998	3.68863	1.19138	0.322986	1.96933	0
IER3	8870	-1.52842	3.88425	0.984704	0.253512	1.96598	0
LGALS3BP	3959	-0.452363	3.90277	0.983514	0.252004	1.96502	0
RUNX3	864	-0.078753	3.73134	0.972928	0.260745	1.96409	0
C12orf61	283416	-0.557966	3.89822	0.957412	0.245602	1.96192	0
MFNG	4242	1.43509	4.1034	1.00942	0.245995	1.96075	0
PPM1M	132160	-0.486291	5.4015	0.942766	0.174538	1.96019	0
C1R	715	0.127461	3.87961	1.25815	0.324298	1.9597	0
MPP1	4354	0.199577	3.30726	0.801203	0.242256	1.95919	0
STAT1	6772	1.14747	4.05712	0.992228	0.244564	1.95876	0
PDE6G	5148	0.329838	4.2412	1.03728	0.244572	1.95551	0
NLRC3	197358	-0.530239	3.78972	0.998342	0.263434	1.95443	0
BZRAP1	9256	1.14529	3.48295	0.922306	0.264806	1.9532	0
CXCR3	2833	1.001	3.60984	1.11928	0.310065	1.95116	0
MGAT1	4245	-0.710242	5.02388	0.924137	0.183949	1.95081	0
SIDT1	54847	-0.394921	3.2917	1.06717	0.3242	1.95028	0
UCP2	7351	-0.0220382	4.38049	1.01396	0.231472	1.95014	0
C7orf29	113763	1.00957	4.451	1.11818	0.251219	1.94915	0
PCK2	5106	2.13208	3.46207	0.877415	0.253437	1.94879	0
TIPARP	25976	0.333209	4.6394	0.889603	0.19175	1.94778	0
GADD45B	4616	-0.420113	3.63289	0.947937	0.260932	1.94771	0
JAK2	3717	0.180876	4.19705	0.855119	0.203743	1.94664	0
CCDC146	57639	-0.830285	3.94672	1.02709	0.260239	1.94594	0
RTP4	64108	0.149697	3.85598	1.03878	0.269394	1.94533	0
RFTN1	23180	-0.177813	4.0077	0.962307	0.240114	1.94416	0
PARP10	84875	-0.37821	4.09292	0.99219	0.242416	1.94363	0
ARHGAP4	393	-0.570543	3.97762	0.951125	0.239119	1.94283	0
EVL	51466	-1.2026	4.06309	0.897872	0.220982	1.94246	0
SAMD9L	219285	1.12506	3.49777	0.997769	0.285258	1.94166	0
GLRX2	51022	-0.171773	3.96866	0.939791	0.236803	1.94125	0
STAT6	6778	0.795937	3.9119	0.927931	0.237207	1.94022	0
IRF8	3394	-0.393137	3.71831	1.00265	0.269653	1.93874	0
CD72	971	-2.52493	3.60775	1.12832	0.31275	1.93731	0
FGD3	89846	1.56998	4.58944	0.948166	0.206597	1.93726	0
DHX58	79132	0.406064	3.54547	0.939328	0.264938	1.937	0
OAS1	4938	-0.0834056	3.42602	1.03013	0.300678	1.93592	0
GSTO1	9446	-0.13862	3.4255	0.821072	0.239694	1.93559	0
SLC43A3	29015	-0.0756267	4.14511	0.834514	0.201325	1.93539	0
FILIP1L	11259	-0.116787	3.91125	1.04049	0.266024	1.93527	0
ZAP70	7535	0.31021	3.53028	0.990576	0.280594	1.93422	0
FOSL2	2355	-0.0767622	4.12546	1.00537	0.243699	1.93378	0
CCR10	2826	-0.610318	3.57825	0.934525	0.261168	1.9336	0
SP140	11262	-0.0489995	3.70512	1.24469	0.335939	1.93292	0
TPK1	27010	-0.922297	4.87577	0.993398	0.203742	1.93277	0
EIF4EBP3	8637	1.20185	4.14442	0.916916	0.221241	1.93268	0
ESR1	2099	-0.0785338	3.91621	0.96232	0.245727	1.93237	0
LYSMD2	256586	0.28036	3.93011	0.981291	0.249685	1.93198	0
TCEAL3	85012	-0.0272737	3.5854	1.09179	0.304511	1.93105	0
TIFA	92610	1.3111	3.8217	1.10503	0.289146	1.93052	0
LOC154761	154761	-0.331929	3.44806	0.951587	0.275977	1.93012	0
TMEM229B	161145	0.340263	3.79511	1.00056	0.263645	1.92752	0
ITPR1	3708	-0.361831	3.49884	0.797053	0.227805	1.92655	0
USP3	9960	-0.697571	4.90865	1.0041	0.204557	1.92537	0
GUCY1B3	2983	-1.28398	4.14566	0.921684	0.222325	1.92331	0
RAB33A	9363	-0.132737	3.91897	1.10563	0.282122	1.92155	0
HIVEP2	3097	0.00401415	3.71138	0.871285	0.23476	1.92068	0
SAMSN1	64092	-0.5727	3.5957	1.04336	0.290169	1.92045	0
BTN3A1	11119	-0.00621108	3.66562	0.977344	0.266624	1.91981	0
CCL21	6366	0.744705	3.30306	2.04146	0.618051	1.91977	0
VEGFB	7423	-0.45066	3.49531	0.851167	0.243517	1.91955	0
CYTH1	9267	-0.204072	5.62235	0.956978	0.17021	1.91852	0
PSME2	5721	-1.09501	3.70199	0.924185	0.249646	1.91823	0
HSPB8	26353	-0.451997	3.70575	1.23111	0.332216	1.91822	0
ATOX1	475	0.717543	4.19586	0.874086	0.208321	1.91687	0
NFKBIZ	64332	0.0552924	3.35829	0.840133	0.250167	1.91479	0
SLC43A2	124935	0.31837	3.87509	0.879607	0.22699	1.91458	0
LTA4H	4048	-0.301627	3.32983	0.675433	0.202843	1.9141	0
FABP3	2170	-0.370017	3.77494	0.89374	0.236756	1.91168	0
CDK14	5218	-0.687457	3.41434	0.852259	0.249612	1.91092	0
DDX26B	203522	1.15093	3.51923	1.05665	0.30025	1.90963	0
FAM26F	441168	0.769274	3.5709	1.09046	0.305373	1.90914	0
ROM1	6094	-1.49037	3.2639	0.957434	0.29334	1.90879	0
TAGLN2	8407	0.468715	3.91899	0.950925	0.242645	1.90725	0
AKD1	221264	1.50027	4.35296	0.941553	0.216302	1.90667	0
IL27RA	9466	0.170998	4.57961	0.933832	0.203911	1.90456	0
OSTalpha	200931	-0.0737422	3.37091	1.00307	0.297565	1.90405	0
BCL6	604	0.600026	3.38586	1.06168	0.313562	1.90322	0
2016-09-01	1731	-0.661907	3.67425	1.1191	0.304578	1.89985	0
P2RY8	286530	0.445694	3.57297	1.10699	0.309823	1.89913	0
PLCB4	5332	0.695045	3.81395	1.2063	0.316286	1.89801	0
CFH	3075	-0.209369	3.70065	1.00325	0.271101	1.89729	0
PIK3CD	5293	0.373016	5.69386	0.964166	0.169334	1.89689	0
SLC29A3	55315	-1.14345	3.61615	0.829529	0.229395	1.89612	0
LGALS1	3956	-0.102873	3.43651	0.800627	0.232977	1.89546	0
PLEKHO1	51177	-0.742882	3.50595	0.865458	0.246854	1.89514	0
PTPRN2	5799	-0.647027	3.68593	0.924502	0.250819	1.89489	0
TMEM173	340061	0.725073	3.54777	0.910338	0.256594	1.89448	0
CMTM7	112616	-0.460987	3.79496	0.845341	0.222754	1.89411	0
AGAP2	116986	0.137376	4.23762	0.975389	0.230174	1.89377	0
NRP2	8828	-0.386151	3.58797	1.00262	0.279439	1.89118	0
TNIP3	79931	-0.388733	3.27391	1.0873	0.332112	1.88939	0
APOBEC3H	164668	-0.693908	3.36722	0.899097	0.267015	1.88891	0
FAM50B	26240	1.22395	4.38126	0.869347	0.198424	1.88854	0
C21orf56	84221	0.627785	3.5562	1.65869	0.466422	1.8875	0
BTN3A3	10384	0.404525	4.03579	0.931327	0.230767	1.88633	0
ANKRD29	147463	0.2099	3.44889	0.932473	0.270369	1.88549	0
MVP	9961	0.65623	5.03997	0.941936	0.186893	1.88357	0
UBE2L6	9246	-0.259555	3.97767	0.91693	0.230519	1.88284	0
KLHDC8B	200942	-0.588734	3.4784	0.749693	0.215528	1.88236	0
CYP26B1	56603	-0.223077	3.27158	0.913669	0.279275	1.88161	0
TMSB10	9168	-0.601966	3.45056	0.861215	0.249587	1.8816	0
RIN3	79890	1.09338	3.76902	0.866591	0.229924	1.88093	0
RELT	84957	-0.561767	4.42769	0.848977	0.191743	1.88	0
ICOS	29851	-0.0485705	3.5733	0.978578	0.273858	1.87983	0
CST3	1471	0.874645	3.6363	0.870198	0.239308	1.87982	0
BID	637	-0.526276	3.89272	0.8125	0.208723	1.87961	0
RARRES2	5919	-0.0484722	3.24738	0.973214	0.299692	1.87856	0
TLR4	7099	-0.625634	3.42004	0.867429	0.253631	1.87777	0
NTNG2	84628	0.0456508	3.29981	0.924621	0.280204	1.87374	0
PTGS2	5743	0.621284	3.23808	0.939548	0.290156	1.87178	0
BTG1	694	0.632108	3.84212	0.889851	0.231604	1.8705	0
MBD2	8932	0.574372	3.72594	0.816222	0.219064	1.86911	0
TAP2	6891	0.814437	3.85336	0.960272	0.249204	1.86752	0
ZC3H12C	85463	-2.26616	3.76895	0.889433	0.235989	1.86593	0
BTN2A2	10385	-0.178454	4.10192	0.837352	0.204136	1.86114	0
SCPEP1	59342	-0.534247	3.94366	0.83601	0.211988	1.86078	0
PTPRJ	5795	0.961657	3.62151	0.86321	0.238356	1.85952	0
SH2D2A	9047	0.642464	3.70568	0.962164	0.259646	1.85801	0
FAM115C	285966	-0.3325	3.87028	0.848526	0.219241	1.85635	0
OSTF1	26578	0.229088	4.5318	0.88245	0.194724	1.85618	0
LYL1	4066	0.340856	3.4687	1.09048	0.314376	1.85503	0
PAG1	55824	-0.732669	3.48703	0.836419	0.239866	1.85399	0
HLA-E	3133	0.615208	3.67779	0.91509	0.248815	1.85388	0
NEK6	10783	0.974324	3.81826	0.805963	0.211081	1.85286	0
C13orf31	144811	-1.32041	3.56333	0.901589	0.253018	1.85164	0
LRRC8C	84230	0.442883	3.84358	0.808147	0.210259	1.85061	0
RBP5	83758	-0.184866	3.68642	1.02916	0.279176	1.849	0
CDC42EP1	11135	0.230659	3.44401	0.916725	0.266179	1.84516	0
DUSP10	11221	-0.0356866	3.35253	0.777011	0.231769	1.84254	0
SOCS1	8651	-0.57603	3.79632	0.974188	0.256614	1.84205	0
CYGB	114757	-0.570693	3.79475	1.00343	0.264427	1.84166	0
TUBA4A	7277	-1.40421	3.53461	1.05667	0.298949	1.84069	0
TBX21	30009	0.949042	3.45799	0.943133	0.27274	1.83633	0
C2CD2L	9854	0.330683	4.39275	0.873577	0.198868	1.83549	0
TRIM4	89122	0.93771	3.9194	0.931351	0.237626	1.83292	0
TNIP1	10318	-0.387363	4.31687	0.794351	0.184011	1.83281	0
ATP6V1B2	526	-0.588857	4.72013	0.785622	0.166441	1.83144	0
VWA5A	4013	0.573188	3.82948	0.795378	0.207699	1.83095	0
CEBPD	1052	-0.436049	3.53416	0.847866	0.239906	1.83035	0
EGFLAM	133584	-0.642168	3.28361	1.07988	0.32887	1.82968	0
RAB17	64284	0.00117094	3.52963	2.03768	0.577307	1.82907	0
DDB2	1643	0.587819	4.61353	0.852989	0.184889	1.82899	0
RAB31	11031	-1.17566	3.29337	0.72361	0.219717	1.8282	0
PKNOX2	63876	-0.688092	3.36495	1.14804	0.341176	1.82731	0
RPS6KA1	6195	0.988411	3.87269	0.795521	0.205418	1.82696	0
EMP3	2014	-0.865519	3.28585	0.834989	0.254117	1.82688	0
TANK	10010	-0.228477	5.02699	0.800319	0.159205	1.82619	0
FLJ33630	644873	-0.857265	3.57253	0.844928	0.236507	1.82537	0
BHLHE40	8553	0.40784	3.7464	0.796385	0.212574	1.82316	0
TMEM156	80008	-0.0918622	3.36267	1.23083	0.366027	1.82294	0
SIPA1	6494	0.746543	4.48246	0.906155	0.202156	1.82272	0
CYP4V2	285440	0.27989	3.99648	0.834293	0.208757	1.8196	0
TMEM217	221468	1.4959	3.29327	0.87455	0.265557	1.81888	0
KLRG1	10219	-1.19147	3.60865	0.832557	0.230711	1.81847	0
SOD3	6649	0.42307	3.28105	1.04692	0.319081	1.81812	0
CD99	4267	0.373643	3.61803	0.982751	0.271626	1.8158	0
OAF	220323	0.490372	3.69457	0.869892	0.235452	1.81361	0
RGL1	23179	0.229736	3.55248	0.841445	0.236861	1.81303	0
SPA17	53340	0.201751	3.52381	0.868325	0.246417	1.8118	0
GPR55	9290	-0.217206	3.7247	0.881059	0.236545	1.81128	0
KCTD11	147040	-0.0760717	3.59185	0.803032	0.22357	1.81068	0
MED12	9968	1.04113	4.43282	0.880471	0.198626	1.80933	0
SSH3	54961	0.651178	3.69766	0.837005	0.226361	1.80897	0
IFI35	3430	-0.73962	3.61838	0.913057	0.252338	1.80813	0
LAP3	51056	-0.296469	3.35529	0.791531	0.235905	1.80804	0
CD7	924	0.46343	3.90092	1.00143	0.256718	1.80799	0
ACOT1	641371	-0.0702662	3.41261	0.829958	0.243203	1.80795	0
NAPSB	256236	0.201316	3.3069	1.24267	0.37578	1.80541	0
PHLDA2	7262	0.991338	3.41188	0.996503	0.292069	1.80482	0
GJD3	125111	0.642305	3.65484	0.924897	0.253061	1.80456	0
RELL2	285613	-0.219593	3.9041	0.975966	0.249985	1.8023	0
ELOVL1	64834	-0.400643	3.85316	0.805237	0.208981	1.80087	0
FRMD4B	23150	0.9931	3.25746	0.833742	0.255949	1.79984	0
TRADD	8717	0.170699	3.70533	0.799247	0.215702	1.79903	0
FDX1	2230	1.17574	3.44579	0.763047	0.221443	1.7974	0
PTK2B	2185	0.822034	3.81616	0.774408	0.202929	1.79491	0
TMEM149	79713	-0.704584	3.65016	0.838144	0.229618	1.79461	0
APOBEC3G	60489	-0.375413	3.38313	0.925061	0.273433	1.79412	0
GK	2710	-0.889331	3.63946	0.93126	0.255879	1.79403	0
TFRC	7037	-0.176022	3.44972	0.806873	0.233895	1.79273	0
GSDMD	79792	-0.204716	3.64221	0.838195	0.230134	1.79255	0
NAALADL1	10004	1.09628	4.0054	0.922861	0.230404	1.79138	0
KIAA0247	9766	-0.921154	4.24568	0.975559	0.229777	1.79081	0
HMHA1	23526	-0.852038	3.52595	0.85887	0.243586	1.78925	0
RNF13	11342	-0.820046	3.90559	0.704071	0.180272	1.78596	0
GEM	2669	-0.529459	3.78209	0.918375	0.242822	1.7839	0
DEF6	50619	0.961218	3.44483	0.828244	0.240431	1.78203	0
SKAP2	8935	-0.54325	4.11952	0.968839	0.235183	1.78191	0
RHOG	391	-0.261429	4.32223	0.813841	0.188292	1.78015	0
FKBP15	23307	0.157646	3.93297	0.729228	0.185414	1.77973	0
POLD4	57804	0.369062	3.60722	0.855484	0.237159	1.77848	0
PLCL2	23228	0.242058	3.5381	0.782312	0.22111	1.77752	0
MYD88	4615	-0.960007	3.23948	0.716624	0.221216	1.7745	0
SYTL3	94120	-0.967474	4.59535	0.865159	0.188268	1.7678	0
C10orf125	282969	-0.236896	3.27456	0.804915	0.245809	1.76693	0
TGFB1	7040	0.960115	4.01899	0.82885	0.206233	1.76533	0
METRNL	284207	1.68357	3.35931	0.832684	0.247874	1.76507	0
P2RX5	5026	-1.61756	3.71851	0.96765	0.260225	1.76468	0
SNX10	29887	-0.604295	3.38719	0.739539	0.218334	1.76081	0
PHC2	1912	-0.859289	4.04192	0.796968	0.197176	1.76046	0
RHOQ	23433	1.32203	3.33939	0.668442	0.200169	1.75896	0
STX8	9482	-0.757358	3.78853	0.838648	0.221365	1.75794	0
LOC100129034	100129034	-0.327055	3.86487	0.729605	0.188779	1.75612	0
MARCKS	4082	0.657326	3.65766	0.873465	0.238805	1.75599	0
BATF2	116071	1.4181	3.53556	0.843813	0.238664	1.7558	0
GPR18	2841	1.93557	3.58797	1.15887	0.322986	1.75495	0
SERPINF1	5176	0.286074	3.45953	1.28794	0.372288	1.75474	0
PPP1R9B	84687	-0.854774	4.77379	0.813062	0.170318	1.75388	0
QPCT	25797	-1.04911	3.29241	1.04796	0.318296	1.74982	0
FBXO6	26270	0.609346	3.73837	0.735371	0.196709	1.74936	0
UBXN11	91544	0.533543	3.61126	0.772296	0.213858	1.7474	0
SCARB1	949	-0.0252856	3.55093	0.890679	0.25083	1.74718	0
SEC31B	25956	1.50943	3.44437	0.807236	0.234364	1.74611	0
IFNAR1	3454	-0.0608001	5.19934	0.817485	0.157229	1.7454	0
CD300LB	124599	-0.360655	3.40504	0.93418	0.274352	1.74486	0
HOPX	84525	0.934809	3.31294	0.91008	0.274705	1.74311	0
INPP5D	3635	1.0623	4.40171	0.859989	0.195376	1.74161	0
LY75	4065	1.16627	3.64378	0.782063	0.21463	1.74022	0
2016-09-04	5414	-0.577849	3.36626	0.777847	0.231072	1.73782	0
FAM49A	81553	1.2276	3.97658	0.812499	0.204321	1.7378	0
TP53I11	9537	0.552308	3.31017	0.970849	0.293292	1.73765	0
HOMEZ	57594	-1.08484	3.57551	0.891005	0.249197	1.73737	0
MLLT3	4300	0.59247	4.21313	0.843655	0.200244	1.73671	0
NRP1	8829	0.375462	3.51295	0.775939	0.22088	1.73595	0
PLEKHO2	80301	-0.298709	4.55261	0.726418	0.159561	1.7357	0
ACOX3	8310	0.584103	4.29951	0.764123	0.177723	1.73519	0
XPNPEP1	7511	-0.80614	3.85412	0.838521	0.217565	1.73289	0
SH2D3C	10044	-0.0634071	3.58475	0.870086	0.242718	1.73025	0
PSME1	5720	-1.54893	3.9388	0.829065	0.210487	1.72844	0
HLA-DOB	3112	-0.0417848	3.2619	1.32883	0.40738	1.72812	0
RWDD2B	10069	-1.47305	3.7006	0.803169	0.217038	1.72345	0
SCD5	79966	0.922822	3.50188	1.23285	0.352054	1.72258	0
CTBS	1486	0.838183	4.34544	0.794059	0.182734	1.72238	0
C18orf1	753	-0.0293139	3.25271	0.782012	0.240419	1.72208	0
BAZ1A	11177	0.0463991	3.51866	0.781464	0.222091	1.72088	0
CREG1	8804	1.5348	4.01325	0.76481	0.190571	1.72025	0
SDHD	6392	0.574098	4.3289	0.7976	0.18425	1.72008	0
TSPAN4	7106	0.128211	4.20686	0.751121	0.178547	1.71786	0
PLEKHA2	59339	-0.238575	4.3302	0.890897	0.20574	1.71697	0
FAM105A	54491	0.815615	3.40183	0.677826	0.199254	1.71524	0
HIVEP3	59269	-1.23769	3.47643	0.765076	0.220075	1.71318	0
PDLIM3	27295	-0.510462	3.39592	1.03404	0.304494	1.70892	0
ARNTL	406	0.367253	3.2874	0.695318	0.21151	1.70481	0
HDAC10	83933	-1.1504	4.66432	0.770953	0.165287	1.70463	0
HPCAL1	3241	-0.55546	3.53367	0.719011	0.203475	1.70227	0
SPHK1	8877	0.407334	3.25474	0.751075	0.230763	1.70223	0
PTPRCAP	5790	-0.687627	3.27108	1.04063	0.31813	1.70193	0
IFITM2	10581	0.305193	3.32516	0.954731	0.287123	1.69992	0
SYTL1	84958	-0.587511	3.42019	0.834098	0.243874	1.69781	0
MSL3L2	151507	-0.323107	3.63583	0.738656	0.20316	1.69535	0
GPBAR1	151306	-0.368469	3.34532	0.788826	0.235799	1.69445	0
WDR7	23335	0.211845	4.01473	0.720208	0.179392	1.69387	0
ZFP36L1	677	-0.644873	3.32389	0.711224	0.213973	1.69265	0
TXNIP	10628	0.270114	3.4402	0.77387	0.224949	1.69201	0
C6orf130	221443	1.10925	3.89478	0.678232	0.174139	1.69069	0
MSN	4478	1.31025	4.67619	0.746393	0.159616	1.68901	0
GPR155	151556	0.432556	3.49624	0.738108	0.211115	1.68824	0
ARHGEF2	9181	-0.119937	4.67128	0.810723	0.173555	1.68771	0
GRAP	10750	-0.573979	3.34097	1.00626	0.301188	1.68527	0
NAGS	162417	0.265323	3.5324	0.768056	0.217432	1.68511	0
ASB2	51676	-0.456797	3.35009	0.783774	0.233956	1.6828	0
ITM2B	9445	-0.35287	4.04041	0.719124	0.177983	1.68062	0
FDXACB1	91893	1.07465	3.85383	0.762436	0.197839	1.68033	0
NADSYN1	55191	-0.19142	3.37381	0.679589	0.201431	1.67696	0
UBE2G2	7327	0.636902	3.98415	0.805295	0.202125	1.67613	0
GNS	2799	-0.993957	3.55939	0.666483	0.187247	1.67494	0
NR3C1	2908	-1.77219	3.24367	0.726423	0.223951	1.67426	0
MSRA	4482	0.690536	3.31071	0.677253	0.204564	1.6736	0
FHOD1	29109	-0.256797	4.23858	0.787401	0.18577	1.67344	0
TRIB1	10221	1.14219	3.8961	0.810614	0.208058	1.67333	0
SLA2	84174	-1.23322	3.66918	0.818587	0.223098	1.67175	0
SRXN1	140809	-0.434756	3.74872	0.678887	0.181098	1.67105	0
MKNK1	8569	-0.292795	3.67433	0.686402	0.18681	1.6694	0
BCL11A	53335	0.825735	3.4845	1.0792	0.309715	1.66646	0
ARHGAP10	79658	-0.0458155	3.49877	0.831138	0.237551	1.66331	0
DHRS4L2	317749	1.35956	3.35855	0.747129	0.222456	1.6628	0
GJA9	81025	0.215095	3.24683	0.844391	0.260066	1.66235	0
RASL12	51285	0.354758	3.56488	0.711386	0.199554	1.66144	0
CYLD	1540	-0.110307	3.74089	0.672974	0.179896	1.65838	0
VAMP8	8673	-0.0548749	3.75878	0.700472	0.186356	1.65452	0
GALM	130589	0.0293916	3.35095	0.655991	0.195763	1.65444	0
SGK269	79834	-1.0275	3.79594	0.778677	0.205134	1.65294	0
TREX1	11277	1.96264	3.2964	0.680621	0.206474	1.65252	0
TMC6	11322	-1.30876	3.86558	0.736641	0.190564	1.65228	0
TERF2IP	54386	0.795591	4.82469	0.727779	0.150845	1.65216	0
VOPP1	81552	0.0852066	4.58431	0.677016	0.147681	1.65201	0
LRRFIP1	9208	0.223944	3.91817	0.711142	0.181498	1.65036	0
MAN2B1	4125	1.37166	3.62724	0.673288	0.18562	1.64648	0
MMAA	166785	-0.548121	4.30639	0.693268	0.160986	1.64565	0
SIAE	54414	-0.240541	3.2821	0.749651	0.228406	1.64488	0
TNFRSF10B	8795	-0.252324	3.29709	0.833524	0.252806	1.64258	0
RAB37	326624	-0.13626	3.77153	0.74669	0.197981	1.64058	0
IL11RA	3590	-0.850877	3.42033	0.722572	0.211258	1.63565	0
AKNA	80709	0.385049	4.09859	0.727666	0.177541	1.63295	0
ITPKB	3707	0.555481	3.79434	0.834765	0.220002	1.63281	0
POLR3GL	84265	-0.534808	3.91132	0.703628	0.179895	1.63279	0
THY1	7070	-0.66477	3.42297	0.750396	0.219224	1.63163	0
MAPKAPK3	7867	-0.11127	3.52924	0.645761	0.182974	1.63099	0
ECHDC1	55862	-1.9786	3.295	0.695768	0.211159	1.63096	0
C9orf95	54981	-0.410657	3.26599	0.718673	0.220048	1.63055	0
MYO1C	4641	0.0430148	4.12872	0.738447	0.178856	1.62864	0
ZCCHC2	54877	0.492823	3.45311	0.682297	0.197589	1.62656	0
SLC24A4	123041	0.252167	3.48848	0.961916	0.275741	1.62456	0
PRCP	5547	0.31103	3.45485	0.699553	0.202484	1.62392	0
C7orf23	79161	-1.37095	3.81472	0.762309	0.199834	1.62151	0
C4orf33	132321	0.570305	3.91741	0.70222	0.179256	1.62077	0
PLEKHF1	79156	-1.19342	3.29137	0.700708	0.212892	1.62075	0
ZNF25	219749	-0.348106	3.84965	0.666872	0.173229	1.61967	0
C22orf9	23313	-0.74792	3.38797	0.588018	0.173561	1.61774	0
2016-09-09	10801	1.05042	3.71908	0.722359	0.194231	1.61678	0
MAP3K11	4296	0.46192	3.78631	0.627645	0.165767	1.61388	0
PARP12	64761	0.723578	3.68788	0.781259	0.211845	1.6125	0
MAN2B2	23324	0.51055	3.27102	0.601762	0.183968	1.61248	0
ARHGAP26	23092	1.08615	3.58291	0.650828	0.181648	1.61088	0
EML3	256364	0.00614955	4.50113	0.698044	0.155082	1.61018	0
GABARAP	11337	2.06897	3.33837	0.678166	0.203143	1.60862	0
ATP6V0C	527	1.04362	4.08378	0.643037	0.157461	1.60786	0
TFE3	7030	-0.285671	4.0538	0.670473	0.165394	1.60685	0
VPS11	55823	-0.6511	4.37136	0.688806	0.157573	1.60505	0
FLJ43663	378805	0.541204	3.38949	0.68102	0.200921	1.60434	0
SLC20A1	6574	0.85691	4.02329	0.657643	0.163459	1.60377	0
CD302	9936	1.0439	3.47159	0.623341	0.179555	1.60185	0
DUSP5	1847	-0.769713	3.26197	0.821043	0.251701	1.60117	0
STX4	6810	-1.41751	3.71144	0.66552	0.179316	1.60052	0
KIAA1598	57698	0.594947	3.51981	0.791697	0.224926	1.60027	0
NBL1	4681	1.00121	3.29625	0.854658	0.259282	1.60005	0
SLC9A3R1	9368	-0.0479197	4.41876	0.694899	0.157261	1.59958	0
KIAA1949	170954	-0.515757	4.03381	0.648521	0.160771	1.59941	0
BCL3	602	-0.0933012	3.40851	0.694115	0.203642	1.59823	0
CARD8	22900	0.279773	3.5075	0.680471	0.194005	1.59623	0
C11orf75	56935	-1.3054	3.50149	0.704661	0.201246	1.59602	0
RASSF2	9770	1.1191	3.57322	0.726671	0.203366	1.59563	0
CAMK1	8536	-0.582282	3.44494	0.727446	0.211164	1.59533	0
ATF6B	1388	-0.54959	3.84349	0.697338	0.181433	1.59068	0
GMIP	51291	0.0924848	3.32133	0.629622	0.189569	1.58696	0
GLIPR2	152007	-0.404293	3.47347	0.760661	0.218992	1.58559	0
TMEM53	79639	-0.189012	4.01164	0.674246	0.168072	1.58241	0
RALB	5899	-0.277827	4.60064	0.65593	0.142574	1.58046	0
TMEM126B	55863	0.413596	3.47849	0.660354	0.189839	1.57713	0
FNBP1	23048	-0.152567	4.18496	0.689606	0.164782	1.57282	0
ATF5	22809	0.705912	3.36473	0.685074	0.203604	1.57066	0
TWF2	11344	-1.47111	3.62504	0.593643	0.163762	1.56376	0
RNF130	55819	-0.32871	3.38892	0.583414	0.172153	1.56342	0
TXLNB	167838	-0.293628	3.37656	0.731344	0.216594	1.56255	0
IL10RB	3588	-0.459416	4.32289	0.608676	0.140803	1.55743	0
EHD1	10938	-0.555193	3.92965	0.630608	0.160474	1.55316	0
ZFYVE16	9765	-0.953487	3.52198	0.562569	0.159731	1.54967	0
PLEKHG3	26030	-0.167191	3.31069	0.974481	0.294344	1.54927	0
GSTM4	2948	-0.20857	3.29037	0.59616	0.181183	1.54829	0
INSIG1	3638	-0.210695	3.59131	0.710747	0.197907	1.54698	0
KBTBD3	143879	0.312329	3.25652	0.643409	0.197576	1.5457	0
STX7	8417	0.829278	4.55426	0.62296	0.136786	1.54313	0
TMEM179B	374395	-0.0766625	3.80379	0.651234	0.171206	1.54015	0
MTA2	9219	-0.611964	4.82856	0.649346	0.13448	1.5401	0
RNF149	284996	0.579038	4.02339	0.592925	0.147369	1.53827	0
CPPED1	55313	-0.451406	3.86077	0.613268	0.158846	1.53754	0
PPT1	5538	0.245006	3.97668	0.614374	0.154494	1.53395	0
TMEM30A	55754	-0.084041	4.02619	0.580392	0.144154	1.5323	0
THYN1	29087	-1.08729	3.85677	0.617682	0.160155	1.52986	0
MAP7D1	55700	-0.338224	3.3607	0.600356	0.17864	1.52947	0
TRIP4	9325	-0.856407	3.60685	0.637021	0.176614	1.529	0
MSL3	10943	0.757573	4.19786	0.635946	0.151493	1.52628	0
JAK1	3716	-1.63209	3.40806	0.61679	0.18098	1.52502	0
ACTR3	10096	0.821345	3.73671	0.611993	0.163778	1.52486	0
RABL3	285282	-1.23798	4.23895	0.599796	0.141496	1.52323	0
FAM107B	83641	-0.388028	3.8685	0.616291	0.15931	1.51798	0
TRIM62	55223	-0.245916	3.28736	0.605838	0.184293	1.51699	0
RIPK2	8767	-1.25459	3.30987	0.552343	0.166877	1.51458	0
ANXA5	308	-0.532543	3.26716	0.530272	0.162304	1.50823	0
FCHSD2	9873	1.58735	3.77699	0.581123	0.153859	1.50127	0
SH3BP5	9467	-0.582552	3.27922	0.667388	0.20352	1.50033	0
CCBL2	56267	0.344507	3.8573	0.609793	0.158088	1.4984	0
CORO1B	57175	0.498101	3.27781	0.566617	0.172865	1.49787	0
MAP1LC3B	81631	-1.26186	4.22045	0.573951	0.135993	1.49479	0
DAZAP2	9802	-0.509416	3.52034	0.570195	0.161972	1.4898	0
FAM110A	83541	0.386797	3.60385	0.559357	0.155211	1.489	0
ATP6V0E1	8992	0.264535	3.31475	0.538532	0.162465	1.48855	0
LHFPL2	10184	0.105918	3.24248	0.536346	0.165412	1.48826	0
PANX1	24145	0.599282	3.50869	0.575764	0.164097	1.48601	0
MAPKSP1	8649	-1.03299	4.32512	0.566373	0.13095	1.48253	0
NAGA	4668	-0.74826	3.58864	0.581316	0.161988	1.48238	0
STAP1	26228	-0.924954	3.24641	1.61763	0.498283	1.48024	0
PIPOX	51268	0.586811	3.84759	1.40437	0.364999	1.47901	0
GRIPAP1	56850	0.823214	3.77821	0.577826	0.152936	1.47884	0
FAM69A	388650	0.212861	3.9349	0.569283	0.144675	1.47629	0
OPTN	10133	-0.511804	3.31704	0.558246	0.168297	1.47305	0
IDH2	3418	-0.943449	3.3363	0.62422	0.187099	1.4712	0
MADD	8567	-0.39817	3.33967	0.52007	0.155725	1.47073	0
CBR4	84869	-0.442847	3.48571	0.602891	0.172961	1.46975	0
MICAL1	64780	-0.0755186	3.3201	0.561782	0.169206	1.46395	0
RAP1GDS1	5910	0.23945	3.80756	0.565128	0.148423	1.45856	0
CYB5R4	51167	0.435015	3.52343	0.592597	0.168188	1.45473	0
MOBKL2A	126308	-0.531256	3.35297	0.552177	0.164683	1.45333	0
FAM8A1	51439	0.178232	3.54706	0.509537	0.14365	1.45241	0
STAT3	6774	-0.410772	3.3881	0.550605	0.162511	1.45003	0
ARPC5	10092	0.461653	3.53293	0.519588	0.14707	1.44422	0
NECAP2	55707	0.927861	3.84199	0.492057	0.128074	1.44351	0
G6PD	2539	-0.822071	3.6627	0.547212	0.149401	1.43893	0
RIPK1	8737	1.05616	3.68393	0.519163	0.140926	1.43877	0
MAX	4149	1.13444	3.43037	0.486614	0.141854	1.43066	0
KIAA1826	84437	-0.263472	3.62679	0.517718	0.142748	1.4298	0
VPS26B	112936	1.34804	3.43106	0.507153	0.147812	1.42562	0
NDUFAF1	51103	-1.35618	3.63049	0.53434	0.147181	1.41969	0
C16orf57	79650	-1.09473	3.55157	0.52819	0.14872	1.41904	0
SNX33	257364	-0.706327	3.41394	0.520694	0.15252	1.41551	0
PICALM	8301	0.125374	3.32149	0.490333	0.147624	1.40893	0
CDC42SE2	56990	0.129622	3.58817	0.494545	0.137827	1.40475	0
MESDC1	59274	-1.75099	3.25036	0.502887	0.154717	1.4046	0
TMEM167B	56900	-1.19079	3.44722	0.485451	0.140824	1.40125	0
ATG7	10533	0.962991	3.39713	0.470684	0.138554	1.39999	0
CYB561	1534	0.03316	3.28608	0.483576	0.147159	1.37714	0
OBFC2A	64859	0.836824	3.40965	0.453862	0.133111	1.37084	0
RELA	5970	-1.59003	3.24338	0.438012	0.135048	1.36755	0
UBE2F	140739	0.532064	3.72097	0.443952	0.119311	1.36343	0
NAT15	79903	0.41599	3.30189	0.422395	0.127925	1.3288	0
[truncated: 81 more columns]

## Sheet: pure seminomas to non-seminomas
Analysis_Seminoma.Pure_vs_NonSeminomaNOseminomaComponent																					Overlap Results (mSigDB)	Genes with higher expression in pure seminomas compared to non-seminomas that have 0 seminoma content by pathology.																Overlap Results (mSigDB)
Comparing pure seminomas to non-seminomas that have 0 seminoma content by pathology.
mSigDB Results start at column "V"																					Collection(s):	Hallmark																Collection(s):	C2
Genes with higher expression in pure seminomas compared to non-seminomas that have 0 seminoma content by pathology.										Genes with lower expression in pure seminomas compared to non-seminomas that have 0 seminoma content by pathology.											# overlaps shown:	13																# overlaps shown:	100
Original row	ids	Entrez	Expected score (dExp)	Observed score(d)	Numerator(r)	Denominator (s+s0)	Fold change(Unlogged)	q-value (%)		Original row	ids		Expected score (dExp)	Observed score(d)	Numerator(r)	Denominator (s+s0)	Fold change(Unlogged)	q-value (%)	Normalized FoldChange		# genesets in collections:	50																# genesets in collections:	4729
5572	IL12B	3593	-0.437967	16.5447	5.70618	0.344895	91.1185	0		12716	GFAP	2670	0.421424	-4.92544	-2.05728	0.417684	0.00155436	0	643.353		# genes in comparison (n):	1699																# genes in comparison (n):	1699
133	NANOS3	342977	-1.90854	26.0116	7.941	0.305287	74.9235	0		4233	KRT15	3866	-0.621754	-11.6567	-5.02477	0.431063	0.00304151	0	328.784		# genes in universe (N):	45956																# genes in universe (N):	45956
8079	TCL1A	8115	-0.130765	20.0991	6.52904	0.324842	57.5761	0		8564	PTPRZ1	5803	-0.0741184	-22.4315	-8.50873	0.379321	0.00315923	0	316.532
13599	TSPY2	64591	0.539007	7.79482	4.87522	0.625444	55.8421	0		1809	KRT1	3848	-1.06018	-3.51123	-1.79219	0.510417	0.00320252	0	312.254		Gene Set Name	# Genes in Gene Set (K)	Description	# Genes in Overlap (k)	k/K	p-value	FDR q-value											Gene Set Name	# Genes in Gene Set (K)	Description	# Genes in Overlap (k)	k/K	p-value	FDR q-value
2351	LOC100130331	100130331	-0.94002	13.6918	4.90975	0.358592	55.5788	0		2709	APOB	338	-0.87006	-15.7126	-7.04172	0.448158	0.00327799	0	305.065		HALLMARK_ALLOGRAFT_REJECTION	200	Genes up-regulated during transplant rejection.	68	0.34	2.84e-46	1.42e-44											SMID_BREAST_CANCER_NORMAL_LIKE_UP	476	Genes up-regulated in the normal-like subtype of breast cancer.	144	0.3025	3.28e-89	1.55e-85
6447	CPEB1	64506	-0.326836	22.988	6.02302	0.262007	54.4446	0		11226	FGB	2244	0.237573	-10.2507	-5.69753	0.555821	0.00334493	0	298.96		HALLMARK_INTERFERON_GAMMA_RESPONSE	200	Genes up-regulated in response to IFNG [GeneID=3458].	41	0.205	3.19e-19	7.97e-18											WALLACE_PROSTATE_CANCER_RACE_UP	299	Genes up-regulated in prostate cancer samples from African-American patients compared to those from the European-American patients.	89	0.2977	1.25e-54	2.95e-51
15345	DCAF4L1	285429	0.804135	10.3796	4.89736	0.471827	49.6278	0		4507	AFP	174	-0.58216	-8.56601	-5.72827	0.668722	0.00378985	0	263.863		HALLMARK_KRAS_SIGNALING_UP	200	Genes up-regulated by KRAS activation.	33	0.165	6.2e-13	1.03e-11											POOLA_INVASIVE_BREAST_CANCER_UP	288	Genes up-regulated in atypical ductal hyperplastic tissues from patients with (ADHC) breast cancer vs those without the cancer (ADH).	81	0.2812	1.05e-47	1.66e-44
14091	OR7E156P	283491	0.607649	22.2236	6.12579	0.275644	49.1397	0		11280	APOA2	336	0.243958	-11.9723	-6.26235	0.523069	0.00383843	0	260.523		HALLMARK_INFLAMMATORY_RESPONSE	200	Genes defining inflammatory response.	30	0.15	7.98e-11	9.98e-10											SMID_BREAST_CANCER_LUMINAL_B_DN	564	Genes down-regulated in the luminal B subtype of breast cancer.	106	0.1879	6.19e-44	7.31e-41
2596	TKTL1	8277	-0.891454	8.61521	5.20789	0.604499	46.3254	0		12777	ITIH2	3698	0.429534	-8.98464	-4.69423	0.522473	0.00394343	0	253.586		HALLMARK_KRAS_SIGNALING_DN	200	Genes down-regulated by KRAS activation.	25	0.125	1.19e-07	1.19e-06											QI_PLASMACYTOMA_UP	259	Up-regulated genes that best disciminate plasmablastic plasmacytoma from plasmacytic plasmacytoma tumors.	73	0.2819	3.56e-43	3.37e-40
9654	RNF17	56163	0.0524944	16.6279	6.84892	0.411893	43.6464	0		18007	AHSG	197	1.57344	-8.99475	-4.62158	0.513809	0.00401604	0	249.002		HALLMARK_COMPLEMENT	200	Genes encoding components of the complement system, which is part of the innate immune system.	24	0.12	4.53e-07	2.83e-06											ZWANG_TRANSIENTLY_UP_BY_2ND_EGF_PULSE_ONLY	1725	Genes transiently induced only by the second pulse of EGF [GeneID =1950] in 184A1 cells (mammary epithelium).	190	0.1101	1.01e-41	7.94e-39
2902	PRAME	23532	-0.835229	18.8135	7.20034	0.382721	42.7109	0		6301	MUC17	140453	-0.345013	-4.38485	-2.32332	0.529851	0.00512463	0	195.136		HALLMARK_IL2_STAT5_SIGNALING	200	Genes up-regulated by STAT5 in response to IL2 stimulation.	24	0.12	4.53e-07	2.83e-06											MCLACHLAN_DENTAL_CARIES_UP	254	Genes up-regulated in pulpal tissue extracted from carious teeth.	70	0.2756	9.73e-41	6.57e-38
14463	RBMXL3	139804	0.662692	15.6705	5.63776	0.359768	41.7339	0		11349	SOX2	6657	0.252254	-20.6932	-8.20021	0.396276	0.00531413	0	188.177		HALLMARK_TNFA_SIGNALING_VIA_NFKB	200	Genes regulated by NF-kB in response to TNF [GeneID=7124].	24	0.12	4.53e-07	2.83e-06											CHEN_METABOLIC_SYNDROM_NETWORK	1210	Genes forming the macrophage-enriched metabolic network (MEMN) claimed to have a causal relationship with the metabolic syndrom traits.	152	0.1256	5.11e-40	3.02e-37
13743	GPHA2	170589	0.558665	19.4842	5.43623	0.279007	41.55	0		7248	ZIC3	7547	-0.229378	-24.3541	-8.01922	0.329275	0.00580214	0	172.35		HALLMARK_IL6_JAK_STAT3_SIGNALING	87	Genes up-regulated by IL6 [GeneID=3569] via STAT3 [GeneID=6774], e.g., during acute phase response.	15	0.1724	6.67e-07	3.7e-06											KEGG_SYSTEMIC_LUPUS_ERYTHEMATOSUS	140	Systemic lupus erythematosus	53	0.3786	3.74e-39	1.97e-36
9604	GIP	2695	0.0465979	17.149	6.24191	0.363981	37.2234	0		789	GPC3	2719	-1.38315	-23.3152	-7.6103	0.32641	0.00595499	0	167.926		HALLMARK_INTERFERON_ALPHA_RESPONSE	97	Genes up-regulated in response to alpha interferon proteins.	14	0.1443	1.34e-05	6.69e-05											KORKOLA_EMBRYONIC_CARCINOMA_VS_SEMINOMA_DN	25	Top 25 most highly expressed genes in seminoma relative to embryonic carcinoma tumors.	25	1	1.32e-36	6.26e-34
6918	CHIT1	1118	-0.269257	5.87918	4.20256	0.714822	36.8048	0		1008	KRT14	3861	-1.29576	-3.58198	-1.58398	0.442208	0.00600362	0	166.566		HALLMARK_APICAL_SURFACE	44	Genes encoding proteins over-represented on the apical surface of epithelial cells, e.g., important for cell polarity (apical area).	7	0.1591	0.00108	0.0049											RODWELL_AGING_KIDNEY_UP	487	Genes whose expression increases with age in normal kidney.	89	0.1828	4.75e-36	2.04e-33
5123	DAZL	1618	-0.497189	7.12868	4.56251	0.640022	36.0062	0		15718	DMBT1	1755	0.870806	-4.96371	-2.27546	0.45842	0.00648126	0	154.291		HALLMARK_HEME_METABOLISM	200	Genes involved in metabolism of heme (a cofactor consisting of iron and porphyrin) and erythroblast differentiation.	17	0.085	0.00131	0.00545											LEE_DIFFERENTIATING_T_LYMPHOCYTE	200	Genes enriched at every T lymphocyte differentiation stage compared to the early passage fetal thymic stromal cultures (TSC).	58	0.29	2.57e-35	1.01e-32
16924	GGT8P	645367	1.13711	17.4479	4.73043	0.271117	35.1501	0		4953	MYH6	4624	-0.520545	-6.55444	-2.98023	0.454689	0.00654954	0	152.682		HALLMARK_SPERMATOGENESIS	135	Genes up-regulated during production of male gametes (sperm), as in spermatogenesis.	13	0.0963	0.00155	0.00594											REACTOME_IMMUNE_SYSTEM	933	Genes involved in Immune System	124	0.1329	3.76e-35	1.37e-32
1614	SLC5A7	60482	-1.10935	20.3759	5.68449	0.278981	32.4929	0		1017	TM4SF20	79853	-1.29258	-4.25877	-1.73091	0.406435	0.00674616	0	148.233																			JAATINEN_HEMATOPOIETIC_STEM_CELL_DN	226	Genes down-regulated in CD133+ [GeneID=8842] cells (hematopoietic stem cells, HSC) compared to the CD133- cells.	59	0.2611	4.13e-33	1.39e-30
10139	LOC442308	442308	0.109117	13.0478	4.28041	0.328057	32.074	0		4619	HABP2	3026	-0.566379	-10.2256	-5.10433	0.499173	0.00698901	0	143.082																			BENPORATH_ES_WITH_H3K27ME3	1118	Set 'H3K27 bound': genes posessing the trimethylated H3K27 (H3K27me3) mark in their promoters in human embryonic stem cells, as identified by ChIP on chip.	128	0.1145	8.64e-30	2.72e-27
14575	AWAT2	158835	0.679719	18.0718	4.72665	0.261549	31.5728	0		6956	KRT13	3860	-0.264504	-5.56569	-2.87565	0.516674	0.00782708	0	127.761		Gene/Gene Set Overlap Matrix																	WIELAND_UP_BY_HBV_INFECTION	101	Genes induced in the liver during hepatitis B (HBV) viral clearance in chimpanzees.	39	0.3861	1.46e-29	4.27e-27
386	ANKRD26P1	124149	-1.613	18.3644	6.17879	0.336454	30.8445	0		11252	GPC4	2239	0.240635	-27.1431	-7.35492	0.270968	0.00898544	0	111.291																			MARSON_BOUND_BY_FOXP3_STIMULATED	1022	Genes with promoters bound by FOXP3 [GeneID=50943] in hybridoma cells stimulated by PMA [PubChem=4792] and ionomycin [PubChem=3733].	121	0.1184	1.54e-29	4.27e-27
9716	TSPY1	7258	0.0595868	6.81997	3.33062	0.488362	30.803	0		9417	CYP2W1	54905	0.0248308	-6.74158	-3.40519	0.505103	0.00924697	0	108.143		Entrez Gene Id	Gene Symbol	Gene Description	HALLMARK_ALLOGRAFT_REJECTION	HALLMARK_INTERFERON_GAMMA_RESPONSE	HALLMARK_KRAS_SIGNALING_UP	HALLMARK_INFLAMMATORY_RESPONSE	HALLMARK_KRAS_SIGNALING_DN	HALLMARK_COMPLEMENT	HALLMARK_IL2_STAT5_SIGNALING	HALLMARK_TNFA_SIGNALING_VIA_NFKB	HALLMARK_IL6_JAK_STAT3_SIGNALING	HALLMARK_INTERFERON_ALPHA_RESPONSE	HALLMARK_APICAL_SURFACE	HALLMARK_HEME_METABOLISM	HALLMARK_SPERMATOGENESIS		HELLER_SILENCED_BY_METHYLATION_UP	282	Genes up-regulated in at least one of three multiple myeloma (MM) cell lines treated with the DNA hypomethylating agent decitabine (5-aza-2'-deoxycytidine) [PubChem=451668].	61	0.2163	2.9e-29	7.62e-27
3215	TSPY4	728395	-0.780576	10.0753	5.16107	0.512251	30.155	0		17151	KRT5	3852	1.20105	-3.77237	-2.0728	0.549468	0.00957505	0	104.438		6352	CCL5	chemokine (C-C motif) ligand 5	HALLMARK_ALLOGRAFT_REJECTION	HALLMARK_INTERFERON_GAMMA_RESPONSE		HALLMARK_INFLAMMATORY_RESPONSE		HALLMARK_COMPLEMENT		HALLMARK_TNFA_SIGNALING_VIA_NFKB							SANSOM_APC_TARGETS_DN	366	Top genes down-regulated at day 5 of Cre-Lox induced APC [GeneID=324] knockout in the intestine.	69	0.1885	4.58e-29	1.14e-26
15120	GDPD4	220032	0.766226	15.8734	4.79031	0.301783	29.1078	0		13124	STMN2	11075	0.474855	-8.64916	-3.6799	0.425463	0.00968607	0	103.241		3937	LCP2	lymphocyte cytosolic protein 2 (SH2 domain containing leukocyte protein of 76kDa)	HALLMARK_ALLOGRAFT_REJECTION	HALLMARK_INTERFERON_GAMMA_RESPONSE		HALLMARK_INFLAMMATORY_RESPONSE		HALLMARK_COMPLEMENT									REACTOME_ADAPTIVE_IMMUNE_SYSTEM	539	Genes involved in Adaptive Immune System	83	0.154	2.95e-28	6.98e-26
10402	KIF25	3834	0.139819	17.2347	5.00956	0.290667	28.6568	0		13150	CST1	1469	0.478204	-10.4337	-5.85716	0.561369	0.00974925	0	102.572		3566	IL4R	interleukin 4 receptor	HALLMARK_ALLOGRAFT_REJECTION	HALLMARK_INTERFERON_GAMMA_RESPONSE		HALLMARK_INFLAMMATORY_RESPONSE			HALLMARK_IL2_STAT5_SIGNALING		HALLMARK_IL6_JAK_STAT3_SIGNALING	HALLMARK_INTERFERON_ALPHA_RESPONSE					BOYLAN_MULTIPLE_MYELOMA_C_D_DN	252	Genes down-regulated both in group C and D of tumors arising from overexpression of BCL2L1 and MYC [GeneID=598;4609] in plasma cells.	56	0.2222	1.32e-27	2.96e-25
463	DCAF4L2	138009	-1.55706	12.2984	6.2572	0.50878	28.5389	0		10592	CCKBR	887	0.16211	-10.1835	-4.3716	0.429284	0.00997997	0	100.201		3560	IL2RB	interleukin 2 receptor, beta	HALLMARK_ALLOGRAFT_REJECTION	HALLMARK_INTERFERON_GAMMA_RESPONSE		HALLMARK_INFLAMMATORY_RESPONSE			HALLMARK_IL2_STAT5_SIGNALING				HALLMARK_APICAL_SURFACE				BENPORATH_EED_TARGETS	1062	Set 'Eed targets': genes identified by ChIP on chip as targets of the Polycomb protein EED [GeneID=8726] in human embryonic stem cells.	119	0.1121	6.44e-27	1.38e-24
12771	NAA11	84779	0.428786	22.3401	5.56988	0.249322	28.4015	0		15827	MAB21L2	10586	0.891446	-6.28217	-2.89476	0.460789	0.00999231	0	100.077		4283	CXCL9	chemokine (C-X-C motif) ligand 9	HALLMARK_ALLOGRAFT_REJECTION	HALLMARK_INTERFERON_GAMMA_RESPONSE		HALLMARK_INFLAMMATORY_RESPONSE					HALLMARK_IL6_JAK_STAT3_SIGNALING						YOSHIMURA_MAPK8_TARGETS_UP	1305	Genes up-regulated in vascular smooth muscle cells (VSMC) by MAPK8 (JNK1) [GeneID=5599].	134	0.1027	1.64e-26	3.36e-24
17763	NLRP9	338321	1.4324	18.6603	5.87757	0.314978	28.3673	0		10905	WIF1	11197	0.199201	-6.75308	-3.09245	0.457932	0.0104962	0	95.2722		958	CD40	CD40 molecule, TNF receptor superfamily member 5	HALLMARK_ALLOGRAFT_REJECTION	HALLMARK_INTERFERON_GAMMA_RESPONSE		HALLMARK_INFLAMMATORY_RESPONSE											WANG_RESPONSE_TO_GSK3_INHIBITOR_SB216763_UP	397	Genes up-regulated in RS4;11 cells (MLL, mixed lineage leukemia) in response to SB216763 [PubChem=176158], an inhibitor of GSK3B [GeneID=2932].	67	0.1688	2.3e-25	4.54e-23
5935	GABRA3	2556	-0.391121	13.8758	4.92806	0.355155	28.2295	0		9038	SLC39A5	283375	-0.0192445	-8.65263	-4.52328	0.522763	0.0105819	0	94.5008		3001	GZMA	granzyme A (granzyme 1, cytotoxic T-lymphocyte-associated serine esterase 3)	HALLMARK_ALLOGRAFT_REJECTION	HALLMARK_INTERFERON_GAMMA_RESPONSE				HALLMARK_COMPLEMENT									HELLER_HDAC_TARGETS_SILENCED_BY_METHYLATION_UP	461	Genes up-regulated in multiple myeloma (MM) cell lines treated with both decitabine [PubChem=451668] TSA [PubChem=5562].	71	0.154	2.35e-24	4.45e-22
6258	MUC21	394263	-0.350488	18.4523	5.4807	0.29702	27.9703	0		9110	TM4SF4	7104	-0.0108165	-7.45585	-3.34275	0.44834	0.0106755	0	93.6721		3662	IRF4	interferon regulatory factor 4	HALLMARK_ALLOGRAFT_REJECTION	HALLMARK_INTERFERON_GAMMA_RESPONSE					HALLMARK_IL2_STAT5_SIGNALING								ZHENG_BOUND_BY_FOXP3	491	Genes whose promoters are bound by FOXP3 [GeneID=50943] based an a ChIP-chip analysis.	73	0.1487	4.66e-24	8.47e-22
12461	ELOVL3	83401	0.389001	21.3453	5.00971	0.234699	26.4972	0		13804	VTN	7448	0.567101	-10.466	-5.37061	0.513146	0.0106819	0	93.6167		972	CD74	CD74 molecule, major histocompatibility complex, class II invariant chain	HALLMARK_ALLOGRAFT_REJECTION	HALLMARK_INTERFERON_GAMMA_RESPONSE								HALLMARK_INTERFERON_ALPHA_RESPONSE					FLECHNER_BIOPSY_KIDNEY_TRANSPLANT_REJECTED_VS_OK_UP	87	Genes up-regulated in kidney biopsies from patients with acute transplant rejection compared to the biopsies from patients with well functioning kidneys more than 1-year post transplant.	32	0.3678	9.83e-24	1.72e-21
12869	TSPY3	728137	0.441567	7.49483	4.41974	0.589705	26.229	0		1052	SPOCK3	50859	-1.27999	-8.97986	-3.96393	0.441424	0.0108159	0	92.4566		3108	HLA-DMA	major histocompatibility complex, class II, DM alpha	HALLMARK_ALLOGRAFT_REJECTION	HALLMARK_INTERFERON_GAMMA_RESPONSE													ICHIBA_GRAFT_VERSUS_HOST_DISEASE_35D_UP	131	Hepatic graft versus host disease (GVHD), day 35: genes up-regulated in allogeneic vs syngeneic bone marrow transplant.	38	0.2901	1.26e-23	2.13e-21
2995	BNC1	646	-0.818836	20.7929	5.03103	0.241958	26.2091	0		6700	LCN15	389812	-0.29569	-7.40534	-3.11082	0.420078	0.0108211	0	92.4122		3117	HLA-DQA1	major histocompatibility complex, class II, DQ alpha 1	HALLMARK_ALLOGRAFT_REJECTION	HALLMARK_INTERFERON_GAMMA_RESPONSE													MARSON_BOUND_BY_FOXP3_UNSTIMULATED	1229	Genes with promoters bound by FOXP3 [GeneID=50943] in unstimulated hybridoma cells.	122	0.0993	5.97e-23	9.73e-21
8324	LOC285780	285780	-0.102273	9.80536	3.44123	0.350954	25.8023	0		16702	FOXJ1	2302	1.07989	-22.2755	-6.8444	0.307262	0.0110634	0	90.3882		6775	STAT4	signal transducer and activator of transcription 4	HALLMARK_ALLOGRAFT_REJECTION	HALLMARK_INTERFERON_GAMMA_RESPONSE													REACTOME_RNA_POL_I_PROMOTER_OPENING	62	Genes involved in RNA Polymerase I Promoter Opening	27	0.4355	1.41e-22	2.22e-20
15556	MAGEC3	139081	0.84148	19.6577	4.81837	0.245113	25.3556	0		8728	BCHE	590	-0.0551066	-9.0602	-4.02813	0.444596	0.011088	0	90.1874		1520	CTSS	cathepsin S	HALLMARK_ALLOGRAFT_REJECTION		HALLMARK_KRAS_SIGNALING_UP			HALLMARK_COMPLEMENT									BENPORATH_SUZ12_TARGETS	1038	Set 'Suz12 targets': genes identified by ChIP on chip as targets of the Polycomb protein SUZ12 [GeneID=23512] in human embryonic stem cells.	109	0.105	1.73e-22	2.63e-20
15920	ZCCHC16	340595	0.909288	18.8124	5.02367	0.26704	25.1923	0		17541	OLFM4	10562	1.33526	-6.27781	-3.52547	0.561577	0.0112802	0	88.6509		3561	IL2RG	interleukin 2 receptor, gamma	HALLMARK_ALLOGRAFT_REJECTION		HALLMARK_KRAS_SIGNALING_UP						HALLMARK_IL6_JAK_STAT3_SIGNALING		HALLMARK_APICAL_SURFACE				KEGG_HEMATOPOIETIC_CELL_LINEAGE	88	Hematopoietic cell lineage	31	0.3523	2.23e-22	3.29e-20
12148	PXDNL	137902	0.349605	15.1127	5.20917	0.344689	23.5437	0		12579	TTR	7276	0.403892	-4.77445	-2.60105	0.544786	0.0113036	0	88.4673		3689	ITGB2	integrin, beta 2 (complement component 3 receptor 3 and 4 subunit)	HALLMARK_ALLOGRAFT_REJECTION		HALLMARK_KRAS_SIGNALING_UP												CHYLA_CBFA2T3_TARGETS_UP	387	Genes up-regulated in immature bone marrow progenitor cells upon knock out of CBFA2T3 [GeneID=863].	62	0.1602	2.39e-22	3.42e-20
4938	TFDP3	51270	-0.522572	13.6052	4.88353	0.358945	23.4428	0		8279	CSH1	1442	-0.107566	-8.87818	-4.26366	0.48024	0.0115986	0	86.2175		9734	HDAC9	histone deacetylase 9	HALLMARK_ALLOGRAFT_REJECTION		HALLMARK_KRAS_SIGNALING_UP												KEGG_CELL_ADHESION_MOLECULES_CAMS	134	Cell adhesion molecules (CAMs)	37	0.2761	3.25e-22	4.52e-20
1893	GLYATL2	219970	-1.04003	8.64664	3.86922	0.447483	23.3554	0		4330	KRT6A	3853	-0.607622	-3.95023	-1.78798	0.452627	0.0122292	0	81.7717		3593	IL12B	interleukin 12B (natural killer cell stimulatory factor 2, cytotoxic lymphocyte maturation factor 2, p40)	HALLMARK_ALLOGRAFT_REJECTION			HALLMARK_INFLAMMATORY_RESPONSE	HALLMARK_KRAS_SIGNALING_DN			HALLMARK_TNFA_SIGNALING_VIA_NFKB							FARMER_BREAST_CANCER_CLUSTER_1	44	Cluster 1: interferon, T and B lymphocyte genes clustered together across breast cancer samples.	23	0.5227	9.49e-22	1.28e-19
10388	DCAF8L1	139425	0.138214	12.0204	3.79293	0.315541	22.4801	0		2887	CTSE	1510	-0.837945	-10.9447	-4.80125	0.438682	0.0122904	0	81.3645		3606	IL18	interleukin 18 (interferon-gamma-inducing factor)	HALLMARK_ALLOGRAFT_REJECTION			HALLMARK_INFLAMMATORY_RESPONSE				HALLMARK_TNFA_SIGNALING_VIA_NFKB							PEREZ_TP53_TARGETS	1174	Genes up-regulated in the HMEC cells (primary mammary epithelium) upon expression of TP53 [GeneID=7157] off adenoviral vector.	116	0.0988	1.05e-21	1.38e-19
15870	MS4A12	54860	0.899778	9.48288	3.48052	0.367032	22.2076	0		7161	CA4	762	-0.239818	-20.2284	-6.40844	0.316805	0.0124736	0	80.1692		8807	IL18RAP	interleukin 18 receptor accessory protein	HALLMARK_ALLOGRAFT_REJECTION			HALLMARK_INFLAMMATORY_RESPONSE											TONKS_TARGETS_OF_RUNX1_RUNX1T1_FUSION_HSC_DN	187	Genes down-regulated in normal hematopoietic progenitors by RUNX1-RUNX1T1 [GeneID=861;862] fusion.	42	0.2246	3.02e-21	3.85e-19
283	TSPYL6	388951	-1.70477	16.1351	6.10859	0.378589	21.8809	0		11696	C20orf200	253868	0.29408	-14.8355	-5.18581	0.349555	0.0125413	0	79.7363		959	CD40LG	CD40 ligand	HALLMARK_ALLOGRAFT_REJECTION				HALLMARK_KRAS_SIGNALING_DN	HALLMARK_COMPLEMENT									PUJANA_ATM_PCC_NETWORK	1442	Genes constituting the ATM-PCC network of transcripts whose expression positively correlated (Pearson correlation coefficient, PCC >= 0.4) with that of ATM [GeneID=472] across a compendium of normal tissues.	131	0.0908	3.65e-21	4.55e-19
1939	PIWIL1	9271	-1.02926	10.1172	5.01081	0.495276	21.5554	0		12588	DCX	1641	0.405001	-8.22163	-3.94913	0.480334	0.0125438	0	79.7205		941	CD80	CD80 molecule	HALLMARK_ALLOGRAFT_REJECTION				HALLMARK_KRAS_SIGNALING_DN			HALLMARK_TNFA_SIGNALING_VIA_NFKB							MEISSNER_NPC_HCP_WITH_H3_UNMETHYLATED	536	Genes with high-CpG-density promoters (HCP) that have no histone H3 methylation marks in neural precursor cells (NPC).	72	0.1343	3.92e-21	4.75e-19
10075	DMRT1	1761	0.101677	17.512	5.98202	0.341596	21.4109	0		12077	PKP1	5317	0.340835	-12.5229	-4.56701	0.364692	0.0126369	0	79.1334		3458	IFNG	interferon, gamma	HALLMARK_ALLOGRAFT_REJECTION				HALLMARK_KRAS_SIGNALING_DN										REACTOME_AMYLOIDS	83	Genes involved in Amyloids	29	0.3494	6.53e-21	7.72e-19
122	MLNR	2862	-1.93084	14.2724	4.14952	0.290738	21.1722	0		13320	GABRP	2568	0.500991	-11.4725	-4.62484	0.403124	0.0126604	0	78.9866		717	C2	complement component 2	HALLMARK_ALLOGRAFT_REJECTION					HALLMARK_COMPLEMENT									REACTOME_IMMUNOREGULATORY_INTERACTIONS_BETWEEN_A_LYMPHOID_AND_A_NON_LYMPHOID_CELL	70	Genes involved in Immunoregulatory interactions between a Lymphoid and a non-Lymphoid cell	27	0.3857	6.89e-21	7.95e-19
14429	OTUD6A	139562	0.657542	7.18822	3.27595	0.455739	20.9733	0		2703	KRT17	3872	-0.871197	-11.414	-5.19134	0.454821	0.0129231	0	77.3807		7454	WAS	Wiskott-Aldrich syndrome (eczema-thrombocytopenia)	HALLMARK_ALLOGRAFT_REJECTION					HALLMARK_COMPLEMENT									LINDGREN_BLADDER_CANCER_CLUSTER_2B	392	Genes specifically up-regulated in Cluster IIb of urothelial cell carcinom (UCC) tumors.	60	0.1531	1.19e-20	1.33e-18
1387	ANKRD2	26287	-1.17219	17.3628	5.16423	0.297431	20.5983	0		6827	LGI1	9211	-0.280313	-14.8776	-4.86922	0.327285	0.0130949	0	76.3658		3559	IL2RA	interleukin 2 receptor, alpha	HALLMARK_ALLOGRAFT_REJECTION						HALLMARK_IL2_STAT5_SIGNALING		HALLMARK_IL6_JAK_STAT3_SIGNALING						MIKKELSEN_MEF_HCP_WITH_H3K27ME3	590	Genes with high-CpG-density promoters (HCP) bearing histone H3 trimethylation mark at K27 (H3K27me3) in MEF cells (embryonic fibroblast).	75	0.1271	1.58e-20	1.74e-18
16267	HDC	3067	0.980284	14.7712	4.79279	0.324467	19.7419	0		12345	F2	2147	0.374191	-8.70748	-4.01182	0.460733	0.0134072	0	74.5865		4050	LTB	lymphotoxin beta (TNF superfamily, member 3)	HALLMARK_ALLOGRAFT_REJECTION						HALLMARK_IL2_STAT5_SIGNALING		HALLMARK_IL6_JAK_STAT3_SIGNALING						PID_TCR_PATHWAY	66	TCR signaling in na&#xef;ve CD4+ T cells	26	0.3939	1.92e-20	2.06e-18
4606	ZAN	7455	-0.568229	14.6783	5.11793	0.348673	19.3722	0		13762	CDHR5	53841	0.561291	-5.93148	-2.90649	0.490011	0.0138427	0	72.2401		7124	TNF	tumor necrosis factor	HALLMARK_ALLOGRAFT_REJECTION							HALLMARK_TNFA_SIGNALING_VIA_NFKB	HALLMARK_IL6_JAK_STAT3_SIGNALING						MARKEY_RB1_ACUTE_LOF_DN	226	Genes down-regulated in adult fibroblasts with inactivated RB1 [GeneID=5925] by Cre-lox: acute loss of function (LOF) of RB1.	45	0.1991	2.01e-20	2.11e-18
18249	ABCB5	340273	1.80193	12.8764	3.9532	0.307013	19.3473	0		3644	MAB21L1	4081	-0.711058	-7.4059	-3.01682	0.407354	0.0140261	0	71.2959		3594	IL12RB1	interleukin 12 receptor, beta 1	HALLMARK_ALLOGRAFT_REJECTION								HALLMARK_IL6_JAK_STAT3_SIGNALING						REACTOME_MEIOTIC_RECOMBINATION	86	Genes involved in Meiotic Recombination	29	0.3372	2.05e-20	2.11e-18
10116	MAGEC2	51438	0.10654	14.6733	6.44844	0.439466	18.6737	0		10664	PTPRD	5789	0.170616	-25.7201	-6.64831	0.258487	0.0141938	0	70.4532		2634	GBP2	guanylate binding protein 2, interferon-inducible	HALLMARK_ALLOGRAFT_REJECTION									HALLMARK_INTERFERON_ALPHA_RESPONSE					HADDAD_B_LYMPHOCYTE_PROGENITOR	293	Genes up-regulated in hematopoietic progenitor cells (HPC) of B lymphocyte lineage CD34+CD45RA+CD10+ [GeneID=947;5788;4311].	51	0.1741	3.05e-20	3.07e-18
8205	ALOX15B	247	-0.116272	5.34874	2.53024	0.473054	18.665	0		6467	ERBB4	2066	-0.324328	-8.47871	-3.78293	0.446168	0.0142093	0	70.3764		961	CD47	CD47 molecule	HALLMARK_ALLOGRAFT_REJECTION									HALLMARK_INTERFERON_ALPHA_RESPONSE					LIAN_LIPA_TARGETS_6M	74	Genes up-regulated at 6 months of age in lungs from LIPA [GeneID=3988] knockout mice, which display pulmonary pathology.	27	0.3649	3.86e-20	3.8e-18
15258	RNASE10	338879	0.789242	12.3489	4.08151	0.330516	18.4172	0		11175	FOXD3	27022	0.231345	-11.1917	-5.24045	0.468242	0.0142199	0	70.3242		2533	FYB	FYN binding protein	HALLMARK_ALLOGRAFT_REJECTION														KEGG_CYTOKINE_CYTOKINE_RECEPTOR_INTERACTION	267	Cytokine-cytokine receptor interaction	48	0.1798	9.73e-20	9.39e-18
17407	C12orf40	283461	1.28478	17.5711	4.56133	0.259593	17.885	0		14447	PLA2G12B	84647	0.660261	-9.32912	-3.78874	0.40612	0.0142286	0	70.281		5788	PTPRC	protein tyrosine phosphatase, receptor type, C	HALLMARK_ALLOGRAFT_REJECTION														BOSCO_TH1_CYTOTOXIC_MODULE	114	Genes representing Th1 / cytotoxic module in sputum during asthma exacerbations.	32	0.2807	1.21e-19	1.14e-17
13554	PLA2G2D	26279	0.532923	10.7111	5.01778	0.468465	17.7025	0		657	TBR1	10716	-1.44437	-4.89466	-1.77196	0.362019	0.014293	0	69.9642		356	FASLG	Fas ligand (TNF superfamily, member 6)	HALLMARK_ALLOGRAFT_REJECTION														REACTOME_MEIOSIS	116	Genes involved in Meiosis	32	0.2759	2.15e-19	1.99e-17
10729	IRX1	79192	0.1782	8.19315	4.03835	0.492893	17.4633	0		3214	HMGCS2	3158	-0.780759	-7.64092	-4.26037	0.557573	0.0146052	0	68.4688		914	CD2	CD2 molecule	HALLMARK_ALLOGRAFT_REJECTION														LIAN_LIPA_TARGETS_3M	59	Genes up-regulated at 3 months of age in lungs from LIPA [GeneID=3988] knockout mice, which display pulmonary pathology.	24	0.4068	2.26e-19	2.05e-17
6856	OR7E24	26648	-0.276772	15.5836	4.59607	0.29493	17.3206	0		1613	ALPI	248	-1.10963	-8.30553	-3.5083	0.422405	0.0147599	0	67.7512		5579	PRKCB	protein kinase C, beta	HALLMARK_ALLOGRAFT_REJECTION														ZWANG_TRANSIENTLY_UP_BY_1ST_EGF_PULSE_ONLY	1839	Genes transiently induced only by the first pulse of EGF [GeneID =1950] in 184A1 cells (mammary epithelium).	149	0.081	2.83e-19	2.49e-17
8826	PNLDC1	154197	-0.0438001	12.3025	4.91307	0.399357	17.3047	0		3293	RSPO2	340419	-0.76778	-8.859	-3.97559	0.448763	0.0151671	0	65.9321		5199	CFP	complement factor properdin	HALLMARK_ALLOGRAFT_REJECTION														DODD_NASOPHARYNGEAL_CARCINOMA_UP	1821	Genes up-regulated in nasopharyngeal carcinoma (NPC) compared to the normal tissue.	148	0.0813	2.85e-19	2.49e-17
652	SLC43A1	8501	-1.44695	26.3355	4.14916	0.15755	16.6795	0		4862	CLDN2	9075	-0.532944	-7.24269	-3.89611	0.537937	0.0156515	0	63.8917		10225	CD96	CD96 molecule	HALLMARK_ALLOGRAFT_REJECTION														DEURIG_T_CELL_PROLYMPHOCYTIC_LEUKEMIA_DN	320	Genes down-regulated in T-PLL cells (T-cell prolymphocytic leukemia) bearing the inv(14)/t(14:14) chromosomal aberration.	52	0.1625	3.02e-19	2.6e-17
18255	KCNA2	3737	1.8111	16.7349	3.92982	0.234828	16.3025	0		1943	C20orf56	140828	-1.02832	-7.85565	-4.21268	0.536261	0.0169673	0	58.937		10261	IGSF6	immunoglobulin superfamily, member 6	HALLMARK_ALLOGRAFT_REJECTION														REACTOME_RNA_POL_I_TRANSCRIPTION	89	Genes involved in RNA Polymerase I Transcription	28	0.3146	7.72e-19	6.52e-17
14412	PAGE5	90737	0.654986	6.93003	3.7188	0.536621	15.753	0		6891	SOX11	6664	-0.272553	-15.4728	-5.90464	0.381614	0.0170683	0	58.5882		10333	TLR6	toll-like receptor 6	HALLMARK_ALLOGRAFT_REJECTION														GAVIN_FOXP3_TARGETS_CLUSTER_P3	160	Cluster P3 of genes with similar expression profiles in peripheral T lymphocytes after FOXP3 [GeneID=50943] loss of function (LOF).	36	0.225	1.91e-18	1.58e-16
16624	SNX31	169166	1.0606	8.9885	3.82428	0.425464	15.7094	0		13389	ANKRD1	27063	0.51013	-11.9865	-4.40891	0.367822	0.017091	0	58.5103		1234	CCR5	chemokine (C-C motif) receptor 5	HALLMARK_ALLOGRAFT_REJECTION														REACTOME_GENERATION_OF_SECOND_MESSENGER_MOLECULES	27	Genes involved in Generation of second messenger molecules	17	0.6296	2.47e-18	2.02e-16
17662	UTS2D	257313	1.38542	10.3825	3.29256	0.317128	15.6056	0		14835	CER1	9350	0.719921	-8.60085	-4.167	0.484487	0.0170995	0	58.4812		2268	FGR	Gardner-Rasheed feline sarcoma viral (v-fgr) oncogene homolog	HALLMARK_ALLOGRAFT_REJECTION														VILIMAS_NOTCH1_TARGETS_UP	52	Genes up-regulated in bone marrow progenitors by constitutively active NOTCH1 [GeneID=4851].	22	0.4231	2.54e-18	2.04e-16
13813	SMEK3P	139420	0.568303	11.064	4.42258	0.399726	15.5067	0		4879	APOA4	337	-0.530627	-7.24274	-3.78576	0.522697	0.0173856	0	57.5189		27240	SIT1	signaling threshold regulating transmembrane adaptor 1	HALLMARK_ALLOGRAFT_REJECTION														ACEVEDO_METHYLATED_IN_LIVER_CANCER_DN	940	Genes whose DNA is hyper-methylated in hepatocellular carcinoma (HCC) compared to normal liver.	94	0.1	3.87e-18	3.05e-16
4873	VSX2	338917	-0.531482	5.66406	2.64614	0.46718	15.4601	0		15820	AGT	183	0.890144	-10.8115	-4.60244	0.425697	0.0175878	0	56.8576		2833	CXCR3	chemokine (C-X-C motif) receptor 3	HALLMARK_ALLOGRAFT_REJECTION														KUMAR_TARGETS_OF_MLL_AF9_FUSION	405	Myeloid leukemia model in mice with germ-line MLL-AF9 fusion knock-in [GeneID=4297;4300]: genes changed in comparison among the leukemic, preleukemic and wild-type animals.	57	0.1407	5.92e-18	4.59e-16
8602	HCN4	10021	-0.069743	19.2891	4.1247	0.213836	15.4255	0		17339	DSCR6	53820	1.26105	-19.8701	-5.29188	0.266324	0.0176323	0	56.7141		3109	HLA-DMB	major histocompatibility complex, class II, DM beta	HALLMARK_ALLOGRAFT_REJECTION														REACTOME_PACKAGING_OF_TELOMERE_ENDS	48	Genes involved in Packaging Of Telomere Ends	21	0.4375	6.39e-18	4.88e-16
4456	AQP6	363	-0.589418	16.1923	4.55935	0.281576	15.2439	0		16121	LMX1A	4009	0.949687	-8.90596	-3.34239	0.375298	0.0177034	0	56.4862		3111	HLA-DOA	major histocompatibility complex, class II, DO alpha	HALLMARK_ALLOGRAFT_REJECTION														KEGG_ALLOGRAFT_REJECTION	38	Allograft rejection	19	0.5	1.01e-17	7.57e-16
543	IRX6	79190	-1.50723	10.0769	3.82221	0.379305	15.1323	0		9903	CYTL1	54360	0.0814433	-11.5613	-4.54895	0.393462	0.0180983	0	55.2537		3112	HLA-DOB	major histocompatibility complex, class II, DO beta	HALLMARK_ALLOGRAFT_REJECTION														KRIGE_RESPONSE_TO_TOSEDOSTAT_24HR_UP	783	Genes up-regulated in HL-60 cells (acute promyelocytic leukemia, APL) after treatment with the aminopeptidase inhibitor tosedostat (CHR-2797) [PubChem=15547703] for 24 h.	83	0.106	1.2e-17	8.87e-16
3347	PCP4L1	654790	-0.758908	3.80008	1.90029	0.500066	15.0026	0		9728	KCNJ13	3769	0.0609851	-11.8294	-4.04236	0.341722	0.0181274	0	55.1651		3122	HLA-DRA	major histocompatibility complex, class II, DR alpha	HALLMARK_ALLOGRAFT_REJECTION														WILENSKY_RESPONSE_TO_DARAPLADIB	29	Atherosclerotic process genes whose coronary expression changed after darapladib [PubChem=9939609] treatment.	17	0.5862	1.42e-17	1.03e-15
3335	HIST1H3C	8352	-0.76088	14.005	3.64912	0.260558	14.7029	0		6270	C20orf114	92747	-0.348941	-4.32731	-1.77044	0.409131	0.0183361	0	54.5373		3603	IL16	interleukin 16	HALLMARK_ALLOGRAFT_REJECTION														ODONNELL_TARGETS_OF_MYC_AND_TFRC_UP	83	Genes down-regulated in P493-6 cells (B lymphocyte, Burkitt's lymphoma model) by MYC [GeneID=4609] and up-regulated by RNAi knockdown of TFRC [GeneID=7037].	26	0.3133	1.53e-17	1.09e-15
16657	HGC6.3	100128124	1.0687	17.7919	4.30569	0.242003	14.5311	0		5776	SEMA3E	9723	-0.411513	-14.9951	-5.48907	0.366058	0.0183461	0	54.5074		3683	ITGAL	integrin, alpha L (antigen CD11A (p180), lymphocyte function-associated antigen 1; alpha polypeptide)	HALLMARK_ALLOGRAFT_REJECTION														REACTOME_GENERIC_TRANSCRIPTION_PATHWAY	352	Genes involved in Generic Transcription Pathway	52	0.1477	2.07e-17	1.46e-15
17022	DGAT2L6	347516	1.16365	14.9954	3.41961	0.228043	14.0198	0		1479	GSG1	83445	-1.14599	-8.54251	-4.03951	0.472871	0.0187571	0	53.3131		3702	ITK	IL2-inducible T-cell kinase	HALLMARK_ALLOGRAFT_REJECTION														PID_IL12_2PATHWAY	63	IL12-mediated signaling events	23	0.3651	2.26e-17	1.57e-15
5596	DNASE1L3	1776	-0.43481	11.6064	3.73977	0.322216	13.4284	0		5869	MPPED2	744	-0.399426	-23.1545	-5.97004	0.257835	0.0189596	0	52.7436		4065	LY75	lymphocyte antigen 75	HALLMARK_ALLOGRAFT_REJECTION														BASSO_CD40_SIGNALING_UP	101	Gene up-regulated by CD40 [GeneID=958] signaling in Ramos cells (EBV negative Burkitt lymphoma).	28	0.2772	3.26e-17	2.24e-15
10312	SH2D4B	387694	0.129336	16.8273	3.88261	0.230733	13.2183	0		11456	SLITRK6	84189	0.265075	-7.84957	-3.7349	0.475809	0.0190045	0	52.6192		50852	TRAT1	T cell receptor associated transmembrane adaptor 1	HALLMARK_ALLOGRAFT_REJECTION														KEGG_PRIMARY_IMMUNODEFICIENCY	35	Primary immunodeficiency	18	0.5143	3.8e-17	2.57e-15
7805	?	340602	-0.163504	15.9187	5.22713	0.328365	13.2011	0		10827	SLC17A4	10050	0.189979	-5.30007	-2.18243	0.411773	0.0191114	0	52.3247		5582	PRKCG	protein kinase C, gamma	HALLMARK_ALLOGRAFT_REJECTION														ALTEMEIER_RESPONSE_TO_LPS_WITH_MECHANICAL_VENTILATION	128	Genes up-regulated in lung tissue upon LPS aspiration with mechanical ventilation (MV) compared to control (PBS aspiration without MV).	31	0.2422	4.66e-17	3.1e-15
1023	LOC84931	84931	-1.29033	13.6083	4.10548	0.30169	12.9732	0		17631	CRABP2	1382	1.37206	-20.0518	-6.19564	0.308982	0.0191935	0	52.101		56253	CRTAM	cytotoxic and regulatory T cell molecule	HALLMARK_ALLOGRAFT_REJECTION														REACTOME_MEIOTIC_SYNAPSIS	73	Genes involved in Meiotic Synapsis	24	0.3288	7.52e-17	4.94e-15
9312	FTHL17	53940	0.0126395	13.4834	4.12155	0.305677	12.8869	0		4487	CCL25	6370	-0.585024	-3.95973	-1.51929	0.383686	0.0194805	0	51.3333		6363	CCL19	chemokine (C-C motif) ligand 19	HALLMARK_ALLOGRAFT_REJECTION														KEGG_GRAFT_VERSUS_HOST_DISEASE	42	Graft-versus-host disease	19	0.4524	1.11e-16	7.17e-15
17347	ZNF705D	728957	1.26367	13.3238	4.25309	0.31921	12.7216	0		7405	TMEM184A	202915	-0.210496	-20.3114	-6.14934	0.302753	0.0198544	0	50.3666		6688	SPI1	spleen focus forming virus (SFFV) proviral integration oncogene spi1	HALLMARK_ALLOGRAFT_REJECTION														KEGG_INTESTINAL_IMMUNE_NETWORK_FOR_IGA_PRODUCTION	48	Intestinal immune network for IgA production	20	0.4167	1.27e-16	8.11e-15
2045	RSPH10B2	728194	-1.00537	15.9002	3.93213	0.2473	12.5917	0		14716	UPK1B	7348	0.701443	-9.20449	-3.79511	0.41231	0.0198737	0	50.3179		729230	CCR2	chemokine (C-C motif) receptor 2	HALLMARK_ALLOGRAFT_REJECTION														VERHAAK_AML_WITH_NPM1_MUTATED_DN	246	Genes down-regulated in acute myeloid leukemia (AML) patients with mutated NPM1 [GeneID=4869].	42	0.1707	1.3e-16	8.22e-15
13485	IGSF5	150084	0.523412	10.5936	3.58708	0.338608	12.4958	0		16895	CDHR2	54825	1.12928	-7.19643	-3.03696	0.42201	0.0199293	0	50.1774		7535	ZAP70	zeta-chain (TCR) associated protein kinase 70kDa	HALLMARK_ALLOGRAFT_REJECTION														MORI_MATURE_B_LYMPHOCYTE_UP	90	Up-regulated genes in the B lymphocyte developmental signature, based on expression profiling of lymphomas from the Emu-myc transgenic mice: the mature B	26	0.2889	1.43e-16	8.89e-15
8436	S100Z	170591	-0.0891965	15.0267	3.96028	0.26355	11.9448	0		959	PITX2	5308	-1.31393	-11.2269	-4.87802	0.434495	0.0201137	0	49.7174		915	CD3D	CD3d molecule, delta (CD3-TCR complex)	HALLMARK_ALLOGRAFT_REJECTION														KEGG_T_CELL_RECEPTOR_SIGNALING_PATHWAY	108	T cell receptor signaling pathway	28	0.2593	2.23e-16	1.37e-14
17450	TRPC5	7224	1.30024	13.9892	3.67704	0.262848	11.9448	0		11669	HSD17B2	3294	0.290784	-8.139	-3.61897	0.444645	0.0202496	0	49.3837		916	CD3E	CD3e molecule, epsilon (CD3-TCR complex)	HALLMARK_ALLOGRAFT_REJECTION														KUROZUMI_RESPONSE_TO_ONCOCYTIC_VIRUS	44	Inflammatory cytokines and their receptors modulated in brain tumors after treatment with an oncocytic virus, a potential anticancer therapy.	19	0.4318	3.25e-16	1.97e-14
7796	PSKH2	85481	-0.164639	12.6355	3.57114	0.282628	11.7735	0		1376	GAD2	2572	-1.17534	-11.5773	-5.12942	0.443059	0.0211604	0	47.258		917	CD3G	CD3g molecule, gamma (CD3-TCR complex)	HALLMARK_ALLOGRAFT_REJECTION														REACTOME_COSTIMULATION_BY_THE_CD28_FAMILY	63	Genes involved in Costimulation by the CD28 family	22	0.3492	3.35e-16	2.01e-14
15523	C1orf186	440712	0.835445	10.3923	3.85663	0.371106	11.7088	0		17838	TDGF3	6998	1.47079	-11.9127	-5.31457	0.446126	0.0212041	0	47.1608		919	CD247	CD247 molecule	HALLMARK_ALLOGRAFT_REJECTION														ODONNELL_TFRC_TARGETS_UP	456	Genes up-regulated in P493-6 cells (B lymphocyte, Burkitt's lymphoma model) upon knockdown of TFRC [GeneID=7037] by RNAi.	58	0.1272	3.4e-16	2.01e-14
11629	TCL1B	9623	0.285866	11.7917	4.8852	0.414293	11.5132	0		1434	ST6GAL2	84620	-1.1586	-11.8962	-4.51326	0.379385	0.0212441	0	47.0719		920	CD4	CD4 molecule	HALLMARK_ALLOGRAFT_REJECTION														REACTOME_DEPOSITION_OF_NEW_CENPA_CONTAINING_NUCLEOSOMES_AT_THE_CENTROMERE	64	Genes involved in Deposition of New CENPA-containing Nucleosomes at the Centromere	22	0.3438	4.93e-16	2.88e-14
18020	PCSK1N	27344	1.58298	14.288	3.8303	0.268078	11.4985	0		13354	TDGF1	6997	0.505538	-11.3536	-5.33131	0.469571	0.0212479	0	47.0635		924	CD7	CD7 molecule	HALLMARK_ALLOGRAFT_REJECTION														REACTOME_RNA_POL_I_RNA_POL_III_AND_MITOCHONDRIAL_TRANSCRIPTION	122	Genes involved in RNA Polymerase I, RNA Polymerase III, and Mitochondrial Transcription	29	0.2377	8.09e-16	4.67e-14
5526	PPP1R14C	81706	-0.443893	11.7715	3.65874	0.310815	11.4789	0		15188	DES	1674	0.777445	-9.7213	-3.35074	0.34468	0.021334	0	46.8736		925	CD8A	CD8a molecule	HALLMARK_ALLOGRAFT_REJECTION														GAURNIER_PSMD4_TARGETS	73	Inflammatory cytokines, chemokines and their cognate receptors up-regulated in THP-1 cells (monocyte) after treatment with PSMD4 [GeneID=5710].	23	0.3151	9.57e-16	5.45e-14
246	CSMD1	64478	-1.74481	15.5172	4.77436	0.307682	11.2556	0		7104	JPH2	57158	-0.246704	-11.5477	-3.97071	0.343852	0.0216344	0	46.2227		926	CD8B	CD8b molecule	HALLMARK_ALLOGRAFT_REJECTION														REACTOME_PD1_SIGNALING	18	Genes involved in PD-1 signaling	13	0.7222	1.66e-15	9.35e-14
16651	SH2D6	284948	1.06723	9.77199	3.06032	0.313173	11.2337	0		9294	SERPINC1	462	0.0105881	-8.23757	-3.20813	0.389451	0.0226285	0	44.192		940	CD28	CD28 molecule	HALLMARK_ALLOGRAFT_REJECTION														NAKAYAMA_SOFT_TISSUE_TUMORS_PCA1_UP	76	Top 100 probe sets contrubuting to the positive side of the 1st principal component; predominantly associated with spindle cell and pleomorphic sarcoma samples.	23	0.3026	2.58e-15	1.44e-13
13850	HIST1H2AJ	8331	0.573394	12.6412	3.36728	0.266373	11.1254	0		5737	AGR2	10551	-0.416555	-6.39955	-3.79277	0.592663	0.0229463	0	43.58		973	CD79A	CD79a molecule, immunoglobulin-associated alpha	HALLMARK_ALLOGRAFT_REJECTION														BOYLAN_MULTIPLE_MYELOMA_PCA1_UP	101	Top up-regulated genes from principal component 1 (PCA1) which captures variation between normal plasma cells and tumors arising from aberrant expression of BCL2L1 and MYC [GeneID=598;4609].	26	0.2574	3.13e-15	1.72e-13
3945	FAM124B	79843	-0.664436	14.7216	3.36457	0.228546	11.1079	0		1844	DIO3	1735	-1.05173	-12.9047	-4.76193	0.369009	0.0231555	0	43.1862		3587	IL10RA	interleukin 10 receptor, alpha		HALLMARK_INTERFERON_GAMMA_RESPONSE	HALLMARK_KRAS_SIGNALING_UP	HALLMARK_INFLAMMATORY_RESPONSE			HALLMARK_IL2_STAT5_SIGNALING								SHEN_SMARCA2_TARGETS_DN	357	Genes whose expression negatively correlated with that of SMARCA2 [GeneID=6595] in prostate cancer samples.	49	0.1373	3.38e-15	1.84e-13
8278	TGIF2LX	90316	-0.107696	9.74028	3.15815	0.324236	11.0735	0		16463	APOC3	345	1.02325	-7.9479	-3.3889	0.426389	0.0231618	0	43.1746		969	CD69	CD69 molecule		HALLMARK_INTERFERON_GAMMA_RESPONSE		HALLMARK_INFLAMMATORY_RESPONSE				HALLMARK_TNFA_SIGNALING_VIA_NFKB							KRIGE_RESPONSE_TO_TOSEDOSTAT_6HR_UP	953	Genes up-regulated in HL-60 cells (acute promyelocytic leukemia, APL) after treatment with the aminopeptidase inhibitor tosedostat (CHR-2797) [PubChem=15547703] for 6 h.	88	0.0923	5.41e-15	2.91e-13
9466	FMN2	56776	0.0306838	17.7814	4.16491	0.234228	10.7815	0		6946	ABCC6P1	653190	-0.265808	-11.4945	-4.12942	0.359252	0.0233289	0	42.8654		64135	IFIH1	interferon induced with helicase C domain 1		HALLMARK_INTERFERON_GAMMA_RESPONSE						HALLMARK_TNFA_SIGNALING_VIA_NFKB		HALLMARK_INTERFERON_ALPHA_RESPONSE					KEGG_TYPE_I_DIABETES_MELLITUS	44	Type I diabetes mellitus	18	0.4091	6.28e-15	3.34e-13
14936	LOC340508	340508	0.736033	14.3106	3.66415	0.256044	10.721	0		5243	HAVCR1	26762	-0.481042	-12.6338	-4.32774	0.342553	0.0233612	0	42.8061		6648	SOD2	superoxide dismutase 2, mitochondrial		HALLMARK_INTERFERON_GAMMA_RESPONSE						HALLMARK_TNFA_SIGNALING_VIA_NFKB							MARTENS_TRETINOIN_RESPONSE_UP	857	Genes up-regulated in NB4 cells (acute promyelocytic leukemia, APL) in response to tretinoin [PubChem=444795]; based on Chip-seq data.	82	0.0957	6.63e-15	3.48e-13
13479	COL17A1	1308	0.522607	12.861	3.69287	0.287138	10.7021	0		14391	NEFM	4741	0.65183	-13.451	-4.70852	0.350049	0.023626	0	42.3263		7127	TNFAIP2	tumor necrosis factor, alpha-induced protein 2		HALLMARK_INTERFERON_GAMMA_RESPONSE						HALLMARK_TNFA_SIGNALING_VIA_NFKB							PID_IL12_STAT4_PATHWAY	33	IL12 signaling mediated by STAT4	16	0.4848	7.31e-15	3.8e-13
15483	TPTE2P3	220115	0.828427	14.9546	3.77119	0.252176	10.7006	0		6559	ACTA1	58	-0.312935	-16.2436	-5.49073	0.338025	0.0237432	0	42.1173		10379	IRF9	interferon regulatory factor 9		HALLMARK_INTERFERON_GAMMA_RESPONSE							HALLMARK_IL6_JAK_STAT3_SIGNALING	HALLMARK_INTERFERON_ALPHA_RESPONSE					TAKEDA_TARGETS_OF_NUP98_HOXA9_FUSION_8D_DN	205	Genes down-regulated in CD34+ [GeneID=947] hematopoetic cells by expression of NUP98-HOXA9 fusion [GeneID=4928;3205] off a retroviral vector at 8 days after transduction.	36	0.1756	7.74e-15	3.98e-13
12141	B3GAT2	135152	0.348737	14.2458	3.84512	0.269913	10.6568	0		6455	GAL	51083	-0.325872	-11.9385	-5.76591	0.482966	0.0240288	0	41.6167		952	CD38	CD38 molecule		HALLMARK_INTERFERON_GAMMA_RESPONSE							HALLMARK_IL6_JAK_STAT3_SIGNALING						SATO_SILENCED_BY_METHYLATION_IN_PANCREATIC_CANCER_1	419	Genes up-regulated in the pancreatic cancer cell lines (AsPC1, Hs766T, MiaPaCa2, Panc1) but not in the non-neoplastic cells (HPDE) by decitabine (5-aza-2'-deoxycytidine) [PubChem=451668].	53	0.1265	8.05e-15	4.09e-13
7711	CT45A5	441521	-0.174561	6.66355	2.48486	0.372904	10.6292	0		7626	CSH2	1443	-0.184691	-8.95996	-4.12626	0.460522	0.0242119	0	41.302		1439	CSF2RB	colony stimulating factor 2 receptor, beta, low-affinity (granulocyte-macrophage)		HALLMARK_INTERFERON_GAMMA_RESPONSE							HALLMARK_IL6_JAK_STAT3_SIGNALING						MORI_LARGE_PRE_BII_LYMPHOCYTE_DN	58	Down-regulated genes in the B lymphocyte developmental signature, based on expression profiling of lymphomas from the Emu-myc transgenic mice: the Large Pre-BII stage.	20	0.3448	9.83e-15	4.89e-13
14431	LOC440461	440461	0.657843	8.0839	2.78061	0.343969	10.4502	0		3010	GPM6A	2823	-0.816245	-3.52951	-1.71428	0.4857	0.0242991	0	41.1538		3669	ISG20	interferon stimulated exonuclease gene 20kDa		HALLMARK_INTERFERON_GAMMA_RESPONSE								HALLMARK_INTERFERON_ALPHA_RESPONSE					FULCHER_INFLAMMATORY_RESPONSE_LECTIN_VS_LPS_DN	463	Genes down-regulated in monocyte-derived dendritic cells (MDDC) after stimulation with galecin-1 (lectin, LGALS1) [GeneID=3956] compared to that with bacterial lipopolysaccharide (LPS).	56	0.121	9.83e-15	4.89e-13
13244	DDX4	54514	0.490775	14.1898	5.10127	0.359503	10.2532	0		12435	REG4	83998	0.385602	-5.79427	-2.53164	0.436921	0.0244609	0	40.8816		23070	FTSJD2	FtsJ methyltransferase domain containing 2		HALLMARK_INTERFERON_GAMMA_RESPONSE								HALLMARK_INTERFERON_ALPHA_RESPONSE					MIKKELSEN_MCV6_HCP_WITH_H3K27ME3	435	Genes with high-CpG-density promoters (HCP) bearing the tri-methylation mark at H3K27 (H3K27me3) in MCV6 cells (embryonic fibroblasts trapped in a differentiated state).	54	0.1241	9.93e-15	4.89e-13
3790	MAGEB16	139604	-0.688135	9.54581	3.09818	0.324559	10.1572	0		16235	MMP13	4322	0.973541	-5.58756	-2.17523	0.389298	0.0246968	0	40.4911		23424	TDRD7	tudor domain containing 7		HALLMARK_INTERFERON_GAMMA_RESPONSE								HALLMARK_INTERFERON_ALPHA_RESPONSE					ICHIBA_GRAFT_VERSUS_HOST_DISEASE_D7_UP	107	Hepatic graft versus host disease (GVHD), day 7: up-regulated in allogeneic vs syngeneic bone marrow transplant.	26	0.243	1.41e-14	6.84e-13
15467	DDIT4L	115265	0.825535	15.5182	3.44266	0.221847	10.1355	0		7609	FOXA1	3169	-0.186679	-6.51166	-3.41253	0.524064	0.0251704	0	39.7292		55601	DDX60	DEAD (Asp-Glu-Ala-Asp) box polypeptide 60		HALLMARK_INTERFERON_GAMMA_RESPONSE								HALLMARK_INTERFERON_ALPHA_RESPONSE					REACTOME_CLASS_A1_RHODOPSIN_LIKE_RECEPTORS	305	Genes involved in Class A/1 (Rhodopsin-like receptors)	44	0.1443	1.42e-14	6.84e-13
5857	C18orf26	284254	-0.400937	11.4144	3.06202	0.268259	10.1313	0		11998	KLHDC7A	127707	0.331001	-15.6885	-4.72348	0.301079	0.0255397	0	39.1547		64761	PARP12	poly (ADP-ribose) polymerase family, member 12		HALLMARK_INTERFERON_GAMMA_RESPONSE								HALLMARK_INTERFERON_ALPHA_RESPONSE					REACTOME_GPCR_DOWNSTREAM_SIGNALING	805	Genes involved in GPCR downstream signaling	78	0.0969	1.57e-14	7.48e-13
12826	MAGEC1	9947	0.436063	13.5905	5.3558	0.394085	10.1169	0		12058	C1orf116	79098	0.338447	-10.3747	-4.15205	0.400207	0.0256817	0	38.9383		29126	CD274	CD274 molecule		HALLMARK_INTERFERON_GAMMA_RESPONSE													PID_CD8_TCR_PATHWAY	53	TCR signaling in na&#xef;ve CD8+ T cells	19	0.3585	2e-14	9.46e-13
2653	TDRD10	126668	-0.880726	13.4839	3.55283	0.263486	10.0791	0		10779	UPK3A	7380	0.184302	-7.80192	-3.2813	0.420577	0.0258208	0	38.7285		84159	ARID5B	AT rich interactive domain 5B (MRF1-like)		HALLMARK_INTERFERON_GAMMA_RESPONSE
7891	DNASE2B	58511	-0.153069	6.18392	2.188	0.35382	9.97227	0		2426	ARGFX	503582	-0.924742	-5.37968	-2.88892	0.537006	0.0258657	0	38.6612		10068	IL18BP	interleukin 18 binding protein		HALLMARK_INTERFERON_GAMMA_RESPONSE
3174	ELAVL2	1993	-0.787665	12.4943	3.63909	0.29126	9.93724	0		10717	MUC6	4588	0.17682	-5.88941	-2.53891	0.431097	0.0258974	0	38.614		22914	KLRK1	killer cell lectin-like receptor subfamily K, member 1		HALLMARK_INTERFERON_GAMMA_RESPONSE													Gene/Gene Set Overlap Matrix
17945	UPF0639	400224	1.53227	7.19136	2.49002	0.346252	9.87706	0		13257	SSTR1	6751	0.492534	-18.3298	-5.05393	0.275722	0.0259396	0	38.5511		25939	SAMHD1	SAM domain and HD domain 1		HALLMARK_INTERFERON_GAMMA_RESPONSE
2824	ABCC12	94160	-0.849324	15.905	3.97675	0.250032	9.86908	0		9788	GDAP1L1	78997	0.0679828	-13.672	-4.0556	0.296636	0.0260734	0	38.3532		2841	GPR18	G protein-coupled receptor 18		HALLMARK_INTERFERON_GAMMA_RESPONSE													Entrez Gene Id	Gene Symbol	Gene Description	SMID_BREAST_CANCER_NORMAL_LIKE_UP	WALLACE_PROSTATE_CANCER_RACE_UP	POOLA_INVASIVE_BREAST_CANCER_UP	SMID_BREAST_CANCER_LUMINAL_B_DN	QI_PLASMACYTOMA_UP	ZWANG_TRANSIENTLY_UP_BY_2ND_EGF_PULSE_ONLY	MCLACHLAN_DENTAL_CARIES_UP	CHEN_METABOLIC_SYNDROM_NETWORK	KEGG_SYSTEMIC_LUPUS_ERYTHEMATOSUS
5208	DNAH10	196385	-0.485795	14.5708	3.54074	0.243003	9.8537	0		5621	MYL7	58498	-0.431544	-8.14097	-3.73628	0.458947	0.0261755	0	38.2036		3123	HLA-DRB1	major histocompatibility complex, class II, DR beta 1		HALLMARK_INTERFERON_GAMMA_RESPONSE													3561	IL2RG	interleukin 2 receptor, gamma	SMID_BREAST_CANCER_NORMAL_LIKE_UP	WALLACE_PROSTATE_CANCER_RACE_UP	POOLA_INVASIVE_BREAST_CANCER_UP	SMID_BREAST_CANCER_LUMINAL_B_DN	QI_PLASMACYTOMA_UP	ZWANG_TRANSIENTLY_UP_BY_2ND_EGF_PULSE_ONLY
7361	MRGPRX3	117195	-0.215859	10.5321	2.78081	0.26403	9.80955	0		14489	TRPM3	80036	0.666638	-5.63124	-2.24389	0.398471	0.0262921	0	38.0343		3620	IDO1	indoleamine 2,3-dioxygenase 1		HALLMARK_INTERFERON_GAMMA_RESPONSE													51316	PLAC8	placenta-specific 8	SMID_BREAST_CANCER_NORMAL_LIKE_UP	WALLACE_PROSTATE_CANCER_RACE_UP	POOLA_INVASIVE_BREAST_CANCER_UP	SMID_BREAST_CANCER_LUMINAL_B_DN	QI_PLASMACYTOMA_UP		MCLACHLAN_DENTAL_CARIES_UP	CHEN_METABOLIC_SYNDROM_NETWORK
213	KCNC1	3746	-1.78503	13.8067	3.74863	0.271507	9.78636	0		6195	SPINK1	6690	-0.358248	-6.19933	-3.02932	0.488654	0.0263293	0	37.9805		3695	ITGB7	integrin, beta 7		HALLMARK_INTERFERON_GAMMA_RESPONSE													915	CD3D	CD3d molecule, delta (CD3-TCR complex)	SMID_BREAST_CANCER_NORMAL_LIKE_UP	WALLACE_PROSTATE_CANCER_RACE_UP	POOLA_INVASIVE_BREAST_CANCER_UP	SMID_BREAST_CANCER_LUMINAL_B_DN	QI_PLASMACYTOMA_UP
15947	ZNF705A	440077	0.914612	12.5292	3.58727	0.286312	9.77769	0		16279	TRIM53	642569	0.982737	-8.54824	-3.43311	0.401616	0.0269871	0	37.0547		4261	CIITA	class II, major histocompatibility complex, transactivator		HALLMARK_INTERFERON_GAMMA_RESPONSE													50852	TRAT1	T cell receptor associated transmembrane adaptor 1	SMID_BREAST_CANCER_NORMAL_LIKE_UP	WALLACE_PROSTATE_CANCER_RACE_UP	POOLA_INVASIVE_BREAST_CANCER_UP	SMID_BREAST_CANCER_LUMINAL_B_DN	QI_PLASMACYTOMA_UP
9631	LOC284233	284233	0.0497747	6.94855	2.53351	0.36461	9.50082	0		11105	C1orf61	10485	0.222949	-7.70622	-2.60807	0.338437	0.0271216	0	36.871		55024	BANK1	B-cell scaffold protein with ankyrin repeats 1		HALLMARK_INTERFERON_GAMMA_RESPONSE													962	CD48	CD48 molecule	SMID_BREAST_CANCER_NORMAL_LIKE_UP	WALLACE_PROSTATE_CANCER_RACE_UP	POOLA_INVASIVE_BREAST_CANCER_UP	SMID_BREAST_CANCER_LUMINAL_B_DN		ZWANG_TRANSIENTLY_UP_BY_2ND_EGF_PULSE_ONLY	MCLACHLAN_DENTAL_CARIES_UP	CHEN_METABOLIC_SYNDROM_NETWORK
9064	LOC731789	731789	-0.016161	11.5	3.94268	0.342842	9.44946	0		1132	PRAP1	118471	-1.25211	-14.1253	-4.81734	0.341045	0.0276524	0	36.1632		57823	SLAMF7	SLAM family member 7		HALLMARK_INTERFERON_GAMMA_RESPONSE													914	CD2	CD2 molecule	SMID_BREAST_CANCER_NORMAL_LIKE_UP	WALLACE_PROSTATE_CANCER_RACE_UP	POOLA_INVASIVE_BREAST_CANCER_UP	SMID_BREAST_CANCER_LUMINAL_B_DN		ZWANG_TRANSIENTLY_UP_BY_2ND_EGF_PULSE_ONLY
3764	VNN1	8876	-0.692134	4.15242	1.8388	0.442827	9.34548	0		16455	ST8SIA2	8128	1.02135	-13.8547	-4.80264	0.346643	0.028121	0	35.5606		80830	APOL6	apolipoprotein L, 6		HALLMARK_INTERFERON_GAMMA_RESPONSE													1043	CD52	CD52 molecule	SMID_BREAST_CANCER_NORMAL_LIKE_UP	WALLACE_PROSTATE_CANCER_RACE_UP	POOLA_INVASIVE_BREAST_CANCER_UP	SMID_BREAST_CANCER_LUMINAL_B_DN		ZWANG_TRANSIENTLY_UP_BY_2ND_EGF_PULSE_ONLY
18004	MS4A1	931	1.57139	8.87629	3.51845	0.396387	9.3022	0		3036	VEPH1	79674	-0.811642	-13.3524	-4.2127	0.315501	0.028424	0	35.1816		81030	ZBP1	Z-DNA binding protein 1		HALLMARK_INTERFERON_GAMMA_RESPONSE													29909	GPR171	G protein-coupled receptor 171	SMID_BREAST_CANCER_NORMAL_LIKE_UP	WALLACE_PROSTATE_CANCER_RACE_UP	POOLA_INVASIVE_BREAST_CANCER_UP	SMID_BREAST_CANCER_LUMINAL_B_DN		ZWANG_TRANSIENTLY_UP_BY_2ND_EGF_PULSE_ONLY
7723	NPBWR1	2831	-0.173186	7.25792	2.30376	0.317414	9.29972	0		10504	KRT19	3880	0.151587	-18.5402	-5.70685	0.30781	0.0286733	0	34.8756		84166	NLRC5	NLR family, CARD domain containing 5		HALLMARK_INTERFERON_GAMMA_RESPONSE													5788	PTPRC	protein tyrosine phosphatase, receptor type, C	SMID_BREAST_CANCER_NORMAL_LIKE_UP	WALLACE_PROSTATE_CANCER_RACE_UP	POOLA_INVASIVE_BREAST_CANCER_UP	SMID_BREAST_CANCER_LUMINAL_B_DN			MCLACHLAN_DENTAL_CARIES_UP	CHEN_METABOLIC_SYNDROM_NETWORK
17207	CCDC144C	348254	1.21848	12.087	3.50455	0.289943	9.27527	0		13597	TFPI2	7980	0.53875	-17.9405	-5.48825	0.305915	0.0286859	0	34.8603		9934	P2RY14	purinergic receptor P2Y, G-protein coupled, 14		HALLMARK_INTERFERON_GAMMA_RESPONSE													9595	CYTIP	cytohesin 1 interacting protein	SMID_BREAST_CANCER_NORMAL_LIKE_UP	WALLACE_PROSTATE_CANCER_RACE_UP	POOLA_INVASIVE_BREAST_CANCER_UP	SMID_BREAST_CANCER_LUMINAL_B_DN			MCLACHLAN_DENTAL_CARIES_UP	CHEN_METABOLIC_SYNDROM_NETWORK
15159	FCRL1	115350	0.772664	8.66089	3.18423	0.367656	9.03226	0		14158	CALB1	793	0.617442	-12.1154	-5.03696	0.41575	0.0290987	0	34.3658		3575	IL7R	interleukin 7 receptor			HALLMARK_KRAS_SIGNALING_UP	HALLMARK_INFLAMMATORY_RESPONSE				HALLMARK_TNFA_SIGNALING_VIA_NFKB							4069	LYZ	lysozyme	SMID_BREAST_CANCER_NORMAL_LIKE_UP	WALLACE_PROSTATE_CANCER_RACE_UP	POOLA_INVASIVE_BREAST_CANCER_UP	SMID_BREAST_CANCER_LUMINAL_B_DN			MCLACHLAN_DENTAL_CARIES_UP
1909	SLC18A2	6571	-1.03623	5.48054	2.05441	0.374855	9.01522	0		12480	FLRT3	23767	0.39136	-9.46993	-4.00165	0.422564	0.0291265	0	34.333		2207	FCER1G	Fc fragment of IgE, high affinity I, receptor for; gamma polypeptide			HALLMARK_KRAS_SIGNALING_UP			HALLMARK_COMPLEMENT									939	CD27	CD27 molecule	SMID_BREAST_CANCER_NORMAL_LIKE_UP	WALLACE_PROSTATE_CANCER_RACE_UP	POOLA_INVASIVE_BREAST_CANCER_UP	SMID_BREAST_CANCER_LUMINAL_B_DN			MCLACHLAN_DENTAL_CARIES_UP
3628	LYG2	254773	-0.713545	9.71833	2.62247	0.269848	8.99689	0		1337	HOXA11	3207	-1.18711	-11.1283	-4.80064	0.431391	0.0294985	0	33.9		1437	CSF2	colony stimulating factor 2 (granulocyte-macrophage)			HALLMARK_KRAS_SIGNALING_UP				HALLMARK_IL2_STAT5_SIGNALING	HALLMARK_TNFA_SIGNALING_VIA_NFKB	HALLMARK_IL6_JAK_STAT3_SIGNALING						931	MS4A1	membrane-spanning 4-domains, subfamily A, member 1	SMID_BREAST_CANCER_NORMAL_LIKE_UP	WALLACE_PROSTATE_CANCER_RACE_UP	POOLA_INVASIVE_BREAST_CANCER_UP	SMID_BREAST_CANCER_LUMINAL_B_DN			MCLACHLAN_DENTAL_CARIES_UP
8705	PKD1L2	114780	-0.0576952	10.6029	3.26791	0.308211	8.97544	0		6292	TRIM49	57093	-0.346086	-8.70589	-3.59278	0.412683	0.0295241	0	33.8706		330	BIRC3	baculoviral IAP repeat containing 3			HALLMARK_KRAS_SIGNALING_UP					HALLMARK_TNFA_SIGNALING_VIA_NFKB							9938	ARHGAP25	Rho GTPase activating protein 25	SMID_BREAST_CANCER_NORMAL_LIKE_UP	WALLACE_PROSTATE_CANCER_RACE_UP	POOLA_INVASIVE_BREAST_CANCER_UP	SMID_BREAST_CANCER_LUMINAL_B_DN				CHEN_METABOLIC_SYNDROM_NETWORK
11184	PSORS1C2	170680	0.232432	12.1678	4.47813	0.368032	8.97387	0		14338	AKR1D1	6718	0.643873	-7.85276	-2.93521	0.373781	0.0296097	0	33.7727		9314	KLF4	Kruppel-like factor 4 (gut)			HALLMARK_KRAS_SIGNALING_UP					HALLMARK_TNFA_SIGNALING_VIA_NFKB							3001	GZMA	granzyme A (granzyme 1, cytotoxic T-lymphocyte-associated serine esterase 3)	SMID_BREAST_CANCER_NORMAL_LIKE_UP	WALLACE_PROSTATE_CANCER_RACE_UP	POOLA_INVASIVE_BREAST_CANCER_UP	SMID_BREAST_CANCER_LUMINAL_B_DN
1059	FAM75C1	441452	-1.27734	10.986	3.271	0.297742	8.95676	0		13040	PIK3C2G	5288	0.463809	-5.73926	-2.22395	0.387497	0.0300467	0	33.2815		867	CBL	Cas-Br-M (murine) ecotropic retroviral transforming sequence			HALLMARK_KRAS_SIGNALING_UP						HALLMARK_IL6_JAK_STAT3_SIGNALING						3003	GZMK	granzyme K (granzyme 3; tryptase II)	SMID_BREAST_CANCER_NORMAL_LIKE_UP	WALLACE_PROSTATE_CANCER_RACE_UP	POOLA_INVASIVE_BREAST_CANCER_UP	SMID_BREAST_CANCER_LUMINAL_B_DN
1261	CLEC4E	26253	-1.21055	6.62668	2.8705	0.433173	8.95369	0		18278	HNF4G	3174	1.84512	-18.0561	-5.28702	0.292811	0.0300794	0	33.2454		1636	ACE	angiotensin I converting enzyme (peptidyl-dipeptidase A) 1			HALLMARK_KRAS_SIGNALING_UP										HALLMARK_SPERMATOGENESIS		969	CD69	CD69 molecule	SMID_BREAST_CANCER_NORMAL_LIKE_UP	WALLACE_PROSTATE_CANCER_RACE_UP	POOLA_INVASIVE_BREAST_CANCER_UP	SMID_BREAST_CANCER_LUMINAL_B_DN
12396	CD5L	922	0.380644	6.34663	2.83316	0.446404	8.94201	0		14592	COL9A1	1297	0.682415	-11.0027	-4.30949	0.391675	0.0301716	0	33.1438		27344	PCSK1N	proprotein convertase subtilisin/kexin type 1 inhibitor			HALLMARK_KRAS_SIGNALING_UP										HALLMARK_SPERMATOGENESIS		3702	ITK	IL2-inducible T-cell kinase	SMID_BREAST_CANCER_NORMAL_LIKE_UP	WALLACE_PROSTATE_CANCER_RACE_UP	POOLA_INVASIVE_BREAST_CANCER_UP	SMID_BREAST_CANCER_LUMINAL_B_DN
780	G6PC	2538	-1.38705	11.7192	3.20518	0.273498	8.91857	0		6655	ADAMTS16	170690	-0.301138	-15.5889	-4.80444	0.308197	0.0304363	0	32.8555		3728	JUP	junction plakoglobin			HALLMARK_KRAS_SIGNALING_UP												6402	SELL	selectin L	SMID_BREAST_CANCER_NORMAL_LIKE_UP	WALLACE_PROSTATE_CANCER_RACE_UP	POOLA_INVASIVE_BREAST_CANCER_UP	SMID_BREAST_CANCER_LUMINAL_B_DN
10077	KIT	3815	0.101947	12.5566	3.33698	0.265755	8.8767	0		11358	PTX3	5806	0.253318	-12.0977	-3.99734	0.330423	0.0307589	0	32.5109		9590	AKAP12	A kinase (PRKA) anchor protein 12			HALLMARK_KRAS_SIGNALING_UP												3669	ISG20	interferon stimulated exonuclease gene 20kDa	SMID_BREAST_CANCER_NORMAL_LIKE_UP	WALLACE_PROSTATE_CANCER_RACE_UP	POOLA_INVASIVE_BREAST_CANCER_UP	SMID_BREAST_CANCER_LUMINAL_B_DN
3464	ARL13A	392509	-0.739829	6.55346	2.28737	0.349032	8.86997	0		8568	FUT9	10690	-0.0736725	-5.87143	-2.12566	0.362034	0.0307917	0	32.4763		1794	DOCK2	dedicator of cytokinesis 2			HALLMARK_KRAS_SIGNALING_UP												6503	SLA	Src-like-adaptor	SMID_BREAST_CANCER_NORMAL_LIKE_UP	WALLACE_PROSTATE_CANCER_RACE_UP	POOLA_INVASIVE_BREAST_CANCER_UP		QI_PLASMACYTOMA_UP		MCLACHLAN_DENTAL_CARIES_UP
9041	CLEC6A	93978	-0.0189042	9.22005	2.97823	0.323016	8.85641	0		10489	KRT18	3875	0.149883	-18.7441	-5.93656	0.316716	0.0308499	0	32.4151		2517	FUCA1	fucosidase, alpha-L- 1, tissue			HALLMARK_KRAS_SIGNALING_UP												3937	LCP2	lymphocyte cytosolic protein 2 (SH2 domain containing leukocyte protein of 76kDa)	SMID_BREAST_CANCER_NORMAL_LIKE_UP	WALLACE_PROSTATE_CANCER_RACE_UP	POOLA_INVASIVE_BREAST_CANCER_UP			ZWANG_TRANSIENTLY_UP_BY_2ND_EGF_PULSE_ONLY	MCLACHLAN_DENTAL_CARIES_UP	CHEN_METABOLIC_SYNDROM_NETWORK
5527	CT45A1	541466	-0.443757	8.63259	4.2793	0.495714	8.85373	0		15303	CCK	885	0.79696	-9.13411	-3.02682	0.331375	0.0310419	0	32.2145		51129	ANGPTL4	angiopoietin-like 4			HALLMARK_KRAS_SIGNALING_UP												2533	FYB	FYN binding protein	SMID_BREAST_CANCER_NORMAL_LIKE_UP	WALLACE_PROSTATE_CANCER_RACE_UP	POOLA_INVASIVE_BREAST_CANCER_UP				MCLACHLAN_DENTAL_CARIES_UP
9928	GP1BA	2811	0.0844418	6.71797	2.17307	0.323472	8.82642	0		13512	TMEM35	59353	0.527233	-15.2729	-4.68929	0.307034	0.0310847	0	32.1701		101	ADAM8	ADAM metallopeptidase domain 8			HALLMARK_KRAS_SIGNALING_UP												2124	EVI2B	ecotropic viral integration site 2B	SMID_BREAST_CANCER_NORMAL_LIKE_UP	WALLACE_PROSTATE_CANCER_RACE_UP	POOLA_INVASIVE_BREAST_CANCER_UP				MCLACHLAN_DENTAL_CARIES_UP
9197	AMAC1	146861	-0.000583155	8.05396	2.5877	0.321295	8.82491	0		9147	LMO3	55885	-0.00657547	-12.0098	-4.31252	0.359084	0.0311515	0	32.1012		10320	IKZF1	IKAROS family zinc finger 1 (Ikaros)			HALLMARK_KRAS_SIGNALING_UP												55843	ARHGAP15	Rho GTPase activating protein 15	SMID_BREAST_CANCER_NORMAL_LIKE_UP	WALLACE_PROSTATE_CANCER_RACE_UP	POOLA_INVASIVE_BREAST_CANCER_UP					CHEN_METABOLIC_SYNDROM_NETWORK
15512	HIST1H2AB	8335	0.833531	10.1893	2.85282	0.279983	8.67816	0		6006	SOX21	11166	-0.382193	-17.8348	-5.08878	0.285328	0.0312787	0	31.9706		10457	GPNMB	glycoprotein (transmembrane) nmb			HALLMARK_KRAS_SIGNALING_UP												9214	FAIM3	Fas apoptotic inhibitory molecule 3	SMID_BREAST_CANCER_NORMAL_LIKE_UP	WALLACE_PROSTATE_CANCER_RACE_UP	POOLA_INVASIVE_BREAST_CANCER_UP
4624	RFPL4B	442247	-0.565708	11.3998	3.38661	0.297077	8.64463	0		15060	MYL4	4635	0.756419	-12.3527	-4.31261	0.349123	0.0314657	0	31.7807		2119	ETV5	ets variant 5			HALLMARK_KRAS_SIGNALING_UP												5880	RAC2	ras-related C3 botulinum toxin substrate 2 (rho family, small GTP binding protein Rac2)	SMID_BREAST_CANCER_NORMAL_LIKE_UP	WALLACE_PROSTATE_CANCER_RACE_UP		SMID_BREAST_CANCER_LUMINAL_B_DN	QI_PLASMACYTOMA_UP		MCLACHLAN_DENTAL_CARIES_UP	CHEN_METABOLIC_SYNDROM_NETWORK
16150	OSBPL3	26031	0.955801	21.9408	3.04954	0.138989	8.62141	0		16718	CALML5	51806	1.08396	-6.88935	-2.53937	0.368594	0.0314762	0	31.77		219333	USP12	ubiquitin specific peptidase 12			HALLMARK_KRAS_SIGNALING_UP												951	CD37	CD37 molecule	SMID_BREAST_CANCER_NORMAL_LIKE_UP	WALLACE_PROSTATE_CANCER_RACE_UP		SMID_BREAST_CANCER_LUMINAL_B_DN	QI_PLASMACYTOMA_UP		MCLACHLAN_DENTAL_CARIES_UP	CHEN_METABOLIC_SYNDROM_NETWORK
5198	ANO3	63982	-0.487159	14.095	4.33588	0.307619	8.60785	0		2445	MFAP4	4239	-0.920995	-8.6196	-3.83605	0.445037	0.0315397	0	31.706		23268	DNMBP	dynamin binding protein			HALLMARK_KRAS_SIGNALING_UP												6352	CCL5	chemokine (C-C motif) ligand 5	SMID_BREAST_CANCER_NORMAL_LIKE_UP	WALLACE_PROSTATE_CANCER_RACE_UP		SMID_BREAST_CANCER_LUMINAL_B_DN	QI_PLASMACYTOMA_UP		MCLACHLAN_DENTAL_CARIES_UP
10562	EMR3	84658	0.15842	4.59196	1.65165	0.359683	8.58811	0		307	ITGB6	3694	-1.68132	-9.05985	-3.60247	0.39763	0.0315411	0	31.7047		2556	GABRA3	gamma-aminobutyric acid (GABA) A receptor, alpha 3			HALLMARK_KRAS_SIGNALING_UP												7535	ZAP70	zeta-chain (TCR) associated protein kinase 70kDa	SMID_BREAST_CANCER_NORMAL_LIKE_UP	WALLACE_PROSTATE_CANCER_RACE_UP		SMID_BREAST_CANCER_LUMINAL_B_DN	QI_PLASMACYTOMA_UP
3332	FAM95B1	100133036	-0.761361	12.407	3.13849	0.252961	8.46683	0		1252	SLITRK3	22865	-1.21332	-7.30239	-2.79571	0.382849	0.0315856	0	31.66		3018	HIST1H2BB	histone cluster 1, H2bb			HALLMARK_KRAS_SIGNALING_UP												26228	STAP1	signal transducing adaptor family member 1	SMID_BREAST_CANCER_NORMAL_LIKE_UP	WALLACE_PROSTATE_CANCER_RACE_UP		SMID_BREAST_CANCER_LUMINAL_B_DN	QI_PLASMACYTOMA_UP
7927	KCNK13	56659	-0.14876	14.0884	3.381	0.239984	8.44494	0		12160	TMPRSS2	7113	0.351011	-17.6953	-5.54101	0.313135	0.031622	0	31.6235		51311	TLR8	toll-like receptor 8			HALLMARK_KRAS_SIGNALING_UP												6363	CCL19	chemokine (C-C motif) ligand 19	SMID_BREAST_CANCER_NORMAL_LIKE_UP	WALLACE_PROSTATE_CANCER_RACE_UP		SMID_BREAST_CANCER_LUMINAL_B_DN	QI_PLASMACYTOMA_UP
4418	MAGEB1	4112	-0.594765	13.0698	4.19899	0.321275	8.33137	0		13084	C19orf77	284422	0.469621	-8.57642	-3.30602	0.385478	0.031653	0	31.5926		54893	MTMR10	myotubularin related protein 10			HALLMARK_KRAS_SIGNALING_UP												5450	POU2AF1	POU class 2 associating factor 1	SMID_BREAST_CANCER_NORMAL_LIKE_UP	WALLACE_PROSTATE_CANCER_RACE_UP		SMID_BREAST_CANCER_LUMINAL_B_DN		ZWANG_TRANSIENTLY_UP_BY_2ND_EGF_PULSE_ONLY	MCLACHLAN_DENTAL_CARIES_UP
15225	NLRP14	338323	0.783555	11.781	3.00849	0.255368	8.32732	0		13656	SLC44A4	80736	0.546861	-7.59081	-3.36221	0.442932	0.0317551	0	31.491		639	PRDM1	PR domain containing 1, with ZNF domain			HALLMARK_KRAS_SIGNALING_UP												11151	CORO1A	coronin, actin binding protein, 1A	SMID_BREAST_CANCER_NORMAL_LIKE_UP	WALLACE_PROSTATE_CANCER_RACE_UP		SMID_BREAST_CANCER_LUMINAL_B_DN			MCLACHLAN_DENTAL_CARIES_UP	CHEN_METABOLIC_SYNDROM_NETWORK
7623	VN1R5	317705	-0.185051	13.4794	2.83311	0.21018	8.28863	0		232	VIL1	7429	-1.76098	-10.0549	-4.54991	0.452505	0.0322966	0	30.963		7166	TPH1	tryptophan hydroxylase 1			HALLMARK_KRAS_SIGNALING_UP												3119	HLA-DQB1	major histocompatibility complex, class II, DQ beta 1	SMID_BREAST_CANCER_NORMAL_LIKE_UP	WALLACE_PROSTATE_CANCER_RACE_UP		SMID_BREAST_CANCER_LUMINAL_B_DN			MCLACHLAN_DENTAL_CARIES_UP		KEGG_SYSTEMIC_LUPUS_ERYTHEMATOSUS
5357	LOC731779	731779	-0.466085	8.07873	2.32407	0.287677	8.27574	0		6744	DSCAM	1826	-0.290501	-6.34271	-2.56784	0.404849	0.0323013	0	30.9585		7805	LAPTM5	lysosomal protein transmembrane 5			HALLMARK_KRAS_SIGNALING_UP												3122	HLA-DRA	major histocompatibility complex, class II, DR alpha	SMID_BREAST_CANCER_NORMAL_LIKE_UP	WALLACE_PROSTATE_CANCER_RACE_UP		SMID_BREAST_CANCER_LUMINAL_B_DN			MCLACHLAN_DENTAL_CARIES_UP		KEGG_SYSTEMIC_LUPUS_ERYTHEMATOSUS
10095	HIST1H2AL	8332	0.104057	11.9811	3.10684	0.259312	8.25615	0		18206	BMP3	651	1.74917	-4.30929	-1.84309	0.427702	0.0323457	0	30.916		80380	PDCD1LG2	programmed cell death 1 ligand 2			HALLMARK_KRAS_SIGNALING_UP												91353	IGLL3P	immunoglobulin lambda-like polypeptide 3, pseudogene	SMID_BREAST_CANCER_NORMAL_LIKE_UP	WALLACE_PROSTATE_CANCER_RACE_UP		SMID_BREAST_CANCER_LUMINAL_B_DN			MCLACHLAN_DENTAL_CARIES_UP
10464	CAMP	820	0.147048	10.5023	4.20933	0.400802	8.25456	0		4824	CCDC141	285025	-0.538001	-12.3046	-4.32058	0.351134	0.0324246	0	30.8408		951	CD37	CD37 molecule			HALLMARK_KRAS_SIGNALING_UP												3575	IL7R	interleukin 7 receptor	SMID_BREAST_CANCER_NORMAL_LIKE_UP	WALLACE_PROSTATE_CANCER_RACE_UP		SMID_BREAST_CANCER_LUMINAL_B_DN			MCLACHLAN_DENTAL_CARIES_UP
17744	HIST1H3A	8350	1.42302	10.9472	2.86851	0.262033	8.24961	0		2280	TMEM59L	25789	-0.954635	-12.4535	-4.20583	0.337724	0.0325884	0	30.6858		2811	GP1BA	glycoprotein Ib (platelet), alpha polypeptide				HALLMARK_INFLAMMATORY_RESPONSE	HALLMARK_KRAS_SIGNALING_DN	HALLMARK_COMPLEMENT									26191	PTPN22	protein tyrosine phosphatase, non-receptor type 22 (lymphoid)	SMID_BREAST_CANCER_NORMAL_LIKE_UP	WALLACE_PROSTATE_CANCER_RACE_UP		SMID_BREAST_CANCER_LUMINAL_B_DN				CHEN_METABOLIC_SYNDROM_NETWORK
6029	COL23A1	91522	-0.37929	10.6159	3.18906	0.300405	8.24303	0		6371	BMPER	168667	-0.336274	-11.4536	-3.87522	0.338339	0.0326038	0	30.6713		6402	SELL	selectin L				HALLMARK_INFLAMMATORY_RESPONSE			HALLMARK_IL2_STAT5_SIGNALING			HALLMARK_INTERFERON_ALPHA_RESPONSE					3428	IFI16	interferon, gamma-inducible protein 16	SMID_BREAST_CANCER_NORMAL_LIKE_UP	WALLACE_PROSTATE_CANCER_RACE_UP		SMID_BREAST_CANCER_LUMINAL_B_DN				CHEN_METABOLIC_SYNDROM_NETWORK
16599	IL19	29949	1.05475	6.71649	2.40497	0.35807	8.22841	0		1328	C4orf31	79625	-1.18985	-8.41239	-3.41391	0.40582	0.0327595	0	30.5255		962	CD48	CD48 molecule				HALLMARK_INFLAMMATORY_RESPONSE			HALLMARK_IL2_STAT5_SIGNALING								9934	P2RY14	purinergic receptor P2Y, G-protein coupled, 14	SMID_BREAST_CANCER_NORMAL_LIKE_UP	WALLACE_PROSTATE_CANCER_RACE_UP		SMID_BREAST_CANCER_LUMINAL_B_DN				CHEN_METABOLIC_SYNDROM_NETWORK
12911	DEFB126	81623	0.446887	7.78981	2.16643	0.278111	8.21196	0		16206	COL21A1	81578	0.967564	-13.6459	-4.42921	0.324583	0.0327836	0	30.5031		9034	CCRL2	chemokine (C-C motif) receptor-like 2				HALLMARK_INFLAMMATORY_RESPONSE				HALLMARK_TNFA_SIGNALING_VIA_NFKB		HALLMARK_INTERFERON_ALPHA_RESPONSE					4818	NKG7	natural killer cell group 7 sequence	SMID_BREAST_CANCER_NORMAL_LIKE_UP	WALLACE_PROSTATE_CANCER_RACE_UP		SMID_BREAST_CANCER_LUMINAL_B_DN
16544	RD3	343035	1.04181	7.25549	3.2418	0.446807	8.12991	0		8175	SULT1E1	6783	-0.119778	-8.7102	-4.40678	0.505934	0.033095	0	30.216		5734	PTGER4	prostaglandin E receptor 4 (subtype EP4)				HALLMARK_INFLAMMATORY_RESPONSE				HALLMARK_TNFA_SIGNALING_VIA_NFKB							864	RUNX3	runt-related transcription factor 3	SMID_BREAST_CANCER_NORMAL_LIKE_UP	WALLACE_PROSTATE_CANCER_RACE_UP		SMID_BREAST_CANCER_LUMINAL_B_DN
17343	GOLGA6L1	283767	1.26232	7.34814	2.39274	0.325625	8.12224	0		17781	LRRN1	57633	1.44093	-16.3042	-4.68213	0.287174	0.0330993	0	30.2121		91	ACVR1B	activin A receptor, type IB				HALLMARK_INFLAMMATORY_RESPONSE					HALLMARK_IL6_JAK_STAT3_SIGNALING						79037	PVRIG	poliovirus receptor related immunoglobulin domain containing	SMID_BREAST_CANCER_NORMAL_LIKE_UP	WALLACE_PROSTATE_CANCER_RACE_UP		SMID_BREAST_CANCER_LUMINAL_B_DN
7078	GYS2	2998	-0.24986	8.31585	2.53945	0.305375	8.11416	0		9002	CAPN6	827	-0.0234471	-8.68252	-4.17347	0.480676	0.0331596	0	30.1572		10148	EBI3	Epstein-Barr virus induced 3				HALLMARK_INFLAMMATORY_RESPONSE					HALLMARK_IL6_JAK_STAT3_SIGNALING						2841	GPR18	G protein-coupled receptor 18	SMID_BREAST_CANCER_NORMAL_LIKE_UP	WALLACE_PROSTATE_CANCER_RACE_UP		SMID_BREAST_CANCER_LUMINAL_B_DN
2176	KCNV2	169522	-0.976782	9.81841	3.33177	0.33934	8.02778	0		16883	ELN	2006	1.12602	-8.35698	-3.46918	0.415123	0.0332438	0	30.0808		10316	NMUR1	neuromedin U receptor 1				HALLMARK_INFLAMMATORY_RESPONSE											925	CD8A	CD8a molecule	SMID_BREAST_CANCER_NORMAL_LIKE_UP	WALLACE_PROSTATE_CANCER_RACE_UP				ZWANG_TRANSIENTLY_UP_BY_2ND_EGF_PULSE_ONLY
13957	FAM9B	171483	0.58836	10.0159	3.59463	0.358892	7.97891	0		11587	USP44	84101	0.280766	-12.7046	-4.38888	0.345456	0.0333264	0	30.0062		10630	PDPN	podoplanin				HALLMARK_INFLAMMATORY_RESPONSE											9535	GMFG	glia maturation factor, gamma	SMID_BREAST_CANCER_NORMAL_LIKE_UP	WALLACE_PROSTATE_CANCER_RACE_UP						CHEN_METABOLIC_SYNDROM_NETWORK
13151	SIGLEC15	284266	0.478347	4.74422	1.93708	0.408303	7.96084	0		5644	FAM57B	83723	-0.428453	-11.7876	-4.12553	0.349989	0.0335955	0	29.7659		10663	CXCR6	chemokine (C-X-C motif) receptor 6				HALLMARK_INFLAMMATORY_RESPONSE											3683	ITGAL	integrin, alpha L (antigen CD11A (p180), lymphocyte function-associated antigen 1; alpha polypeptide)	SMID_BREAST_CANCER_NORMAL_LIKE_UP	WALLACE_PROSTATE_CANCER_RACE_UP						CHEN_METABOLIC_SYNDROM_NETWORK
2731	IL22RA1	58985	-0.866181	7.78672	2.99194	0.384237	7.9139	0		4632	SLC17A8	246213	-0.564629	-4.74614	-1.72907	0.364311	0.0336352	0	29.7307		1318	SLC31A2	solute carrier family 31 (copper transporters), member 2				HALLMARK_INFLAMMATORY_RESPONSE											5730	PTGDS	prostaglandin D2 synthase 21kDa (brain)	SMID_BREAST_CANCER_NORMAL_LIKE_UP	WALLACE_PROSTATE_CANCER_RACE_UP
10648	LOC148824	148824	0.168743	13.2466	3.37436	0.254733	7.90226	0		3392	C7orf57	136288	-0.751354	-8.33287	-3.529	0.423503	0.0337246	0	29.6519		1536	CYBB	cytochrome b-245, beta polypeptide				HALLMARK_INFLAMMATORY_RESPONSE											4050	LTB	lymphotoxin beta (TNF superfamily, member 3)	SMID_BREAST_CANCER_NORMAL_LIKE_UP		POOLA_INVASIVE_BREAST_CANCER_UP	SMID_BREAST_CANCER_LUMINAL_B_DN	QI_PLASMACYTOMA_UP	ZWANG_TRANSIENTLY_UP_BY_2ND_EGF_PULSE_ONLY	MCLACHLAN_DENTAL_CARIES_UP
1233	BCL8	606	-1.2192	6.18999	2.61024	0.421686	7.87823	0		13572	MASP1	5648	0.535416	-10.7913	-4.15036	0.384602	0.034008	0	29.4049		29933	GPR132	G protein-coupled receptor 132				HALLMARK_INFLAMMATORY_RESPONSE											973	CD79A	CD79a molecule, immunoglobulin-associated alpha	SMID_BREAST_CANCER_NORMAL_LIKE_UP		POOLA_INVASIVE_BREAST_CANCER_UP	SMID_BREAST_CANCER_LUMINAL_B_DN	QI_PLASMACYTOMA_UP	ZWANG_TRANSIENTLY_UP_BY_2ND_EGF_PULSE_ONLY	MCLACHLAN_DENTAL_CARIES_UP
18286	NCRNA00202	387644	1.85724	5.79249	2.26089	0.390315	7.8541	0		10810	RASSF10	644943	0.187974	-11.7619	-3.90829	0.332285	0.0340981	0	29.3272		3738	KCNA3	potassium voltage-gated channel, shaker-related subfamily, member 3				HALLMARK_INFLAMMATORY_RESPONSE											930	CD19	CD19 molecule	SMID_BREAST_CANCER_NORMAL_LIKE_UP		POOLA_INVASIVE_BREAST_CANCER_UP	SMID_BREAST_CANCER_LUMINAL_B_DN	QI_PLASMACYTOMA_UP	ZWANG_TRANSIENTLY_UP_BY_2ND_EGF_PULSE_ONLY
12890	AK5	26289	0.444282	12.8847	3.23692	0.251223	7.75421	0		15530	PDX1	3651	0.836738	-8.14506	-2.90264	0.356368	0.0341549	0	29.2784		4049	LTA	lymphotoxin alpha (TNF superfamily, member 1)				HALLMARK_INFLAMMATORY_RESPONSE											1794	DOCK2	dedicator of cytokinesis 2	SMID_BREAST_CANCER_NORMAL_LIKE_UP		POOLA_INVASIVE_BREAST_CANCER_UP	SMID_BREAST_CANCER_LUMINAL_B_DN				CHEN_METABOLIC_SYNDROM_NETWORK
14569	MAGEB2	4113	0.678803	9.56946	4.4866	0.468846	7.74209	0		2573	CADPS	8618	-0.895706	-14.6474	-4.47401	0.305448	0.0341606	0	29.2735		4986	OPRK1	opioid receptor, kappa 1				HALLMARK_INFLAMMATORY_RESPONSE											952	CD38	CD38 molecule	SMID_BREAST_CANCER_NORMAL_LIKE_UP		POOLA_INVASIVE_BREAST_CANCER_UP	SMID_BREAST_CANCER_LUMINAL_B_DN				CHEN_METABOLIC_SYNDROM_NETWORK
10785	MIA	8190	0.185	9.05702	2.83438	0.312948	7.71379	0		12042	FREM1	158326	0.336498	-7.52516	-3.3288	0.442356	0.0342167	0	29.2255		5027	P2RX7	purinergic receptor P2X, ligand-gated ion channel, 7				HALLMARK_INFLAMMATORY_RESPONSE											8115	TCL1A	T-cell leukemia/lymphoma 1A	SMID_BREAST_CANCER_NORMAL_LIKE_UP		POOLA_INVASIVE_BREAST_CANCER_UP	SMID_BREAST_CANCER_LUMINAL_B_DN
12653	FAM177B	400823	0.413294	8.41886	2.43161	0.288829	7.62594	0		3382	F7	2155	-0.752974	-13.2845	-4.06729	0.306169	0.0344366	0	29.0389		6504	SLAMF1	signaling lymphocytic activation molecule family member 1				HALLMARK_INFLAMMATORY_RESPONSE											5579	PRKCB	protein kinase C, beta	SMID_BREAST_CANCER_NORMAL_LIKE_UP		POOLA_INVASIVE_BREAST_CANCER_UP	SMID_BREAST_CANCER_LUMINAL_B_DN
8385	RBM24	221662	-0.0950852	13.4923	3.54026	0.26239	7.60226	0		13194	APOA1	335	0.484109	-9.69808	-5.24221	0.540541	0.0344366	0	29.0389		54855	FAM46C	family with sequence similarity 46, member C					HALLMARK_KRAS_SIGNALING_DN							HALLMARK_HEME_METABOLISM			80342	TRAF3IP3	TRAF3 interacting protein 3	SMID_BREAST_CANCER_NORMAL_LIKE_UP		POOLA_INVASIVE_BREAST_CANCER_UP	SMID_BREAST_CANCER_LUMINAL_B_DN
8816	SPESP1	246777	-0.0449699	14.6583	3.48685	0.237875	7.54875	0		15076	PCDH8	5100	0.759061	-11.4592	-3.61815	0.315742	0.0347185	0	28.8031		29842	TFCP2L1	transcription factor CP2-like 1					HALLMARK_KRAS_SIGNALING_DN										974	CD79B	CD79b molecule, immunoglobulin-associated beta	SMID_BREAST_CANCER_NORMAL_LIKE_UP		POOLA_INVASIVE_BREAST_CANCER_UP	SMID_BREAST_CANCER_LUMINAL_B_DN
17155	HIST1H2BM	8342	1.2022	10.4901	2.56444	0.244462	7.54574	0		12089	HOXA11AS	221883	0.34234	-12.8078	-4.56423	0.356364	0.0347511	0	28.7761		64137	ABCG4	ATP-binding cassette, sub-family G (WHITE), member 4					HALLMARK_KRAS_SIGNALING_DN										55024	BANK1	B-cell scaffold protein with ankyrin repeats 1	SMID_BREAST_CANCER_NORMAL_LIKE_UP		POOLA_INVASIVE_BREAST_CANCER_UP	SMID_BREAST_CANCER_LUMINAL_B_DN
6099	GNA14	9630	-0.370373	8.42019	2.6048	0.309352	7.54105	0		5509	HAND2	9464	-0.446179	-10.2164	-4.07227	0.398603	0.0347755	0	28.7558		5078	PAX4	paired box 4					HALLMARK_KRAS_SIGNALING_DN										7940	LST1	leukocyte specific transcript 1	SMID_BREAST_CANCER_NORMAL_LIKE_UP		POOLA_INVASIVE_BREAST_CANCER_UP		QI_PLASMACYTOMA_UP	ZWANG_TRANSIENTLY_UP_BY_2ND_EGF_PULSE_ONLY
8579	VPREB3	29802	-0.0724434	6.35027	2.49967	0.393633	7.44755	0		4607	CR1L	1379	-0.568106	-8.06118	-3.54622	0.439913	0.0348158	0	28.7226		525	ATP6V1B1	ATPase, H+ transporting, lysosomal 56/58kDa, V1 subunit B1					HALLMARK_KRAS_SIGNALING_DN										958	CD40	CD40 molecule, TNF receptor superfamily member 5	SMID_BREAST_CANCER_NORMAL_LIKE_UP		POOLA_INVASIVE_BREAST_CANCER_UP		QI_PLASMACYTOMA_UP				KEGG_SYSTEMIC_LUPUS_ERYTHEMATOSUS
9963	CEP170L	645455	0.0886308	8.50429	2.76286	0.324878	7.37486	0		11574	CHP2	63928	0.279198	-11.1308	-4.10527	0.36882	0.034963	0	28.6017		140460	ASB7	ankyrin repeat and SOCS box containing 7					HALLMARK_KRAS_SIGNALING_DN										972	CD74	CD74 molecule, major histocompatibility complex, class II invariant chain	SMID_BREAST_CANCER_NORMAL_LIKE_UP		POOLA_INVASIVE_BREAST_CANCER_UP				MCLACHLAN_DENTAL_CARIES_UP	CHEN_METABOLIC_SYNDROM_NETWORK
9146	LOC348840	348840	-0.00667804	8.3839	2.2623	0.269839	7.36164	0		13557	MYLPF	29895	0.533346	-7.99356	-2.90243	0.363097	0.0351462	0	28.4526		22849	CPEB3	cytoplasmic polyadenylation element binding protein 3					HALLMARK_KRAS_SIGNALING_DN										445347	TARP	TCR gamma alternate reading frame protein	SMID_BREAST_CANCER_NORMAL_LIKE_UP		POOLA_INVASIVE_BREAST_CANCER_UP
6464	FOXR2	139628	-0.324691	9.6838	3.42796	0.353989	7.34961	0		13156	HOXA13	3209	0.478997	-10.3551	-4.00071	0.386352	0.0353879	0	28.2582		23031	MAST3	microtubule associated serine/threonine kinase 3					HALLMARK_KRAS_SIGNALING_DN										695	BTK	Bruton agammaglobulinemia tyrosine kinase	SMID_BREAST_CANCER_NORMAL_LIKE_UP		POOLA_INVASIVE_BREAST_CANCER_UP
12311	RFPL4A	342931	0.369934	11.1281	3.54228	0.318318	7.34535	0		1762	DNMT3B	1789	-1.07153	-9.94237	-3.76175	0.378355	0.0354262	0	28.2277		2649	NR6A1	nuclear receptor subfamily 6, group A, member 1					HALLMARK_KRAS_SIGNALING_DN										923	CD6	CD6 molecule	SMID_BREAST_CANCER_NORMAL_LIKE_UP		POOLA_INVASIVE_BREAST_CANCER_UP
848	GNAT2	2780	-1.35783	9.54252	2.4741	0.259271	7.32984	0		2044	HAND1	9421	-1.0056	-12.5026	-4.66033	0.372749	0.0356157	0	28.0775		3351	HTR1B	5-hydroxytryptamine (serotonin) receptor 1B					HALLMARK_KRAS_SIGNALING_DN										11262	SP140	SP140 nuclear body protein	SMID_BREAST_CANCER_NORMAL_LIKE_UP		POOLA_INVASIVE_BREAST_CANCER_UP
5521	CHI3L1	1116	-0.444538	3.71355	2.16127	0.581996	7.29578	0		13275	NTN1	9423	0.494973	-15.5436	-4.13866	0.266262	0.0356539	0	28.0475		495	ATP4A	ATPase, H+/K+ exchanging, alpha polypeptide					HALLMARK_KRAS_SIGNALING_DN										4068	SH2D1A	SH2 domain containing 1A	SMID_BREAST_CANCER_NORMAL_LIKE_UP			SMID_BREAST_CANCER_LUMINAL_B_DN	QI_PLASMACYTOMA_UP	ZWANG_TRANSIENTLY_UP_BY_2ND_EGF_PULSE_ONLY
1627	CYP2C8	1558	-1.10592	10.4753	3.3251	0.317424	7.25103	0		13063	PDZK1	5174	0.466861	-6.47068	-2.56413	0.396269	0.0357589	0	27.9651		5030	P2RY4	pyrimidinergic receptor P2Y, G-protein coupled, 4					HALLMARK_KRAS_SIGNALING_DN										729230	CCR2	chemokine (C-C motif) receptor 2	SMID_BREAST_CANCER_NORMAL_LIKE_UP			SMID_BREAST_CANCER_LUMINAL_B_DN	QI_PLASMACYTOMA_UP		MCLACHLAN_DENTAL_CARIES_UP
5177	FCRLA	84824	-0.490003	7.92538	2.88933	0.364567	7.19759	0		8408	ZIC2	7546	-0.0924631	-12.0273	-5.05598	0.420377	0.036106	0	27.6962		50832	TAS2R4	taste receptor, type 2, member 4					HALLMARK_KRAS_SIGNALING_DN										3815	KIT	v-kit Hardy-Zuckerman 4 feline sarcoma viral oncogene homolog	SMID_BREAST_CANCER_NORMAL_LIKE_UP			SMID_BREAST_CANCER_LUMINAL_B_DN	QI_PLASMACYTOMA_UP
5804	MGAM	8972	-0.407848	6.62235	2.61131	0.394317	7.18866	0		10662	CLDN18	51208	0.170351	-8.39694	-2.98938	0.356009	0.0363904	0	27.4798		5133	PDCD1	programmed cell death 1					HALLMARK_KRAS_SIGNALING_DN										917	CD3G	CD3g molecule, gamma (CD3-TCR complex)	SMID_BREAST_CANCER_NORMAL_LIKE_UP			SMID_BREAST_CANCER_LUMINAL_B_DN	QI_PLASMACYTOMA_UP
7611	RP1L1	94137	-0.186445	6.56067	2.06363	0.314546	7.05517	0		1591	H19	283120	-1.1156	-11.935	-3.99577	0.334794	0.0365465	0	27.3624		55190	NUDT11	nudix (nucleoside diphosphate linked moiety X)-type motif 11					HALLMARK_KRAS_SIGNALING_DN										3695	ITGB7	integrin, beta 7	SMID_BREAST_CANCER_NORMAL_LIKE_UP			SMID_BREAST_CANCER_LUMINAL_B_DN	QI_PLASMACYTOMA_UP
16385	LOC339240	339240	1.00596	5.23148	2.07646	0.396916	7.04967	0		12853	CYP26A1	1592	0.439521	-9.10984	-3.86566	0.424339	0.0372822	0	26.8225		55890	GPRC5C	G protein-coupled receptor, family C, group 5, member C					HALLMARK_KRAS_SIGNALING_DN										50615	IL21R	interleukin 21 receptor	SMID_BREAST_CANCER_NORMAL_LIKE_UP			SMID_BREAST_CANCER_LUMINAL_B_DN	QI_PLASMACYTOMA_UP
14837	PPP4R4	57718	0.720233	10.8802	3.19532	0.293682	7.04486	0		2799	SHISA2	387914	-0.853686	-10.4	-3.13079	0.301038	0.0374721	0	26.6865		5625	PRODH	proline dehydrogenase (oxidase) 1					HALLMARK_KRAS_SIGNALING_DN										924	CD7	CD7 molecule	SMID_BREAST_CANCER_NORMAL_LIKE_UP			SMID_BREAST_CANCER_LUMINAL_B_DN	QI_PLASMACYTOMA_UP
15981	NPFF	8620	0.921219	10.3756	2.61297	0.251837	7.04175	0		8129	SHC3	53358	-0.125088	-11.9509	-4.03842	0.337919	0.0376348	0	26.5711		6262	RYR2	ryanodine receptor 2 (cardiac)					HALLMARK_KRAS_SIGNALING_DN										3820	KLRB1	killer cell lectin-like receptor subfamily B, member 1	SMID_BREAST_CANCER_NORMAL_LIKE_UP			SMID_BREAST_CANCER_LUMINAL_B_DN		ZWANG_TRANSIENTLY_UP_BY_2ND_EGF_PULSE_ONLY
12142	C16orf73	254528	0.348868	11.0353	3.91874	0.355109	7.0388	0		2687	RBP4	5950	-0.874253	-11.8487	-4.22241	0.35636	0.0376519	0	26.5591		65989	DLK2	delta-like 2 homolog (Drosophila)					HALLMARK_KRAS_SIGNALING_DN										51411	BIN2	bridging integrator 2	SMID_BREAST_CANCER_NORMAL_LIKE_UP			SMID_BREAST_CANCER_LUMINAL_B_DN		ZWANG_TRANSIENTLY_UP_BY_2ND_EGF_PULSE_ONLY
17537	NEK5	341676	1.33373	10.8361	3.00205	0.277042	7.01515	0		48	TNNC1	7134	-2.16009	-10.6325	-3.78026	0.355537	0.0376533	0	26.5581		8115	TCL1A	T-cell leukemia/lymphoma 1A					HALLMARK_KRAS_SIGNALING_DN										5790	PTPRCAP	protein tyrosine phosphatase, receptor type, C-associated protein	SMID_BREAST_CANCER_NORMAL_LIKE_UP			SMID_BREAST_CANCER_LUMINAL_B_DN		ZWANG_TRANSIENTLY_UP_BY_2ND_EGF_PULSE_ONLY
14888	SIGLEC8	27181	0.728248	10.3132	3.26762	0.316839	7.00918	0		7905	SOX3	6658	-0.15135	-11.7337	-4.0959	0.349071	0.0378969	0	26.3874		5341	PLEK	pleckstrin						HALLMARK_COMPLEMENT		HALLMARK_TNFA_SIGNALING_VIA_NFKB							330	BIRC3	baculoviral IAP repeat containing 3	SMID_BREAST_CANCER_NORMAL_LIKE_UP			SMID_BREAST_CANCER_LUMINAL_B_DN			MCLACHLAN_DENTAL_CARIES_UP
6040	CCL19	6363	-0.377895	6.4867	2.88322	0.444481	6.99846	0		5380	OGN	4969	-0.463184	-5.82685	-3.49869	0.600442	0.0379074	0	26.3801		712	C1QA	complement component 1, q subcomponent, A chain						HALLMARK_COMPLEMENT									1116	CHI3L1	chitinase 3-like 1 (cartilage glycoprotein-39)	SMID_BREAST_CANCER_NORMAL_LIKE_UP			SMID_BREAST_CANCER_LUMINAL_B_DN			MCLACHLAN_DENTAL_CARIES_UP
8417	GPR39	2863	-0.0913959	10.6192	3.13669	0.295379	6.88739	0		4547	PCDH10	57575	-0.576546	-11.598	-4.03203	0.34765	0.0380187	0	26.3028		54704	PDP1	pyruvate dehyrogenase phosphatase catalytic subunit 1						HALLMARK_COMPLEMENT									5734	PTGER4	prostaglandin E receptor 4 (subtype EP4)	SMID_BREAST_CANCER_NORMAL_LIKE_UP			SMID_BREAST_CANCER_LUMINAL_B_DN			MCLACHLAN_DENTAL_CARIES_UP
17309	COL22A1	169044	1.25107	7.96378	2.9353	0.368582	6.88386	0		6814	VAT1L	57687	-0.281859	-10.1892	-3.39268	0.332967	0.0384602	0	26.0009		1378	CR1	complement component (3b/4b) receptor 1 (Knops blood group)						HALLMARK_COMPLEMENT									51237	MZB1	marginal zone B and B1 cell-specific protein	SMID_BREAST_CANCER_NORMAL_LIKE_UP			SMID_BREAST_CANCER_LUMINAL_B_DN			MCLACHLAN_DENTAL_CARIES_UP
9570	CATSPERG	57828	0.0427949	12.9112	2.97216	0.2302	6.87678	0		13678	RNF128	79589	0.549894	-12.128	-4.58368	0.377943	0.0385059	0	25.9701		1380	CR2	complement component (3d/Epstein Barr virus) receptor 2						HALLMARK_COMPLEMENT									10516	FBLN5	fibulin 5	SMID_BREAST_CANCER_NORMAL_LIKE_UP			SMID_BREAST_CANCER_LUMINAL_B_DN				CHEN_METABOLIC_SYNDROM_NETWORK
16892	NRCAM	4897	1.12849	13.9318	3.404	0.244334	6.84958	0		1135	MTTP	4547	-1.25109	-6.6181	-2.80916	0.424466	0.0385385	0	25.9481		2219	FCN1	ficolin (collagen/fibrinogen domain containing) 1						HALLMARK_COMPLEMENT									81618	ITM2C	integral membrane protein 2C	SMID_BREAST_CANCER_NORMAL_LIKE_UP			SMID_BREAST_CANCER_LUMINAL_B_DN				CHEN_METABOLIC_SYNDROM_NETWORK
3774	SSX2	6757	-0.690565	5.54211	2.57517	0.464656	6.78752	0		15829	DSC3	1825	0.891862	-9.73342	-3.39059	0.348345	0.0385596	0	25.9339		25801	GCA	grancalcin, EF-hand calcium binding protein						HALLMARK_COMPLEMENT									3112	HLA-DOB	major histocompatibility complex, class II, DO beta	SMID_BREAST_CANCER_NORMAL_LIKE_UP			SMID_BREAST_CANCER_LUMINAL_B_DN					KEGG_SYSTEMIC_LUPUS_ERYTHEMATOSUS
7873	DEFB124	245937	-0.155207	9.68477	2.38164	0.245916	6.73509	0		18324	S100P	6286	1.92651	-13.6735	-5.52121	0.40379	0.0385602	0	25.9335		27445	PCLO	piccolo (presynaptic cytomatrix protein)						HALLMARK_COMPLEMENT									1756	DMD	dystrophin	SMID_BREAST_CANCER_NORMAL_LIKE_UP			SMID_BREAST_CANCER_LUMINAL_B_DN
1176	CDX1	1044	-1.23748	11.9456	3.64416	0.305062	6.71627	0		10941	SLC5A9	200010	0.203368	-6.78797	-2.66456	0.392542	0.0387834	0	25.7842		2793	GNGT2	guanine nucleotide binding protein (G protein), gamma transducing activity polypeptide 2						HALLMARK_COMPLEMENT									5293	PIK3CD	phosphoinositide-3-kinase, catalytic, delta polypeptide	SMID_BREAST_CANCER_NORMAL_LIKE_UP			SMID_BREAST_CANCER_LUMINAL_B_DN
342	PHOX2A	401	-1.64925	12.8619	3.21097	0.24965	6.70632	0		18186	NKX3-2	579	1.72713	-16.6853	-4.53637	0.271877	0.038908	0	25.7016		3003	GZMK	granzyme K (granzyme 3; tryptase II)						HALLMARK_COMPLEMENT									10462	CLEC10A	C-type lectin domain family 10, member A	SMID_BREAST_CANCER_NORMAL_LIKE_UP			SMID_BREAST_CANCER_LUMINAL_B_DN
9288	WNT2B	7482	0.00986658	12.7743	3.85806	0.302017	6.70406	0		1212	NPC1L1	29881	-1.22596	-6.52437	-2.77916	0.425967	0.0389483	0	25.675		4321	MMP12	matrix metallopeptidase 12 (macrophage elastase)						HALLMARK_COMPLEMENT									919	CD247	CD247 molecule	SMID_BREAST_CANCER_NORMAL_LIKE_UP			SMID_BREAST_CANCER_LUMINAL_B_DN
15027	FLJ45445	399844	0.751082	12.8197	3.20427	0.249948	6.65757	0		5170	PAPPA2	60676	-0.490968	-6.23899	-2.41536	0.38714	0.0390503	0	25.608		5294	PIK3CG	phosphoinositide-3-kinase, catalytic, gamma polypeptide						HALLMARK_COMPLEMENT									10225	CD96	CD96 molecule	SMID_BREAST_CANCER_NORMAL_LIKE_UP			SMID_BREAST_CANCER_LUMINAL_B_DN
14812	IGSF6	10261	0.71632	8.32262	2.47989	0.297969	6.63844	0		9451	HOXA10	3206	0.0288976	-11.0474	-4.43855	0.401771	0.0396078	0	25.2475		714	C1QC	complement component 1, q subcomponent, C chain						HALLMARK_COMPLEMENT									22914	KLRK1	killer cell lectin-like receptor subfamily K, member 1	SMID_BREAST_CANCER_NORMAL_LIKE_UP			SMID_BREAST_CANCER_LUMINAL_B_DN
17200	C3orf32	51066	1.21625	11.3203	3.2354	0.285804	6.63602	0		8440	WFDC2	10406	-0.0887226	-13.3579	-4.51419	0.337943	0.0398119	0	25.1181		7941	PLA2G7	phospholipase A2, group VII (platelet-activating factor acetylhydrolase, plasma)						HALLMARK_COMPLEMENT									10235	RASGRP2	RAS guanyl releasing protein 2 (calcium and DAG-regulated)	SMID_BREAST_CANCER_NORMAL_LIKE_UP			SMID_BREAST_CANCER_LUMINAL_B_DN
7542	MYO16	23026	-0.194472	11.0286	2.83395	0.256964	6.61605	0		7320	FGF8	2253	-0.220852	-12.358	-4.02101	0.325377	0.0398181	0	25.1142		868	CBLB	Cas-Br-M (murine) ecotropic retroviral transforming sequence b						HALLMARK_COMPLEMENT									4063	LY9	lymphocyte antigen 9	SMID_BREAST_CANCER_NORMAL_LIKE_UP			SMID_BREAST_CANCER_LUMINAL_B_DN
1018	PDPN	10630	-1.29221	12.6013	3.09771	0.245824	6.60513	0		4401	IFLTD1	160492	-0.597316	-4.9156	-1.93267	0.393171	0.0398666	0	25.0837		1326	MAP3K8	mitogen-activated protein kinase kinase kinase 8							HALLMARK_IL2_STAT5_SIGNALING	HALLMARK_TNFA_SIGNALING_VIA_NFKB	HALLMARK_IL6_JAK_STAT3_SIGNALING						55340	GIMAP5	GTPase, IMAP family member 5	SMID_BREAST_CANCER_NORMAL_LIKE_UP			SMID_BREAST_CANCER_LUMINAL_B_DN
11219	FAM157B	100132403	0.23668	7.51205	2.20618	0.293685	6.60371	0		8312	ARSE	415	-0.103735	-15.0853	-5.2272	0.346508	0.0400801	0	24.95		9308	CD83	CD83 molecule							HALLMARK_IL2_STAT5_SIGNALING	HALLMARK_TNFA_SIGNALING_VIA_NFKB							5026	P2RX5	purinergic receptor P2X, ligand-gated ion channel, 5	SMID_BREAST_CANCER_NORMAL_LIKE_UP			SMID_BREAST_CANCER_LUMINAL_B_DN
10053	SHD	56961	0.0991769	10.5284	2.84321	0.270051	6.57559	0		8535	CA14	23632	-0.0775467	-8.36816	-3.04915	0.364375	0.0403313	0	24.7946		126669	SHE	Src homology 2 domain containing E							HALLMARK_IL2_STAT5_SIGNALING						HALLMARK_SPERMATOGENESIS		1380	CR2	complement component (3d/Epstein Barr virus) receptor 2	SMID_BREAST_CANCER_NORMAL_LIKE_UP			SMID_BREAST_CANCER_LUMINAL_B_DN
2600	GOLGA6L6	727832	-0.89064	6.75454	2.38249	0.352724	6.54356	0		8962	DKK1	22943	-0.02798	-6.85071	-3.38138	0.49358	0.0403736	0	24.7686		7074	TIAM1	T-cell lymphoma invasion and metastasis 1							HALLMARK_IL2_STAT5_SIGNALING								608	TNFRSF17	tumor necrosis factor receptor superfamily, member 17	SMID_BREAST_CANCER_NORMAL_LIKE_UP			SMID_BREAST_CANCER_LUMINAL_B_DN
7741	FCRL2	79368	-0.171072	7.94651	3.05801	0.384825	6.52927	0		6784	PRAMEF6	440561	-0.285648	-6.99362	-2.80844	0.401571	0.0403931	0	24.7567		10538	BATF	basic leucine zipper transcription factor, ATF-like							HALLMARK_IL2_STAT5_SIGNALING								2202	EFEMP1	EGF containing fibulin-like extracellular matrix protein 1	SMID_BREAST_CANCER_NORMAL_LIKE_UP			SMID_BREAST_CANCER_LUMINAL_B_DN
3536	FCRL4	83417	-0.728382	6.05872	2.17138	0.358389	6.52766	0		4169	SLC13A5	284111	-0.631138	-11.3937	-3.78833	0.332494	0.0408478	0	24.4811		1493	CTLA4	cytotoxic T-lymphocyte-associated protein 4							HALLMARK_IL2_STAT5_SIGNALING								29802	VPREB3	pre-B lymphocyte 3	SMID_BREAST_CANCER_NORMAL_LIKE_UP			SMID_BREAST_CANCER_LUMINAL_B_DN
6461	HTR1B	3351	-0.325079	8.67617	2.76762	0.318991	6.46045	0		3977	SP8	221833	-0.659765	-12.1086	-5.15284	0.425551	0.0412012	0	24.2712		152007	GLIPR2	GLI pathogenesis-related 2							HALLMARK_IL2_STAT5_SIGNALING								3400	ID4	inhibitor of DNA binding 4, dominant negative helix-loop-helix protein	SMID_BREAST_CANCER_NORMAL_LIKE_UP			SMID_BREAST_CANCER_LUMINAL_B_DN
15442	P2RY12	64805	0.821226	7.18538	2.20151	0.306387	6.46003	0		14718	TRIM49L	729384	0.701742	-7.94369	-3.13916	0.395177	0.0412946	0	24.2163		2323	FLT3LG	fms-related tyrosine kinase 3 ligand							HALLMARK_IL2_STAT5_SIGNALING								27240	SIT1	signaling threshold regulating transmembrane adaptor 1	SMID_BREAST_CANCER_NORMAL_LIKE_UP			SMID_BREAST_CANCER_LUMINAL_B_DN
28	FAM157A	728262	-2.28593	6.79537	2.45673	0.36153	6.44433	0		16585	KLF17	128209	1.0514	-5.62241	-3.11018	0.553176	0.0414079	0	24.15		3655	ITGA6	integrin, alpha 6							HALLMARK_IL2_STAT5_SIGNALING								9744	ACAP1	ArfGAP with coiled-coil, ankyrin repeat and PH domains 1	SMID_BREAST_CANCER_NORMAL_LIKE_UP			SMID_BREAST_CANCER_LUMINAL_B_DN
18194	PNMA5	114824	1.73624	5.05728	2.62231	0.518522	6.42894	0		12096	DHDPSL	112817	0.3432	-8.29595	-3.02279	0.36437	0.0415186	0	24.0856		399	RHOH	ras homolog gene family, member H							HALLMARK_IL2_STAT5_SIGNALING								2327	FMO2	flavin containing monooxygenase 2 (non-functional)	SMID_BREAST_CANCER_NORMAL_LIKE_UP			SMID_BREAST_CANCER_LUMINAL_B_DN
17897	LOC100133161	100133161	1.50363	14.8452	2.91121	0.196105	6.42699	0		8629	KCNJ16	3773	-0.0665952	-8.19072	-3.24289	0.395923	0.0415399	0	24.0733		56990	CDC42SE2	CDC42 small effector 2							HALLMARK_IL2_STAT5_SIGNALING								8875	VNN2	vanin 2	SMID_BREAST_CANCER_NORMAL_LIKE_UP			SMID_BREAST_CANCER_LUMINAL_B_DN
8522	C3orf47	339942	-0.0790859	12.9816	2.55693	0.196965	6.40248	0		5947	MEIS2	4212	-0.38961	-13.0042	-4.08727	0.314304	0.041596	0	24.0408		57157	PHTF2	putative homeodomain transcription factor 2							HALLMARK_IL2_STAT5_SIGNALING								4261	CIITA	class II, major histocompatibility complex, transactivator	SMID_BREAST_CANCER_NORMAL_LIKE_UP				QI_PLASMACYTOMA_UP	ZWANG_TRANSIENTLY_UP_BY_2ND_EGF_PULSE_ONLY
12832	HIST1H1C	3006	0.436814	11.0141	2.99689	0.272096	6.37209	0		17167	SLC39A2	29986	1.20589	-8.2247	-3.23576	0.39342	0.041677	0	23.9941		825	CAPN3	calpain 3, (p94)							HALLMARK_IL2_STAT5_SIGNALING								920	CD4	CD4 molecule	SMID_BREAST_CANCER_NORMAL_LIKE_UP				QI_PLASMACYTOMA_UP		MCLACHLAN_DENTAL_CARIES_UP
9759	UNC45B	146862	0.0645826	10.8763	3.84981	0.353965	6.34401	0		5678	CD24	100133941	-0.424038	-21.4427	-5.36413	0.250161	0.0417584	0	23.9473		8530	CST7	cystatin F (leukocystatin)							HALLMARK_IL2_STAT5_SIGNALING								933	CD22	CD22 molecule	SMID_BREAST_CANCER_NORMAL_LIKE_UP				QI_PLASMACYTOMA_UP			CHEN_METABOLIC_SYNDROM_NETWORK
1750	COX8C	341947	-1.07463	8.76732	3.35411	0.382569	6.33977	0		15494	EFCAB1	79645	0.830312	-6.39584	-2.47612	0.387146	0.0418928	0	23.8704		974	CD79B	CD79b molecule, immunoglobulin-associated beta							HALLMARK_IL2_STAT5_SIGNALING								51744	CD244	CD244 molecule, natural killer cell receptor 2B4	SMID_BREAST_CANCER_NORMAL_LIKE_UP				QI_PLASMACYTOMA_UP			CHEN_METABOLIC_SYNDROM_NETWORK
4138	SNX10	29887	-0.635728	14.6779	2.6779	0.182444	6.28416	0		3170	MYH7	4625	-0.788355	-3.69456	-1.47605	0.399519	0.0420078	0	23.8051		51278	IER5	immediate early response 5								HALLMARK_TNFA_SIGNALING_VIA_NFKB							81030	ZBP1	Z-DNA binding protein 1	SMID_BREAST_CANCER_NORMAL_LIKE_UP					ZWANG_TRANSIENTLY_UP_BY_2ND_EGF_PULSE_ONLY
3154	TBPL2	387332	-0.791153	11.6057	3.68726	0.317713	6.2562	0		8240	STC1	6781	-0.11209	-15.892	-4.30247	0.270731	0.042301	0	23.6401		1844	DUSP2	dual specificity phosphatase 2								HALLMARK_TNFA_SIGNALING_VIA_NFKB							643	CXCR5	chemokine (C-X-C motif) receptor 5	SMID_BREAST_CANCER_NORMAL_LIKE_UP					ZWANG_TRANSIENTLY_UP_BY_2ND_EGF_PULSE_ONLY
2315	BLK	640	-0.947507	7.18552	2.78749	0.387931	6.24455	0		1739	NKX2-3	159296	-1.0772	-5.60117	-1.85426	0.331048	0.0423597	0	23.6074		2526	FUT4	fucosyltransferase 4 (alpha (1,3) fucosyltransferase, myeloid-specific)								HALLMARK_TNFA_SIGNALING_VIA_NFKB							9840	KIAA0748	KIAA0748	SMID_BREAST_CANCER_NORMAL_LIKE_UP					ZWANG_TRANSIENTLY_UP_BY_2ND_EGF_PULSE_ONLY
11165	P2RY13	53829	0.230191	7.54457	2.42183	0.321004	6.24074	0		2595	BCAT1	586	-0.89163	-14.662	-4.58701	0.312851	0.0424547	0	23.5545		597	BCL2A1	BCL2-related protein A1								HALLMARK_TNFA_SIGNALING_VIA_NFKB							3113	HLA-DPA1	major histocompatibility complex, class II, DP alpha 1	SMID_BREAST_CANCER_NORMAL_LIKE_UP						MCLACHLAN_DENTAL_CARIES_UP		KEGG_SYSTEMIC_LUPUS_ERYTHEMATOSUS
3198	CCDC38	120935	-0.783616	6.98707	2.52665	0.361618	6.2029	0		5828	MSLN	10232	-0.404621	-9.00223	-3.65623	0.406147	0.0425105	0	23.5236		8013	NR4A3	nuclear receptor subfamily 4, group A, member 3								HALLMARK_TNFA_SIGNALING_VIA_NFKB							3123	HLA-DRB1	major histocompatibility complex, class II, DR beta 1	SMID_BREAST_CANCER_NORMAL_LIKE_UP						MCLACHLAN_DENTAL_CARIES_UP		KEGG_SYSTEMIC_LUPUS_ERYTHEMATOSUS
15194	LOC100133469	100133469	0.778422	8.60967	3.59678	0.417761	6.18791	0		14309	NTS	4922	0.639587	-10.5775	-4.13071	0.390518	0.0425727	0	23.4892		9242	MSC	musculin								HALLMARK_TNFA_SIGNALING_VIA_NFKB							5079	PAX5	paired box 5	SMID_BREAST_CANCER_NORMAL_LIKE_UP						MCLACHLAN_DENTAL_CARIES_UP
2227	FAM40B	57464	-0.965646	10.9659	2.39187	0.218119	6.17188	0		3140	OVOL1	5017	-0.793641	-15.7451	-5.0678	0.321864	0.0426188	0	23.4638		2766	GMPR	guanosine monophosphate reductase										HALLMARK_INTERFERON_ALPHA_RESPONSE					8935	SKAP2	src kinase associated phosphoprotein 2	SMID_BREAST_CANCER_NORMAL_LIKE_UP						MCLACHLAN_DENTAL_CARIES_UP
3098	USP6	9098	-0.800798	10.0355	2.51315	0.250426	6.1567	0		10467	FOXF1	2294	0.147388	-7.68086	-3.09765	0.403295	0.0428138	0	23.3569		357	SHROOM2	shroom family member 2											HALLMARK_APICAL_SURFACE				971	CD72	CD72 molecule	SMID_BREAST_CANCER_NORMAL_LIKE_UP							CHEN_METABOLIC_SYNDROM_NETWORK
6302	TRPM6	140803	-0.344902	9.88967	2.67304	0.270286	6.11607	0		10942	TNN	63923	0.203472	-6.68017	-2.5362	0.379661	0.0428862	0	23.3175		11126	CD160	CD160 molecule											HALLMARK_APICAL_SURFACE				959	CD40LG	CD40 ligand	SMID_BREAST_CANCER_NORMAL_LIKE_UP								KEGG_SYSTEMIC_LUPUS_ERYTHEMATOSUS
2232	FCRL3	115352	-0.964603	9.99235	3.32186	0.332441	6.07292	0		8008	AMN	81693	-0.139199	-10.0721	-3.46213	0.343734	0.0429911	0	23.2606		146760	RTN4RL1	reticulon 4 receptor-like 1											HALLMARK_APICAL_SURFACE				8718	TNFRSF25	tumor necrosis factor receptor superfamily, member 25	SMID_BREAST_CANCER_NORMAL_LIKE_UP
14194	BTBD18	643376	0.622614	9.45868	2.67975	0.283311	6.06361	0		13310	DDC	1644	0.499655	-10.4285	-4.08864	0.392062	0.0431871	0	23.1551		50617	ATP6V0A4	ATPase, H+ transporting, lysosomal V0 subunit a4											HALLMARK_APICAL_SURFACE				2323	FLT3LG	fms-related tyrosine kinase 3 ligand	SMID_BREAST_CANCER_NORMAL_LIKE_UP
40	B4GALNT1	2583	-2.20416	14.4223	3.05423	0.211772	6.05279	0		4336	TPRX1	284355	-0.606771	-7.63541	-3.08275	0.403744	0.0432565	0	23.1179		51738	GHRL	ghrelin/obestatin prepropeptide											HALLMARK_APICAL_SURFACE				4065	LY75	lymphocyte antigen 75	SMID_BREAST_CANCER_NORMAL_LIKE_UP
7886	IGLL3	91353	-0.153665	8.41769	2.3959	0.284627	6.03023	0		1222	OTX1	5013	-1.22291	-5.38471	-2.44915	0.454834	0.0433485	0	23.0688		5526	PPP2R5B	protein phosphatase 2, regulatory subunit B', beta												HALLMARK_HEME_METABOLISM			1036	CDO1	cysteine dioxygenase, type I	SMID_BREAST_CANCER_NORMAL_LIKE_UP
17971	TDRD12	91646	1.54924	9.92027	3.71027	0.374009	6.01583	0		11784	TOX3	27324	0.304836	-12.1957	-4.04454	0.331636	0.0433563	0	23.0647		4005	LMO2	LIM domain only 2 (rhombotin-like 1)												HALLMARK_HEME_METABOLISM			3570	IL6R	interleukin 6 receptor	SMID_BREAST_CANCER_NORMAL_LIKE_UP
15367	NCR3	259197	0.808076	10.9741	3.29516	0.300266	5.99496	0		16360	COLEC10	10584	1.00045	-8.7582	-2.98438	0.340753	0.0435084	0	22.9841		9663	LPIN2	lipin 2												HALLMARK_HEME_METABOLISM			11025	LILRB3	leukocyte immunoglobulin-like receptor, subfamily B (with TM and ITIM domains), member 3	SMID_BREAST_CANCER_NORMAL_LIKE_UP
3661	ESX1	80712	-0.708396	8.7711	3.05658	0.348483	5.97515	0		15375	CDH6	1004	0.809464	-11.0998	-3.61804	0.325955	0.043577	0	22.9479		7351	UCP2	uncoupling protein 2 (mitochondrial, proton carrier)												HALLMARK_HEME_METABOLISM			55303	GIMAP4	GTPase, IMAP family member 4	SMID_BREAST_CANCER_NORMAL_LIKE_UP
8689	MAGEA4	4103	-0.0595402	8.12309	4.21353	0.51871	5.96952	0		1051	C2orf40	84417	-1.28033	-6.15276	-2.75137	0.447176	0.0435809	0	22.9458		119	ADD2	adducin 2 (beta)												HALLMARK_HEME_METABOLISM			65989	DLK2	delta-like 2 homolog (Drosophila)	SMID_BREAST_CANCER_NORMAL_LIKE_UP
5172	C15orf60	283677	-0.490688	12.8419	3.84439	0.299362	5.95965	0		4781	C7orf16	10842	-0.543916	-12.679	-4.0734	0.321271	0.0437446	0	22.86		23608	MKRN1	makorin ring finger protein 1												HALLMARK_HEME_METABOLISM			489	ATP2A3	ATPase, Ca++ transporting, ubiquitous	SMID_BREAST_CANCER_NORMAL_LIKE_UP
2156	CSF2	1437	-0.981071	4.01097	1.61206	0.401913	5.9395	0		18133	C1orf168	199920	1.6739	-7.65661	-3.01798	0.394166	0.0439366	0	22.7601		25893	TRIM58	tripartite motif containing 58												HALLMARK_HEME_METABOLISM			752	FMNL1	formin-like 1	SMID_BREAST_CANCER_NORMAL_LIKE_UP
14177	C2orf51	200523	0.620147	7.43352	2.94552	0.396249	5.90488	0		477	GRIA4	2893	-1.54806	-6.24071	-2.10875	0.337902	0.0439645	0	22.7456		4778	NFE2	nuclear factor (erythroid-derived 2), 45kDa												HALLMARK_HEME_METABOLISM			4248	MGAT3	mannosyl (beta-1,4-)-glycoprotein beta-1,4-N-acetylglucosaminyltransferase	SMID_BREAST_CANCER_NORMAL_LIKE_UP
12576	IL18RAP	8807	0.403492	9.55932	2.74655	0.287316	5.89987	0		12405	ALDH3B2	222	0.381766	-6.63911	-2.45448	0.3697	0.0440014	0	22.7266		54	ACP5	acid phosphatase 5, tartrate resistant												HALLMARK_HEME_METABOLISM			387751	GVINP1	GTPase, very large interferon inducible pseudogene 1	SMID_BREAST_CANCER_NORMAL_LIKE_UP
2410	C10orf67	256815	-0.928033	6.90038	2.14255	0.310497	5.8845	0		5343	GGT6	124975	-0.467903	-5.61818	-2.4725	0.440089	0.0441359	0	22.6573		6006	RHCE	Rh blood group, CcEe antigens												HALLMARK_HEME_METABOLISM			5138	PDE2A	phosphodiesterase 2A, cGMP-stimulated	SMID_BREAST_CANCER_NORMAL_LIKE_UP
11953	EFEMP1	2202	0.325411	14.5739	2.88415	0.197899	5.80042	0		3920	LOC572558	572558	-0.66828	-5.91107	-2.23146	0.377504	0.0442509	0	22.5984		6007	RHD	Rh blood group, D antigen												HALLMARK_HEME_METABOLISM			9844	ELMO1	engulfment and cell motility 1	SMID_BREAST_CANCER_NORMAL_LIKE_UP
12695	ZNF781	163115	0.418726	13.9905	2.71796	0.194271	5.796	0		10414	AQP4	361	0.141231	-5.46655	-2.05018	0.375041	0.0442902	0	22.5783		66008	TRAK2	trafficking protein, kinesin binding 2												HALLMARK_HEME_METABOLISM			7111	TMOD1	tropomodulin 1	SMID_BREAST_CANCER_NORMAL_LIKE_UP
15747	FLJ36000	284124	0.876188	9.46462	3.08117	0.325546	5.79561	0		5654	OIT3	170392	-0.427168	-12.9318	-4.30682	0.333042	0.0443557	0	22.545		6622	SNCA	synuclein, alpha (non A4 component of amyloid precursor)												HALLMARK_HEME_METABOLISM			5533	PPP3CC	protein phosphatase 3, catalytic subunit, gamma isozyme	SMID_BREAST_CANCER_NORMAL_LIKE_UP
16190	ATP8A1	10396	0.964165	12.6588	2.83612	0.224043	5.7619	0		9315	FGF17	8822	0.0129775	-11.6982	-3.93348	0.336247	0.0447693	0	22.3368		8364	HIST1H4C	histone cluster 1, H4c												HALLMARK_HEME_METABOLISM			313	AOAH	acyloxyacyl hydrolase (neutrophil)	SMID_BREAST_CANCER_NORMAL_LIKE_UP
6728	HIST1H2AE	3012	-0.292476	11.022	2.57331	0.233472	5.76135	0		908	SCGN	10590	-1.33372	-6.31476	-2.47416	0.391805	0.0448894	0	22.277		8945	BTRC	beta-transducin repeat containing												HALLMARK_HEME_METABOLISM			4155	MBP	myelin basic protein	SMID_BREAST_CANCER_NORMAL_LIKE_UP
16016	SLC28A3	64078	0.928206	8.52954	2.96117	0.347166	5.75443	0		12424	ASPN	54829	0.384191	-7.71285	-3.46211	0.448876	0.0449982	0	22.2231		9911	TMCC2	transmembrane and coiled-coil domain family 2												HALLMARK_HEME_METABOLISM			9379	NRXN2	neurexin 2	SMID_BREAST_CANCER_NORMAL_LIKE_UP
14940	KLK5	25818	0.736695	8.61057	3.001	0.348526	5.74633	0		13304	LCN2	3934	0.498867	-5.41414	-2.86472	0.529119	0.0450909	0	22.1774		8277	TKTL1	transketolase-like 1													HALLMARK_SPERMATOGENESIS		11178	LZTS1	leucine zipper, putative tumor suppressor 1	SMID_BREAST_CANCER_NORMAL_LIKE_UP
9252	LUZP4	51213	0.00567346	9.30012	4.04979	0.435455	5.7429	0		1626	PCSK2	5126	-1.10616	-5.18341	-2.16784	0.418227	0.0451245	0	22.1609		23175	LPIN1	lipin 1													HALLMARK_SPERMATOGENESIS		5463	POU6F1	POU class 6 homeobox 1	SMID_BREAST_CANCER_NORMAL_LIKE_UP
13890	ATP4A	495	0.578894	12.6645	2.62336	0.207143	5.74221	0		11255	ENPP7	339221	0.241008	-4.87736	-1.73611	0.355954	0.0452356	0	22.1065		11144	DMC1	DMC1 dosage suppressor of mck1 homolog, meiosis-specific homologous recombination (yeast)													HALLMARK_SPERMATOGENESIS		154881	KCTD7	potassium channel tetramerisation domain containing 7	SMID_BREAST_CANCER_NORMAL_LIKE_UP
7151	FAM75A3	727830	-0.241006	8.94937	2.61686	0.292408	5.72216	0		13428	SRMS	6725	0.515503	-6.81273	-3.0454	0.447017	0.0452987	0	22.0757		1761	DMRT1	doublesex and mab-3 related transcription factor 1													HALLMARK_SPERMATOGENESIS		23031	MAST3	microtubule associated serine/threonine kinase 3	SMID_BREAST_CANCER_NORMAL_LIKE_UP
9228	XAGE1D	9503	0.00293059	11.8693	6.04475	0.509275	5.69428	0		12288	SLC6A15	55117	0.367088	-7.80284	-2.78192	0.356526	0.0454177	0	22.0179		2672	GFI1	growth factor independent 1 transcription repressor													HALLMARK_SPERMATOGENESIS		79368	FCRL2	Fc receptor-like 2	SMID_BREAST_CANCER_NORMAL_LIKE_UP
1393	MAGEB6	158809	-1.17033	7.44608	2.366	0.317752	5.69402	0		1640	FLJ45983	399717	-1.10249	-7.52822	-2.70028	0.358688	0.0456078	0	21.9261		3010	HIST1H1T	histone cluster 1, H1t													HALLMARK_SPERMATOGENESIS		256949	KANK3	KN motif and ankyrin repeat domains 3	SMID_BREAST_CANCER_NORMAL_LIKE_UP
7263	TXNDC3	51314	-0.227633	6.30443	1.98667	0.315123	5.68821	0		11572	ATP13A4	84239	0.278983	-5.43106	-2.06261	0.37978	0.0457335	0	21.8658		51686	OAZ3	ornithine decarboxylase antizyme 3													HALLMARK_SPERMATOGENESIS		3004	GZMM	granzyme M (lymphocyte met-ase 1)	SMID_BREAST_CANCER_NORMAL_LIKE_UP
4327	NRG3	10718	-0.608096	9.067	2.86956	0.316484	5.68561	0		4763	CTTNBP2	83992	-0.546324	-10.6031	-3.50675	0.330729	0.0457415	0	21.862		54514	DDX4	DEAD (Asp-Glu-Ala-Asp) box polypeptide 4													HALLMARK_SPERMATOGENESIS		259197	NCR3	natural cytotoxicity triggering receptor 3	SMID_BREAST_CANCER_NORMAL_LIKE_UP
12111	GCOM1	145781	0.345083	12.5971	2.96198	0.235132	5.68279	0		4012	RMST	196475	-0.654465	-11.1749	-3.40609	0.304799	0.0459142	0	21.7798		83401	ELOVL3	ELOVL fatty acid elongase 3													HALLMARK_SPERMATOGENESIS		54923	LIME1	Lck interacting transmembrane adaptor 1	SMID_BREAST_CANCER_NORMAL_LIKE_UP
14116	DNAJC5B	85479	0.611317	7.1508	2.54468	0.35586	5.68016	0		2419	SLC38A4	55089	-0.926203	-8.87042	-2.96786	0.334579	0.0460426	0	21.719		84779	NAA11	N(alpha)-acetyltransferase 11, NatA catalytic subunit													HALLMARK_SPERMATOGENESIS		1308	COL17A1	collagen, type XVII, alpha 1	SMID_BREAST_CANCER_NORMAL_LIKE_UP
16039	FOXE3	2301	0.932783	4.05001	1.6566	0.409036	5.62708	0		15035	VGF	7425	0.752507	-8.94064	-3.7427	0.418616	0.0460983	0	21.6928		8503	PIK3R3	phosphoinositide-3-kinase, regulatory subunit 3 (gamma)															597	BCL2A1	BCL2-related protein A1		WALLACE_PROSTATE_CANCER_RACE_UP	POOLA_INVASIVE_BREAST_CANCER_UP	SMID_BREAST_CANCER_LUMINAL_B_DN			MCLACHLAN_DENTAL_CARIES_UP
10669	TPTE2	93492	0.171225	11.4061	3.1737	0.278245	5.59045	0		3830	ANKRD56	345079	-0.681926	-19.3034	-4.60983	0.23881	0.0461675	0	21.6603		247	ALOX15B	arachidonate 15-lipoxygenase, type B															4283	CXCL9	chemokine (C-X-C motif) ligand 9		WALLACE_PROSTATE_CANCER_RACE_UP	POOLA_INVASIVE_BREAST_CANCER_UP	SMID_BREAST_CANCER_LUMINAL_B_DN			MCLACHLAN_DENTAL_CARIES_UP
7457	ODZ1	10178	-0.204435	10.5226	2.94583	0.279954	5.57701	0		2073	LOC285733	285733	-0.999202	-6.78217	-2.6063	0.384287	0.0462459	0	21.6235		8935	SKAP2	src kinase associated phosphoprotein 2															3689	ITGB2	integrin, beta 2 (complement component 3 receptor 3 and 4 subunit)		WALLACE_PROSTATE_CANCER_RACE_UP	POOLA_INVASIVE_BREAST_CANCER_UP		QI_PLASMACYTOMA_UP		MCLACHLAN_DENTAL_CARIES_UP	CHEN_METABOLIC_SYNDROM_NETWORK
9259	HDAC9	9734	0.00646961	12.5371	2.7589	0.220058	5.56002	0		16061	AMBP	259	0.937312	-4.82881	-2.30206	0.476734	0.0463142	0	21.5916		1308	COL17A1	collagen, type XVII, alpha 1															963	CD53	CD53 molecule		WALLACE_PROSTATE_CANCER_RACE_UP	POOLA_INVASIVE_BREAST_CANCER_UP		QI_PLASMACYTOMA_UP		MCLACHLAN_DENTAL_CARIES_UP	CHEN_METABOLIC_SYNDROM_NETWORK
12112	CR2	1380	0.345225	3.76816	1.5493	0.411155	5.55785	0		16743	MMEL1	79258	1.08998	-9.86935	-3.88808	0.393955	0.0464563	0	21.5256		1758	DMP1	dentin matrix acidic phosphoprotein 1															5341	PLEK	pleckstrin		WALLACE_PROSTATE_CANCER_RACE_UP	POOLA_INVASIVE_BREAST_CANCER_UP		QI_PLASMACYTOMA_UP		MCLACHLAN_DENTAL_CARIES_UP	CHEN_METABOLIC_SYNDROM_NETWORK
1265	PROKR2	128674	-1.20938	4.71769	1.53266	0.324875	5.55683	0		16869	DAB1	1600	1.12235	-13.065	-3.88608	0.297443	0.0467492	0	21.3907		5880	RAC2	ras-related C3 botulinum toxin substrate 2 (rho family, small GTP binding protein Rac2)															7805	LAPTM5	lysosomal protein transmembrane 5		WALLACE_PROSTATE_CANCER_RACE_UP	POOLA_INVASIVE_BREAST_CANCER_UP			ZWANG_TRANSIENTLY_UP_BY_2ND_EGF_PULSE_ONLY	MCLACHLAN_DENTAL_CARIES_UP	CHEN_METABOLIC_SYNDROM_NETWORK
7000	MYOM2	9172	-0.259248	5.34235	1.8835	0.352561	5.53744	0		9314	SYT4	6860	0.0128667	-3.9439	-1.64447	0.416965	0.0468085	0	21.3637		65266	WNK4	WNK lysine deficient protein kinase 4															3117	HLA-DQA1	major histocompatibility complex, class II, DQ alpha 1		WALLACE_PROSTATE_CANCER_RACE_UP	POOLA_INVASIVE_BREAST_CANCER_UP				MCLACHLAN_DENTAL_CARIES_UP	CHEN_METABOLIC_SYNDROM_NETWORK	KEGG_SYSTEMIC_LUPUS_ERYTHEMATOSUS
14802	CAPN13	92291	0.714795	9.59525	3.48504	0.363205	5.52893	0		14149	PRSS1	5644	0.616092	-4.66369	-1.87654	0.402371	0.0468881	0	21.3274		8745	ADAM23	ADAM metallopeptidase domain 23															2123	EVI2A	ecotropic viral integration site 2A		WALLACE_PROSTATE_CANCER_RACE_UP	POOLA_INVASIVE_BREAST_CANCER_UP				MCLACHLAN_DENTAL_CARIES_UP	CHEN_METABOLIC_SYNDROM_NETWORK
16603	AP3B2	8120	1.05568	14.6164	2.64122	0.180702	5.48585	0		18383	PCDHB5	26167	2.08587	-10.6354	-3.35588	0.315539	0.0470756	0	21.2424		9379	NRXN2	neurexin 2															2207	FCER1G	Fc fragment of IgE, high affinity I, receptor for; gamma polypeptide		WALLACE_PROSTATE_CANCER_RACE_UP	POOLA_INVASIVE_BREAST_CANCER_UP				MCLACHLAN_DENTAL_CARIES_UP	CHEN_METABOLIC_SYNDROM_NETWORK
15245	C5orf58	133874	0.786968	9.94151	3.04758	0.306551	5.44769	0		9902	GJA1	2697	0.081341	-19.5234	-5.11236	0.261858	0.0473532	0	21.1179		57178	ZMIZ1	zinc finger, MIZ-type containing 1															1520	CTSS	cathepsin S		WALLACE_PROSTATE_CANCER_RACE_UP	POOLA_INVASIVE_BREAST_CANCER_UP				MCLACHLAN_DENTAL_CARIES_UP	CHEN_METABOLIC_SYNDROM_NETWORK
3958	PON3	5446	-0.662448	10.8167	2.54224	0.235028	5.44511	0		15575	NHLH2	4808	0.844954	-10.6083	-3.22728	0.304223	0.0474019	0	21.0962		5468	PPARG	peroxisome proliferator-activated receptor gamma															1439	CSF2RB	colony stimulating factor 2 receptor, beta, low-affinity (granulocyte-macrophage)		WALLACE_PROSTATE_CANCER_RACE_UP	POOLA_INVASIVE_BREAST_CANCER_UP				MCLACHLAN_DENTAL_CARIES_UP
4341	SHE	126669	-0.60598	10.7752	2.32029	0.215337	5.44363	0		17592	HMGA2	8091	1.3557	-12.6655	-5.98451	0.472505	0.0474188	0	21.0887		10516	FBLN5	fibulin 5															22797	TFEC	transcription factor EC		WALLACE_PROSTATE_CANCER_RACE_UP	POOLA_INVASIVE_BREAST_CANCER_UP					CHEN_METABOLIC_SYNDROM_NETWORK
14062	TAC3	6866	0.603424	3.79674	1.49771	0.394472	5.43072	0		16748	CCDC19	25790	1.09125	-11.9258	-3.35733	0.281519	0.04768	0	20.9732		10401	PIAS3	protein inhibitor of activated STAT, 3															3620	IDO1	indoleamine 2,3-dioxygenase 1		WALLACE_PROSTATE_CANCER_RACE_UP		SMID_BREAST_CANCER_LUMINAL_B_DN		ZWANG_TRANSIENTLY_UP_BY_2ND_EGF_PULSE_ONLY
2324	MSC	9242	-0.945682	13.3211	2.55707	0.191956	5.4238	0		10509	FLNC	2318	0.1522	-17.4467	-4.44838	0.254969	0.0482776	0	20.7136		2202	EFEMP1	EGF containing fibulin-like extracellular matrix protein 1															1234	CCR5	chemokine (C-C motif) receptor 5		WALLACE_PROSTATE_CANCER_RACE_UP			QI_PLASMACYTOMA_UP	ZWANG_TRANSIENTLY_UP_BY_2ND_EGF_PULSE_ONLY		CHEN_METABOLIC_SYNDROM_NETWORK
3192	OR2B6	26212	-0.784617	9.18183	2.87225	0.312819	5.3976	0		1835	CHST9	83539	-1.05382	-12.6684	-4.10225	0.323819	0.0483497	0	20.6826		3815	KIT	v-kit Hardy-Zuckerman 4 feline sarcoma viral oncogene homolog															1776	DNASE1L3	deoxyribonuclease I-like 3		WALLACE_PROSTATE_CANCER_RACE_UP			QI_PLASMACYTOMA_UP	ZWANG_TRANSIENTLY_UP_BY_2ND_EGF_PULSE_ONLY
2089	CXCR5	643	-0.995657	7.45634	2.44237	0.327557	5.39061	0		450	GAS2	2620	-1.56589	-6.7027	-2.5807	0.385024	0.0487871	0	20.4972		51460	SFMBT1	Scm-like with four mbt domains 1															1844	DUSP2	dual specificity phosphatase 2		WALLACE_PROSTATE_CANCER_RACE_UP			QI_PLASMACYTOMA_UP	ZWANG_TRANSIENTLY_UP_BY_2ND_EGF_PULSE_ONLY
13469	NTRK3	4916	0.521193	7.33116	2.26599	0.30909	5.38443	0		8218	MMP7	4316	-0.114647	-8.41361	-3.81842	0.453839	0.0487955	0	20.4937		5293	PIK3CD	phosphoinositide-3-kinase, catalytic, delta polypeptide															6504	SLAMF1	signaling lymphocytic activation molecule family member 1		WALLACE_PROSTATE_CANCER_RACE_UP			QI_PLASMACYTOMA_UP
1067	CLEC12A	160364	-1.27447	8.10021	2.42936	0.299913	5.36284	0		12700	PI15	51050	0.419317	-6.92194	-2.93289	0.42371	0.0488362	0	20.4766		55109	AGGF1	angiogenic factor with G patch and FHA domains 1															7351	UCP2	uncoupling protein 2 (mitochondrial, proton carrier)		WALLACE_PROSTATE_CANCER_RACE_UP				ZWANG_TRANSIENTLY_UP_BY_2ND_EGF_PULSE_ONLY	MCLACHLAN_DENTAL_CARIES_UP
9791	SYTL4	94121	0.0683392	11.9651	2.80865	0.234736	5.35322	0		15635	POU4F3	5459	0.855755	-7.69021	-2.2229	0.289057	0.0488622	0	20.4657		6334	SCN8A	sodium channel, voltage gated, type VIII, alpha subunit															9308	CD83	CD83 molecule		WALLACE_PROSTATE_CANCER_RACE_UP				ZWANG_TRANSIENTLY_UP_BY_2ND_EGF_PULSE_ONLY		CHEN_METABOLIC_SYNDROM_NETWORK
13718	MDGA2	161357	0.55534	12.1908	2.76374	0.226706	5.3484	0		5984	CCBE1	147372	-0.385008	-9.75246	-3.34756	0.343253	0.0488937	0	20.4525		90427	BMF	Bcl2 modifying factor															713	C1QB	complement component 1, q subcomponent, B chain		WALLACE_PROSTATE_CANCER_RACE_UP					MCLACHLAN_DENTAL_CARIES_UP	CHEN_METABOLIC_SYNDROM_NETWORK	KEGG_SYSTEMIC_LUPUS_ERYTHEMATOSUS
701	RTBDN	83546	-1.42326	9.31997	3.06927	0.329322	5.34503	0		5092	HOXD11	3237	-0.501494	-10.0862	-3.34623	0.331763	0.0489829	0	20.4153		27071	DAPP1	dual adaptor of phosphotyrosine and 3-phosphoinositides															3587	IL10RA	interleukin 10 receptor, alpha		WALLACE_PROSTATE_CANCER_RACE_UP					MCLACHLAN_DENTAL_CARIES_UP	CHEN_METABOLIC_SYNDROM_NETWORK
6755	CD19	930	-0.289163	8.38455	2.54505	0.30354	5.34479	0		5325	COL2A1	1280	-0.470296	-7.00736	-4.4997	0.642139	0.0489933	0	20.4109		6503	SLA	Src-like-adaptor															712	C1QA	complement component 1, q subcomponent, A chain		WALLACE_PROSTATE_CANCER_RACE_UP					MCLACHLAN_DENTAL_CARIES_UP		KEGG_SYSTEMIC_LUPUS_ERYTHEMATOSUS
15574	DCST2	127579	0.844765	9.39785	2.63861	0.280768	5.34011	0		8604	ZFP57	346171	-0.0695404	-5.38798	-3.21934	0.597504	0.0490303	0	20.3956		9630	GNA14	guanine nucleotide binding protein (G protein), alpha 14															3115	HLA-DPB1	major histocompatibility complex, class II, DP beta 1		WALLACE_PROSTATE_CANCER_RACE_UP					MCLACHLAN_DENTAL_CARIES_UP		KEGG_SYSTEMIC_LUPUS_ERYTHEMATOSUS
13034	PRDM1	639	0.46304	16.1526	2.65131	0.164141	5.32974	0		9398	SBK2	646643	0.0226479	-8.10866	-2.48993	0.30707	0.0490688	0	20.3795		225	ABCD2	ATP-binding cassette, sub-family D (ALD), member 2															11040	PIM2	pim-2 oncogene		WALLACE_PROSTATE_CANCER_RACE_UP					MCLACHLAN_DENTAL_CARIES_UP
1632	CD300LF	146722	-1.10456	6.4696	2.1034	0.325121	5.30898	0		3566	PRAMEF4	400735	-0.723521	-7.42246	-2.77019	0.373217	0.0492737	0	20.2948		3991	LIPE	lipase, hormone-sensitive															3071	NCKAP1L	NCK-associated protein 1-like		WALLACE_PROSTATE_CANCER_RACE_UP						CHEN_METABOLIC_SYNDROM_NETWORK
9308	HTR6	3362	0.0121865	8.02668	2.16283	0.269455	5.30049	0		14731	MEP1A	4224	0.703816	-3.5295	-1.71555	0.486061	0.0493558	0	20.261		10858	CYP46A1	cytochrome P450, family 46, subfamily A, polypeptide 1															940	CD28	CD28 molecule		WALLACE_PROSTATE_CANCER_RACE_UP							KEGG_SYSTEMIC_LUPUS_ERYTHEMATOSUS
6975	TRANK1	9881	-0.262165	13.2803	2.49291	0.187715	5.28494	0		7599	TRIM29	23650	-0.187771	-7.50834	-3.11012	0.414222	0.0493579	0	20.2602		1581	CYP7A1	cytochrome P450, family 7, subfamily A, polypeptide 1															3458	IFNG	interferon, gamma		WALLACE_PROSTATE_CANCER_RACE_UP							KEGG_SYSTEMIC_LUPUS_ERYTHEMATOSUS
2474	MAGEA5	4104	-0.91522	8.57445	2.17169	0.253274	5.28125	0		4181	CNTN2	6900	-0.629352	-3.43213	-1.53408	0.446977	0.049366	0	20.2569		23461	ABCA5	ATP-binding cassette, sub-family A (ABC1), member 5															64321	SOX17	SRY (sex determining region Y)-box 17		WALLACE_PROSTATE_CANCER_RACE_UP
18065	DCLK3	85443	1.61674	12.6398	2.44214	0.193211	5.25691	0		17457	UNC93A	54346	1.30297	-10.7409	-4.04645	0.376732	0.0497683	0	20.0931		6579	SLCO1A2	solute carrier organic anion transporter family, member 1A2															10379	IRF9	interferon regulatory factor 9		WALLACE_PROSTATE_CANCER_RACE_UP
5595	MMP25	64386	-0.434965	8.44178	2.30475	0.273018	5.25657	0		1078	EGFL6	25975	-1.27062	-9.27333	-3.38907	0.365464	0.0500338	0	19.9865		9455	HOMER2	homer homolog 2 (Drosophila)															64761	PARP12	poly (ADP-ribose) polymerase family, member 12		WALLACE_PROSTATE_CANCER_RACE_UP
2526	C6orf163	206412	-0.90486	10.6997	2.13145	0.199205	5.25261	0		7209	CLIC6	54102	-0.234107	-8.07198	-2.76191	0.342161	0.0502893	0	19.885		10257	ABCC4	ATP-binding cassette, sub-family C (CFTR/MRP), member 4															3137	HLA-J	major histocompatibility complex, class I, J (pseudogene)		WALLACE_PROSTATE_CANCER_RACE_UP
13154	MTUS2	23281	0.478723	10.7914	3.28855	0.304737	5.25202	0		7302	NBLA00301	79804	-0.223037	-7.33293	-2.84678	0.388219	0.0503819	0	19.8484		27347	STK39	serine threonine kinase 39															51191	HERC5	hect domain and RLD 5		WALLACE_PROSTATE_CANCER_RACE_UP
7776	IKZF3	22806	-0.166944	7.42252	2.60047	0.350349	5.25172	0		2341	ABCC6P2	730013	-0.94215	-10.0585	-3.26776	0.324876	0.0505864	0	19.7681		445347	TARP	TCR gamma alternate reading frame protein															4603	MYBL1	v-myb myeloblastosis viral oncogene homolog (avian)-like 1		WALLACE_PROSTATE_CANCER_RACE_UP
1307	TUBA3D	113457	-1.19621	7.6714	3.53964	0.461407	5.23302	0		4710	GATA5	140628	-0.553677	-15.5542	-4.94891	0.318171	0.050783	0	19.6916		26034	IPCEF1	interaction protein for cytohesin exchange factors 1															8013	NR4A3	nuclear receptor subfamily 4, group A, member 3		WALLACE_PROSTATE_CANCER_RACE_UP
17877	SERPINB12	89777	1.49215	5.18668	1.44262	0.278139	5.2157	0		15565	SCNN1A	6337	0.843205	-14.562	-5.15537	0.354028	0.0509568	0	19.6245		4155	MBP	myelin basic protein															64780	MICAL1	microtubule associated monoxygenase, calponin and LIM domain containing 1		WALLACE_PROSTATE_CANCER_RACE_UP
14006	TRAT1	50852	0.59528	8.51769	2.73164	0.320702	5.19858	0		3	CPA1	1357	-2.80595	-6.45985	-2.1204	0.328243	0.051005	0	19.6059		4353	MPO	myeloperoxidase															55601	DDX60	DEAD (Asp-Glu-Ala-Asp) box polypeptide 60		WALLACE_PROSTATE_CANCER_RACE_UP
2533	SYCP2	10388	-0.903541	7.49697	2.18151	0.290986	5.1959	0		1519	ZCCHC12	170261	-1.13487	-9.88198	-3.09593	0.313291	0.0511675	0	19.5436		4983	OPHN1	oligophrenin 1															7482	WNT2B	wingless-type MMTV integration site family, member 2B		WALLACE_PROSTATE_CANCER_RACE_UP
15392	MGAT5	4249	0.812416	4.95628	1.90824	0.385015	5.19339	0		13919	SLC13A2	9058	0.582948	-3.80954	-1.78093	0.467491	0.0512533	0	19.5109		29127	RACGAP1	Rac GTPase activating protein 1															80830	APOL6	apolipoprotein L, 6		WALLACE_PROSTATE_CANCER_RACE_UP
4060	CCDC147	159686	-0.64731	10.1153	2.88278	0.284992	5.1825	0		7427	MID1	4281	-0.207955	-22.0354	-4.67638	0.212221	0.0515268	0	19.4074		10565	ARFGEF1	ADP-ribosylation factor guanine nucleotide-exchange factor 1 (brefeldin A-inhibited)															3603	IL16	interleukin 16		WALLACE_PROSTATE_CANCER_RACE_UP
13990	ABCG5	64240	0.592977	7.82857	2.6056	0.332832	5.16768	0		5462	SLC22A8	9376	-0.452281	-3.83132	-1.65379	0.43165	0.0515502	0	19.3986		10844	TUBGCP2	tubulin, gamma complex associated protein 2															5778	PTPN7	protein tyrosine phosphatase, non-receptor type 7		WALLACE_PROSTATE_CANCER_RACE_UP
5576	SLC7A4	6545	-0.437428	11.5373	2.78362	0.241272	5.16372	0		7502	REN	5972	-0.199193	-6.1372	-2.61551	0.426173	0.0515533	0	19.3974		114791	TUBGCP5	tubulin, gamma complex associated protein 5															10257	ABCC4	ATP-binding cassette, sub-family C (CFTR/MRP), member 4			POOLA_INVASIVE_BREAST_CANCER_UP	SMID_BREAST_CANCER_LUMINAL_B_DN		ZWANG_TRANSIENTLY_UP_BY_2ND_EGF_PULSE_ONLY		CHEN_METABOLIC_SYNDROM_NETWORK
1901	FCER2	2208	-1.0381	7.45963	2.31079	0.309773	5.15687	0		2908	TBX4	9496	-0.834196	-8.25815	-3.02128	0.365855	0.051683	0	19.3487		55835	CENPJ	centromere protein J															10320	IKZF1	IKAROS family zinc finger 1 (Ikaros)			POOLA_INVASIVE_BREAST_CANCER_UP	SMID_BREAST_CANCER_LUMINAL_B_DN
1634	GATSL2	729438	-1.10404	5.23535	2.31366	0.441929	5.15053	0		1920	COL1A1	1277	-1.03375	-10.6947	-3.47032	0.324489	0.0518586	0	19.2832		57580	PREX1	phosphatidylinositol-3,4,5-trisphosphate-dependent Rac exchange factor 1															3606	IL18	interleukin 18 (interferon-gamma-inducing factor)			POOLA_INVASIVE_BREAST_CANCER_UP		QI_PLASMACYTOMA_UP
5799	C6orf10	10665	-0.408537	7.49789	2.88107	0.384251	5.12921	0		15386	ANKS4B	257629	0.811357	-6.86045	-2.76183	0.402573	0.051955	0	19.2474		9735	KNTC1	kinetochore associated 1															9051	PSTPIP1	proline-serine-threonine phosphatase interacting protein 1			POOLA_INVASIVE_BREAST_CANCER_UP		QI_PLASMACYTOMA_UP
4498	NKX6-3	157848	-0.583426	6.06642	1.78988	0.295047	5.12331	0		12628	ITLN2	142683	0.41009	-10.44	-3.95582	0.378912	0.0520739	0	19.2035		1050	CEBPA	CCAAT/enhancer binding protein (C/EBP), alpha															8530	CST7	cystatin F (leukocystatin)			POOLA_INVASIVE_BREAST_CANCER_UP		QI_PLASMACYTOMA_UP
7423	PIN1L	5301	-0.208385	10.9644	2.30134	0.209892	5.11386	0		10051	ROR1	4919	0.098947	-11.5727	-3.68431	0.318362	0.0521133	0	19.189		23612	PHLDA3	pleckstrin homology-like domain, family A, member 3															9770	RASSF2	Ras association (RalGDS/AF-6) domain family member 2			POOLA_INVASIVE_BREAST_CANCER_UP		QI_PLASMACYTOMA_UP
12652	PIWIL2	55124	0.413175	7.58907	2.83568	0.373653	5.10761	0		3319	SPON1	10418	-0.763494	-14.9697	-4.28143	0.286005	0.0521547	0	19.1737		2760	GM2A	GM2 ganglioside activator															56833	SLAMF8	SLAM family member 8			POOLA_INVASIVE_BREAST_CANCER_UP			ZWANG_TRANSIENTLY_UP_BY_2ND_EGF_PULSE_ONLY	MCLACHLAN_DENTAL_CARIES_UP	CHEN_METABOLIC_SYNDROM_NETWORK
15761	OR6C2	341416	0.87889	4.19441	1.23918	0.295436	5.0888	0		7719	C1orf210	149466	-0.173639	-16.2786	-5.01959	0.308354	0.0523006	0	19.1203		3006	HIST1H1C	histone cluster 1, H1c															4680	CEACAM6	carcinoembryonic antigen-related cell adhesion molecule 6 (non-specific cross reacting antigen)			POOLA_INVASIVE_BREAST_CANCER_UP			ZWANG_TRANSIENTLY_UP_BY_2ND_EGF_PULSE_ONLY
5440	GPR82	27197	-0.455134	12.6733	2.62833	0.207391	5.07073	0		5044	COL3A1	1281	-0.507969	-10.2334	-3.44663	0.336803	0.0523271	0	19.1106		81566	CSRNP2	cysteine-serine-rich nuclear protein 2															3109	HLA-DMB	major histocompatibility complex, class II, DM beta			POOLA_INVASIVE_BREAST_CANCER_UP				MCLACHLAN_DENTAL_CARIES_UP	CHEN_METABOLIC_SYNDROM_NETWORK	KEGG_SYSTEMIC_LUPUS_ERYTHEMATOSUS
3155	CXCL9	4283	-0.790973	8.57528	2.88049	0.335906	5.0492	0		6095	PSCA	8000	-0.37089	-3.9805	-1.68171	0.422488	0.0523789	0	19.0917		92815	HIST3H2A	histone cluster 3, H2a															7941	PLA2G7	phospholipase A2, group VII (platelet-activating factor acetylhydrolase, plasma)			POOLA_INVASIVE_BREAST_CANCER_UP				MCLACHLAN_DENTAL_CARIES_UP	CHEN_METABOLIC_SYNDROM_NETWORK
13272	FAM71F1	84691	0.494561	5.97221	2.8424	0.475937	5.0351	0		11454	PLEKHA6	22874	0.264827	-10.0523	-3.42788	0.341004	0.0524918	0	19.0506		4821	NKX2-2	NK2 homeobox 2															3128	HLA-DRB6	major histocompatibility complex, class II, DR beta 6 (pseudogene)			POOLA_INVASIVE_BREAST_CANCER_UP				MCLACHLAN_DENTAL_CARIES_UP
6962	CYP27B1	1594	-0.263758	5.13014	1.55421	0.302956	5.03507	0		5221	BMP5	653	-0.484015	-7.13052	-3.17359	0.445072	0.0528206	0	18.932		1036	CDO1	cysteine dioxygenase, type I															6404	SELPLG	selectin P ligand			POOLA_INVASIVE_BREAST_CANCER_UP					CHEN_METABOLIC_SYNDROM_NETWORK
2937	FAM71F2	346653	-0.829061	10.663	2.97883	0.279361	5.03284	0		9437	GALNT5	11227	0.0272372	-10.3788	-3.80657	0.366763	0.0528219	0	18.9315		8876	VNN1	vanin 1															9404	LPXN	leupaxin			POOLA_INVASIVE_BREAST_CANCER_UP					CHEN_METABOLIC_SYNDROM_NETWORK
15034	FAM129C	199786	0.752321	6.42378	2.00937	0.312802	5.03054	0		8435	MUC13	56667	-0.0893101	-6.23508	-3.17988	0.509998	0.0528987	0	18.904		5467	PPARD	peroxisome proliferator-activated receptor delta															9447	AIM2	absent in melanoma 2			POOLA_INVASIVE_BREAST_CANCER_UP					CHEN_METABOLIC_SYNDROM_NETWORK
12689	FNDC5	252995	0.417969	10.5303	2.99345	0.28427	5.00493	0		17355	GALNT9	50614	1.26641	-11.3875	-3.76041	0.330221	0.0529599	0	18.8822		2328	FMO3	flavin containing monooxygenase 3															80896	NPL	N-acetylneuraminate pyruvate lyase (dihydrodipicolinate synthase)			POOLA_INVASIVE_BREAST_CANCER_UP					CHEN_METABOLIC_SYNDROM_NETWORK
12575	SOX17	64321	0.403375	13.4895	3.13291	0.232248	4.97649	0		6354	GULP1	51454	-0.338393	-16.3208	-4.48756	0.27496	0.0530149	0	18.8626		2538	G6PC	glucose-6-phosphatase, catalytic subunit															3687	ITGAX	integrin, alpha X (complement component 3 receptor 4 subunit)			POOLA_INVASIVE_BREAST_CANCER_UP					CHEN_METABOLIC_SYNDROM_NETWORK
1211	PLA2G7	7941	-1.22626	6.1825	1.89069	0.305812	4.97598	0		1435	XPNPEP2	7512	-1.15835	-7.33627	-2.94262	0.401106	0.0530974	0	18.8333		5730	PTGDS	prostaglandin D2 synthase 21kDa (brain)															6775	STAT4	signal transducer and activator of transcription 4			POOLA_INVASIVE_BREAST_CANCER_UP					CHEN_METABOLIC_SYNDROM_NETWORK
3049	RBM46	166863	-0.809397	9.62396	3.36137	0.349271	4.96983	0		3614	KRT80	144501	-0.715781	-12.7251	-4.24311	0.333443	0.0531426	0	18.8173		6898	TAT	tyrosine aminotransferase															4321	MMP12	matrix metallopeptidase 12 (macrophage elastase)			POOLA_INVASIVE_BREAST_CANCER_UP					CHEN_METABOLIC_SYNDROM_NETWORK
7720	CD40LG	959	-0.17353	7.51748	2.44696	0.325502	4.96659	0		3848	PRAMEF12	390999	-0.679145	-7.78867	-2.78699	0.357826	0.0531485	0	18.8152		26270	FBXO6	F-box protein 6															6571	SLC18A2	solute carrier family 18 (vesicular monoamine), member 2			POOLA_INVASIVE_BREAST_CANCER_UP
597	CLEC4D	338339	-1.47615	8.92565	3.17167	0.355344	4.96221	0		1290	MOG	4340	-1.20147	-9.12393	-3.27078	0.358483	0.0531896	0	18.8007		4598	MVK	mevalonate kinase															11006	LILRB4	leukocyte immunoglobulin-like receptor, subfamily B (with TM and ITIM domains), member 4			POOLA_INVASIVE_BREAST_CANCER_UP
15338	HERC5	51191	0.8029	11.4014	2.75673	0.241789	4.95429	0		1564	MOGAT3	346606	-1.12265	-13.819	-4.06734	0.29433	0.0533021	0	18.761		94241	TP53INP1	tumor protein p53 inducible nuclear protein 1															10859	LILRB1	leukocyte immunoglobulin-like receptor, subfamily B (with TM and ITIM domains), member 1			POOLA_INVASIVE_BREAST_CANCER_UP
15276	IQCF1	132141	0.792334	12.0358	3.31228	0.275201	4.94816	0		17888	LRRC17	10234	1.49835	-8.41064	-3.24754	0.386123	0.0533134	0	18.757		79071	ELOVL6	ELOVL fatty acid elongase 6															9846	GAB2	GRB2-associated binding protein 2			POOLA_INVASIVE_BREAST_CANCER_UP
6215	FAM182B	728882	-0.355781	8.81416	2.3945	0.271665	4.94766	0		4014	C6orf138	442213	-0.654162	-13.9986	-3.71345	0.265273	0.0538043	0	18.5859		64859	OBFC2A	oligonucleotide/oligosaccharide-binding fold containing 2A															5979	RET	ret proto-oncogene			POOLA_INVASIVE_BREAST_CANCER_UP
13381	DOCK11	139818	0.509094	11.0596	2.27344	0.205563	4.94037	0		4570	SLC6A13	6540	-0.573268	-8.19895	-2.84294	0.346745	0.0538459	0	18.5715		35	ACADS	acyl-CoA dehydrogenase, C-2 to C-3 short chain															2833	CXCR3	chemokine (C-X-C motif) receptor 3			POOLA_INVASIVE_BREAST_CANCER_UP
16887	FAM182A	284800	1.12716	7.64222	2.15865	0.282464	4.92832	0		5508	SLC39A12	221074	-0.446323	-3.76407	-1.31967	0.350598	0.0538981	0	18.5535		130814	PQLC3	PQ loop repeat containing 3															8564	KMO	kynurenine 3-monooxygenase (kynurenine 3-hydroxylase)			POOLA_INVASIVE_BREAST_CANCER_UP
9161	GABRQ	55879	-0.00490228	7.4438	2.53008	0.33989	4.9225	0		3324	PCDHB6	56130	-0.762699	-8.47368	-2.92477	0.34516	0.0542092	0	18.447		137964	AGPAT6	1-acylglycerol-3-phosphate O-acyltransferase 6 (lysophosphatidic acid acyltransferase, zeta)															1118	CHIT1	chitinase 1 (chitotriosidase)			POOLA_INVASIVE_BREAST_CANCER_UP
3706	RASD1	51655	-0.701307	11.4926	2.69208	0.234246	4.91029	0		1703	HOXB13	10481	-1.08623	-12.5756	-3.95006	0.314105	0.0542775	0	18.4238		5979	RET	ret proto-oncogene															3655	ITGA6	integrin, alpha 6				SMID_BREAST_CANCER_LUMINAL_B_DN	QI_PLASMACYTOMA_UP
14505	SPDYC	387778	0.66913	9.62452	2.60784	0.270958	4.89203	0		17778	SFTPD	6441	1.43935	-13.964	-4.00415	0.286749	0.0543007	0	18.416		29887	SNX10	sorting nexin 10															8876	VNN1	vanin 1				SMID_BREAST_CANCER_LUMINAL_B_DN		ZWANG_TRANSIENTLY_UP_BY_2ND_EGF_PULSE_ONLY
9983	KIAA0513	9764	0.0909513	16.2027	2.30467	0.142239	4.88796	0		13676	LRFN5	145581	0.549606	-15.7806	-4.34352	0.275244	0.0544542	0	18.3641		9254	CACNA2D2	calcium channel, voltage-dependent, alpha 2/delta subunit 2															1117	CHI3L2	chitinase 3-like 2				SMID_BREAST_CANCER_LUMINAL_B_DN			MCLACHLAN_DENTAL_CARIES_UP
8019	FAM106C	100129396	-0.137801	6.88568	2.27275	0.33007	4.87311	0		4856	KIF26B	55083	-0.533715	-11.7264	-3.51262	0.299548	0.0546088	0	18.3121		9136	RRP9	ribosomal RNA processing 9, small subunit (SSU) processome component, homolog (yeast)															3929	LBP	lipopolysaccharide binding protein				SMID_BREAST_CANCER_LUMINAL_B_DN			MCLACHLAN_DENTAL_CARIES_UP
8140	TLR10	81793	-0.123784	7.12353	2.27826	0.319821	4.87044	0		10602	MEIS1	4211	0.163286	-9.42723	-3.08337	0.327071	0.0546119	0	18.311		11151	CORO1A	coronin, actin binding protein, 1A															6648	SOD2	superoxide dismutase 2, mitochondrial				SMID_BREAST_CANCER_LUMINAL_B_DN			MCLACHLAN_DENTAL_CARIES_UP
2048	ITGAD	3681	-1.00477	5.5425	1.92066	0.346533	4.86444	0		8788	ESM1	11082	-0.0482377	-14.2272	-4.37843	0.30775	0.0548394	0	18.2351		56915	EXOSC5	exosome component 5															11240	PADI2	peptidyl arginine deiminase, type II				SMID_BREAST_CANCER_LUMINAL_B_DN				CHEN_METABOLIC_SYNDROM_NETWORK
12392	C21orf129	150135	0.380162	8.44538	3.60517	0.426881	4.86222	0		8643	SEZ6	124925	-0.0649216	-9.84799	-3.21957	0.326927	0.0548696	0	18.225		4897	NRCAM	neuronal cell adhesion molecule															10630	PDPN	podoplanin				SMID_BREAST_CANCER_LUMINAL_B_DN
8305	LTB	4050	-0.104553	6.2906	2.15705	0.3429	4.85987	0		753	CRYGB	1419	-1.39905	-7.38858	-2.9175	0.394866	0.0550916	0	18.1516		8609	KLF7	Kruppel-like factor 7 (ubiquitous)															2564	GABRE	gamma-aminobutyric acid (GABA) A receptor, epsilon				SMID_BREAST_CANCER_LUMINAL_B_DN
13674	KMO	8564	0.549329	5.13018	1.73879	0.338934	4.85457	0		9341	MUC5B	727897	0.0160396	-8.6843	-3.23135	0.372091	0.0551153	0	18.1438		10603	SH2B2	SH2B adaptor protein 2															2999	GZMH	granzyme H (cathepsin G-like 2, protein h-CCPX)				SMID_BREAST_CANCER_LUMINAL_B_DN
4549	GMPR	2766	-0.576228	13.9305	2.51054	0.180219	4.85216	0		15554	LRIG3	121227	0.841141	-11.7503	-3.64646	0.31033	0.0552564	0	18.0975		1944	EFNA3	ephrin-A3															9899	SV2B	synaptic vesicle glycoprotein 2B				SMID_BREAST_CANCER_LUMINAL_B_DN
7276	TUBBP5	643224	-0.226141	10.355	2.58389	0.24953	4.84967	0		8619	ABCC6	368	-0.0677839	-9.66057	-3.07031	0.317819	0.0552669	0	18.094		51316	PLAC8	placenta-specific 8															29091	STXBP6	syntaxin binding protein 6 (amisyn)				SMID_BREAST_CANCER_LUMINAL_B_DN
2191	STAP1	26228	-0.973596	5.57075	2.02887	0.364199	4.83351	0		16246	HNF4A	3172	0.975823	-10.2866	-3.87189	0.376401	0.0552942	0	18.0851		54800	KLHL24	kelch-like 24 (Drosophila)															140578	CHODL	chondrolectin				SMID_BREAST_CANCER_LUMINAL_B_DN
13452	KIAA1045	23349	0.51886	11.4664	2.84233	0.247882	4.81472	0		33	KAZALD1	81621	-2.24689	-11.0519	-3.43381	0.310698	0.0552971	0	18.0841		1138	CHRNA5	cholinergic receptor, nicotinic, alpha 5															51129	ANGPTL4	angiopoietin-like 4				SMID_BREAST_CANCER_LUMINAL_B_DN
6767	TIFAB	497189	-0.287675	8.12038	2.52339	0.310747	4.81251	0		9187	RASSF8	11228	-0.00178094	-20.5563	-4.85343	0.236105	0.0553181	0	18.0773		3363	HTR7	5-hydroxytryptamine (serotonin) receptor 7 (adenylate cyclase-coupled)															55190	NUDT11	nudix (nucleoside diphosphate linked moiety X)-type motif 11				SMID_BREAST_CANCER_LUMINAL_B_DN
12212	OR2L2	26246	0.357488	9.14407	2.06731	0.226082	4.80313	0		7038	HHLA2	11148	-0.254677	-5.21186	-2.07022	0.397214	0.0553652	0	18.0619		4916	NTRK3	neurotrophic tyrosine kinase, receptor, type 3															25818	KLK5	kallikrein-related peptidase 5				SMID_BREAST_CANCER_LUMINAL_B_DN
5194	RAD51AP2	729475	-0.48769	8.01684	2.31611	0.288905	4.78636	0		375	VCAN	1462	-1.62161	-17.4855	-4.29612	0.245697	0.0553662	0	18.0615		2172	FABP6	fatty acid binding protein 6, ileal															8190	MIA	melanoma inhibitory activity				SMID_BREAST_CANCER_LUMINAL_B_DN
7258	KCNJ10	3766	-0.228242	9.0013	2.46765	0.274144	4.78203	0		5972	PRL	5617	-0.386598	-4.66264	-1.4944	0.320505	0.0555262	0	18.0095		774	CACNA1B	calcium channel, voltage-dependent, N type, alpha 1B subunit															6348	CCL3	chemokine (C-C motif) ligand 3					QI_PLASMACYTOMA_UP	ZWANG_TRANSIENTLY_UP_BY_2ND_EGF_PULSE_ONLY		CHEN_METABOLIC_SYNDROM_NETWORK
2909	CD38	952	-0.834016	10.7611	3.26371	0.303287	4.76478	0		11698	PAX3	5077	0.294319	-6.55642	-2.24685	0.342695	0.0557022	0	17.9526		9531	BAG3	BCL2-associated athanogene 3															10673	TNFSF13B	tumor necrosis factor (ligand) superfamily, member 13b					QI_PLASMACYTOMA_UP	ZWANG_TRANSIENTLY_UP_BY_2ND_EGF_PULSE_ONLY		CHEN_METABOLIC_SYNDROM_NETWORK
12939	COL6A6	131873	0.450766	8.90484	3.11956	0.350322	4.76405	0		5040	KCNA5	3741	-0.508518	-14.4711	-3.69784	0.255533	0.0557784	0	17.9281		107	ADCY1	adenylate cyclase 1 (brain)															150372	NFAM1	NFAT activating protein with ITAM motif 1					QI_PLASMACYTOMA_UP	ZWANG_TRANSIENTLY_UP_BY_2ND_EGF_PULSE_ONLY		CHEN_METABOLIC_SYNDROM_NETWORK
9007	ACOT12	134526	-0.0228608	8.22133	2.12437	0.258398	4.74274	0		7934	DGKK	139189	-0.14791	-7.95434	-2.49043	0.31309	0.0558797	0	17.8956		4603	MYBL1	v-myb myeloblastosis viral oncogene homolog (avian)-like 1															8739	HRK	harakiri, BCL2 interacting protein (contains only BH3 domain)					QI_PLASMACYTOMA_UP	ZWANG_TRANSIENTLY_UP_BY_2ND_EGF_PULSE_ONLY
4565	FNDC7	163479	-0.573934	8.32353	2.16033	0.259545	4.72613	0		9269	SMPDL3B	27293	0.00764618	-13.4681	-4.07955	0.302905	0.0561665	0	17.8042		9214	FAIM3	Fas apoptotic inhibitory molecule 3															3566	IL4R	interleukin 4 receptor					QI_PLASMACYTOMA_UP	ZWANG_TRANSIENTLY_UP_BY_2ND_EGF_PULSE_ONLY
6423	SLAMF7	57823	-0.329816	8.04225	2.64401	0.328765	4.71825	0		857	ASGR2	433	-1.35417	-5.94055	-2.42513	0.408234	0.0564387	0	17.7183		9846	GAB2	GRB2-associated binding protein 2															2208	FCER2	Fc fragment of IgE, low affinity II, receptor for (CD23)					QI_PLASMACYTOMA_UP	ZWANG_TRANSIENTLY_UP_BY_2ND_EGF_PULSE_ONLY
12622	GJA3	2700	0.409311	7.10661	2.14852	0.302326	4.71595	0		8050	CHMP4C	92421	-0.134153	-18.1175	-5.0624	0.279419	0.0564889	0	17.7026		2998	GYS2	glycogen synthase 2 (liver)															3055	HCK	hemopoietic cell kinase					QI_PLASMACYTOMA_UP		MCLACHLAN_DENTAL_CARIES_UP
15448	KRT36	8689	0.822228	5.54526	1.64925	0.297417	4.70125	0		11812	SLC44A5	204962	0.308203	-14.2893	-4.08933	0.286181	0.056601	0	17.6675		5207	PFKFB1	6-phosphofructo-2-kinase/fructose-2,6-biphosphatase 1															7124	TNF	tumor necrosis factor					QI_PLASMACYTOMA_UP			CHEN_METABOLIC_SYNDROM_NETWORK	KEGG_SYSTEMIC_LUPUS_ERYTHEMATOSUS
7883	RBMY1A1	5940	-0.153977	4.46763	1.60175	0.358523	4.68955	0		16057	C2orf54	79919	0.936485	-7.07193	-2.75253	0.389219	0.05661	0	17.6647		79644	SRD5A3	steroid 5 alpha-reductase 3															7127	TNFAIP2	tumor necrosis factor, alpha-induced protein 2					QI_PLASMACYTOMA_UP			CHEN_METABOLIC_SYNDROM_NETWORK
731	C6orf105	84830	-1.40914	9.98039	2.83234	0.283791	4.6855	0		329	LOC286467	286467	-1.66098	-19.6845	-4.28001	0.217431	0.0567698	0	17.615		1756	DMD	dystrophin															7409	VAV1	vav 1 guanine nucleotide exchange factor					QI_PLASMACYTOMA_UP			CHEN_METABOLIC_SYNDROM_NETWORK
15397	RFPL3S	10737	0.813252	12.5992	2.47183	0.196189	4.67891	0		10620	FZD7	8324	0.16549	-15.7007	-3.78771	0.241245	0.0571317	0	17.5034		26287	ANKRD2	ankyrin repeat domain 2 (stretch responsive muscle)															916	CD3E	CD3e molecule, epsilon (CD3-TCR complex)					QI_PLASMACYTOMA_UP			CHEN_METABOLIC_SYNDROM_NETWORK
5079	HDGFL1	154150	-0.503215	7.86017	3.43208	0.436643	4.67606	0		7833	TNP1	7141	-0.160077	-3.51051	-1.34046	0.381842	0.0574245	0	17.4142		4622	MYH4	myosin, heavy chain 4, skeletal muscle															922	CD5L	CD5 molecule-like					QI_PLASMACYTOMA_UP			CHEN_METABOLIC_SYNDROM_NETWORK
3763	C19orf18	147685	-0.6923	6.77967	1.81275	0.26738	4.67556	0		2323	ZIC5	85416	-0.945874	-10.2072	-3.71704	0.364159	0.0576852	0	17.3355		6450	SH3BGR	SH3 domain binding glutamic acid-rich protein															27071	DAPP1	dual adaptor of phosphotyrosine and 3-phosphoinositides					QI_PLASMACYTOMA_UP			CHEN_METABOLIC_SYNDROM_NETWORK
9836	LOC100129066	100129066	0.07358	8.70908	2.20714	0.25343	4.65757	0		1471	GDF10	2662	-1.14828	-7.14724	-3.03022	0.423971	0.057749	0	17.3163		8557	TCAP	titin-cap (telethonin)															10068	IL18BP	interleukin 18 binding protein					QI_PLASMACYTOMA_UP			CHEN_METABOLIC_SYNDROM_NETWORK
15469	C2orf65	130951	0.825889	10.3267	2.73974	0.265307	4.65616	0		18244	POF1B	79983	1.79544	-13.5664	-4.58718	0.338128	0.0578057	0	17.2993		9172	MYOM2	myomesin (M-protein) 2, 165kDa															83937	RASSF4	Ras association (RalGDS/AF-6) domain family member 4					QI_PLASMACYTOMA_UP			CHEN_METABOLIC_SYNDROM_NETWORK
11923	TSIX	9383	0.321817	3.85241	2.04882	0.531826	4.63967	0		74	TNFRSF8	943	-2.0556	-6.35328	-2.68515	0.42264	0.0579181	0	17.2657		259307	IL4I1	interleukin 4 induced 1															10538	BATF	basic leucine zipper transcription factor, ATF-like					QI_PLASMACYTOMA_UP			CHEN_METABOLIC_SYNDROM_NETWORK
9619	C5orf20	140947	0.0483057	7.36874	2.28903	0.310641	4.62813	0		11344	GPM6B	2824	0.251614	-14.5526	-4.30054	0.295516	0.0581593	0	17.1941		7503	XIST	X (inactive)-specific transcript (non-protein coding)															27344	PCSK1N	proprotein convertase subtilisin/kexin type 1 inhibitor					QI_PLASMACYTOMA_UP
1403	FCRL6	343413	-1.16728	8.57439	2.51409	0.293209	4.62165	0		15588	SERPINA6	866	0.84717	-6.71316	-2.53417	0.377493	0.0581619	0	17.1934		8608	RDH16	retinol dehydrogenase 16 (all-trans)															961	CD47	CD47 molecule					QI_PLASMACYTOMA_UP
12645	LOC151162	151162	0.41225	11.7851	2.16213	0.183463	4.6161	0		5049	DUSP26	78986	-0.507292	-14.9021	-4.30637	0.288978	0.0581787	0	17.1884		57082	CASC5	cancer susceptibility candidate 5															3560	IL2RB	interleukin 2 receptor, beta					QI_PLASMACYTOMA_UP
6444	CYP2R1	120227	-0.327202	11.1178	2.00892	0.180694	4.61422	0		13802	TGFB2	7042	0.566829	-8.52457	-2.98552	0.350225	0.0581986	0	17.1826		85236	HIST1H2BK	histone cluster 1, H2bk															640	BLK	B lymphoid tyrosine kinase					QI_PLASMACYTOMA_UP
8270	ST6GALNAC1	55808	-0.108609	10.1942	3.02841	0.297073	4.61314	0		6197	RIMS1	22999	-0.357994	-4.59598	-1.73488	0.377478	0.0582316	0	17.1728		9252	RPS6KA5	ribosomal protein S6 kinase, 90kDa, polypeptide 5															27040	LAT	linker for activation of T cells					QI_PLASMACYTOMA_UP
4484	PALM3	342979	-0.585446	12.561	2.44967	0.195022	4.60844	0		17615	C12orf27	283460	1.36534	-5.83582	-2.29145	0.392652	0.0585034	0	17.093		8604	SLC25A12	solute carrier family 25 (mitochondrial carrier, Aralar), member 12															23608	MKRN1	makorin ring finger protein 1					QI_PLASMACYTOMA_UP
11209	MPO	4353	0.23552	7.50605	2.09232	0.278751	4.60701	0		18203	PRAMEF11	440560	1.74546	-7.13374	-2.53529	0.355394	0.0585968	0	17.0658		8178	ELL	elongation factor RNA polymerase II															8764	TNFRSF14	tumor necrosis factor receptor superfamily, member 14					QI_PLASMACYTOMA_UP
3073	C15orf56	644809	-0.805245	7.57446	1.96258	0.259105	4.60576	0		16068	ZDHHC22	283576	0.938743	-10.8725	-3.21778	0.295957	0.0586121	0	17.0613		100128124	HGC6.3	uncharacterized LOC100128124															54106	TLR9	toll-like receptor 9					QI_PLASMACYTOMA_UP
2504	AKAP3	10566	-0.909189	8.55988	2.22776	0.260256	4.58822	0		6590	IFITM5	387733	-0.309033	-8.14405	-2.41605	0.296664	0.0588307	0	16.9979		100128164	LOC100128164	four and a half LIM domains 1 pseudogene															2268	FGR	Gardner-Rasheed feline sarcoma viral (v-fgr) oncogene homolog					QI_PLASMACYTOMA_UP
10221	HOXD1	3231	0.118792	4.78044	1.47379	0.308295	4.58592	0		276	FST	10468	-1.71185	-14.1914	-4.5246	0.318828	0.0589844	0	16.9536		100128327	BET3L	BET3 like (S. cerevisiae)															8807	IL18RAP	interleukin 18 receptor accessory protein					QI_PLASMACYTOMA_UP
9819	C9orf79	286234	0.0716087	8.74273	2.5556	0.292312	4.5803	0		6422	TFAP2B	7021	-0.329941	-8.84053	-3.13141	0.35421	0.0591911	0	16.8944		100130331	LOC100130331	POTE ankyrin domain family, member F pseudogene															10062	NR1H3	nuclear receptor subfamily 1, group H, member 3					QI_PLASMACYTOMA_UP
17792	C7orf31	136895	1.44662	14.3072	2.15324	0.150501	4.57454	0		7791	LGR5	8549	-0.165191	-8.43802	-4.25652	0.504445	0.0592757	0	16.8703		100130889	PSORS1C3	psoriasis susceptibility 1 candidate 3 (non-protein coding)															64218	SEMA4A	sema domain, immunoglobulin domain (Ig), transmembrane domain (TM) and short cytoplasmic domain, (semaphorin) 4A					QI_PLASMACYTOMA_UP
11636	MYH4	4622	0.286744	6.81463	1.98247	0.290913	4.56796	0		9582	ATP1A2	477	0.0441047	-4.57692	-2.20457	0.481671	0.0596551	0	16.763		100131816	UBE2DNL	ubiquitin-conjugating enzyme E2D N-terminal like (pseudogene)															26253	CLEC4E	C-type lectin domain family 4, member E					QI_PLASMACYTOMA_UP
10187	YSK4	80122	0.1147	6.67001	2.9509	0.442413	4.54522	0		13618	FAM81B	153643	0.54165	-4.14577	-1.53116	0.36933	0.0596668	0	16.7597		100131897	FAM196B	family with sequence similarity 196, member B															27347	STK39	serine threonine kinase 39					QI_PLASMACYTOMA_UP
13443	DSG4	147409	0.517616	9.60542	1.98768	0.206933	4.54031	0		2808	RGN	9104	-0.852071	-10.192	-3.83248	0.376027	0.0596834	0	16.7551		100134229	LOC100134229	uncharacterized LOC100134229															10472	ZNF238	zinc finger protein 238					QI_PLASMACYTOMA_UP
1091	FAM22F	54754	-1.26611	7.24869	1.93786	0.267339	4.53385	0		10681	SULF1	23213	0.172667	-10.1699	-3.55276	0.34934	0.0596919	0	16.7527		100134713	LOC100134713	uncharacterized LOC100134713															29887	SNX10	sorting nexin 10					QI_PLASMACYTOMA_UP
14810	CYP2F1	1572	0.715996	9.63641	3.38798	0.351581	4.52761	0		17645	CDH17	1015	1.37823	-6.60503	-3.48817	0.528109	0.0598583	0	16.7061		100170841	C17orf96	chromosome 17 open reading frame 96															3902	LAG3	lymphocyte-activation gene 3					QI_PLASMACYTOMA_UP
10618	STK31	56164	0.165263	9.65746	2.80608	0.290561	4.52178	0		10612	CCDC37	348807	0.164529	-9.61875	-2.67585	0.278191	0.0599339	0	16.685		10021	HCN4	hyperpolarization activated cyclic nucleotide-gated potassium channel 4															23616	SH3BP1	SH3-domain binding protein 1					QI_PLASMACYTOMA_UP
11934	GKAP1	80318	0.32306	12.6027	2.30805	0.183139	4.51391	0		10476	FOXF2	2295	0.148422	-10.1008	-3.22699	0.319478	0.059971	0	16.6747		100233209	LOC100233209	uncharacterized LOC100233209															54440	SASH3	SAM and SH3 domain containing 3						ZWANG_TRANSIENTLY_UP_BY_2ND_EGF_PULSE_ONLY	MCLACHLAN_DENTAL_CARIES_UP
4026	NCF1	653361	-0.652386	6.38641	2.22418	0.348269	4.51225	0		10632	AZGP1	563	0.166912	-4.75608	-2.03827	0.428562	0.0600164	0	16.6621		100286844	LOC100286844	uncharacterized LOC100286844															3662	IRF4	interferon regulatory factor 4						ZWANG_TRANSIENTLY_UP_BY_2ND_EGF_PULSE_ONLY	MCLACHLAN_DENTAL_CARIES_UP
6574	DDX53	168400	-0.310972	9.18526	2.72032	0.296162	4.49729	0		10875	MKX	283078	0.195722	-9.23553	-2.84549	0.308103	0.0600511	0	16.6525		100505741	SPATA1	spermatogenesis associated 1															2219	FCN1	ficolin (collagen/fibrinogen domain containing) 1						ZWANG_TRANSIENTLY_UP_BY_2ND_EGF_PULSE_ONLY	MCLACHLAN_DENTAL_CARIES_UP
15028	CLEC17A	388512	0.751251	5.46342	1.82576	0.334179	4.49025	0		5135	FEZF1	389549	-0.495677	-3.35283	-1.04784	0.312524	0.0600823	0	16.6438		100506736	SLFN12L	schlafen family member 12-like															25939	SAMHD1	SAM domain and HD domain 1						ZWANG_TRANSIENTLY_UP_BY_2ND_EGF_PULSE_ONLY		CHEN_METABOLIC_SYNDROM_NETWORK
9378	HIST1H2AC	8334	0.0203942	11.2164	2.28579	0.203791	4.48906	0		5356	XKR5	389610	-0.466217	-9.73648	-3.25688	0.334503	0.0601171	0	16.6342		10062	NR1H3	nuclear receptor subfamily 1, group H, member 3															51296	SLC15A3	solute carrier family 15, member 3						ZWANG_TRANSIENTLY_UP_BY_2ND_EGF_PULSE_ONLY		CHEN_METABOLIC_SYNDROM_NETWORK
14127	DPY19L2P2	349152	0.612938	10.4072	2.9039	0.279028	4.4872	0		17191	NOG	9241	1.21343	-12.9162	-4.16929	0.322795	0.06012	0	16.6334		10178	ODZ1	odz, odd Oz/ten-m homolog 1 (Drosophila)															388325	C17orf87	chromosome 17 open reading frame 87						ZWANG_TRANSIENTLY_UP_BY_2ND_EGF_PULSE_ONLY		CHEN_METABOLIC_SYNDROM_NETWORK
354	HLA-DQB2	3120	-1.6396	4.79258	2.02879	0.423319	4.48442	0		13527	NR0B2	8431	0.529257	-5.84208	-1.99953	0.342264	0.0601926	0	16.6133		10188	TNK2	tyrosine kinase, non-receptor, 2															221002	RASGEF1A	RasGEF domain family, member 1A						ZWANG_TRANSIENTLY_UP_BY_2ND_EGF_PULSE_ONLY		CHEN_METABOLIC_SYNDROM_NETWORK
7584	TDH	157739	-0.189591	8.58605	2.39914	0.279423	4.47622	0		3078	CCDC129	223075	-0.804423	-7.18189	-2.57645	0.358743	0.0602409	0	16.6		10219	KLRG1	killer cell lectin-like receptor subfamily G, member 1															4005	LMO2	LIM domain only 2 (rhombotin-like 1)						ZWANG_TRANSIENTLY_UP_BY_2ND_EGF_PULSE_ONLY		CHEN_METABOLIC_SYNDROM_NETWORK
18341	GPR18	2841	1.96319	8.57471	2.46272	0.287208	4.46783	0		9581	ZFHX4	79776	0.0439881	-6.2124	-2.42809	0.390845	0.0602417	0	16.5998		10235	RASGRP2	RAS guanyl releasing protein 2 (calcium and DAG-regulated)															5468	PPARG	peroxisome proliferator-activated receptor gamma						ZWANG_TRANSIENTLY_UP_BY_2ND_EGF_PULSE_ONLY		CHEN_METABOLIC_SYNDROM_NETWORK
4078	KSR2	283455	-0.644671	11.4449	2.41105	0.210666	4.46486	0		1963	PTPRR	5801	-1.0237	-10.5988	-3.87424	0.365537	0.0604575	0	16.5405		10260	DENND4A	DENN/MADD domain containing 4A															5140	PDE3B	phosphodiesterase 3B, cGMP-inhibited						ZWANG_TRANSIENTLY_UP_BY_2ND_EGF_PULSE_ONLY		CHEN_METABOLIC_SYNDROM_NETWORK
12044	PRODH	5625	0.336756	8.12827	2.43087	0.299063	4.46242	0		4519	WDR69	164781	-0.580436	-4.3373	-1.50079	0.346019	0.0604687	0	16.5375		10326	SIRPB1	signal-regulatory protein beta 1															64174	DPEP2	dipeptidase 2						ZWANG_TRANSIENTLY_UP_BY_2ND_EGF_PULSE_ONLY		CHEN_METABOLIC_SYNDROM_NETWORK
12545	CCNI2	645121	0.399551	7.95106	2.1602	0.271687	4.46178	0		11563	UPK2	7379	0.277915	-7.75975	-2.68475	0.345984	0.0607077	0	16.4724		10388	SYCP2	synaptonemal complex protein 2															440689	HIST2H2BF	histone cluster 2, H2bf						ZWANG_TRANSIENTLY_UP_BY_2ND_EGF_PULSE_ONLY			KEGG_SYSTEMIC_LUPUS_ERYTHEMATOSUS
3430	NCF1C	654817	-0.745177	6.49835	2.2434	0.345226	4.45817	0		14654	EYA4	2070	0.691986	-6.03915	-2.39169	0.39603	0.0608995	0	16.4205		10396	ATP8A1	ATPase, aminophospholipid transporter (APLT), class I, type 8A, member 1															154288	C6orf221	chromosome 6 open reading frame 221						ZWANG_TRANSIENTLY_UP_BY_2ND_EGF_PULSE_ONLY
423	SOCS4	122809	-1.58497	14.6458	2.17047	0.148197	4.43259	0		1536	NPY	4852	-1.13022	-7.58519	-2.89285	0.381382	0.0610547	0	16.3788		1043	CD52	CD52 molecule															152007	GLIPR2	GLI pathogenesis-related 2						ZWANG_TRANSIENTLY_UP_BY_2ND_EGF_PULSE_ONLY
17783	TGIF2LY	90655	1.44195	5.04269	1.48348	0.294184	4.42413	0		13838	CCDC68	80323	0.571797	-12.6378	-3.53793	0.279948	0.0612177	0	16.3351		1044	CDX1	caudal type homeobox 1															53347	UBASH3A	ubiquitin associated and SH3 domain containing A						ZWANG_TRANSIENTLY_UP_BY_2ND_EGF_PULSE_ONLY
2508	LY9	4063	-0.908339	8.35399	2.44549	0.292733	4.40039	0		10175	TNMD	64102	0.113291	-6.94606	-2.53952	0.365606	0.061236	0	16.3303		10462	CLEC10A	C-type lectin domain family 10, member A															286530	P2RY8	purinergic receptor P2Y, G-protein coupled, 8						ZWANG_TRANSIENTLY_UP_BY_2ND_EGF_PULSE_ONLY
7224	PHTF2	57157	-0.23228	14.4641	2.18469	0.151043	4.39947	0		8802	LGALS4	3960	-0.0466074	-7.97858	-3.26123	0.408748	0.0613967	0	16.2875		10472	ZNF238	zinc finger protein 238															3804	KIR2DL3	killer cell immunoglobulin-like receptor, two domains, long cytoplasmic tail, 3						ZWANG_TRANSIENTLY_UP_BY_2ND_EGF_PULSE_ONLY
14982	CACNA2D2	9254	0.743704	8.52765	2.03821	0.239012	4.39295	0		3607	TMEM82	388595	-0.716849	-8.3379	-2.68225	0.321694	0.0614206	0	16.2812		10499	NCOA2	nuclear receptor coactivator 2															3802	KIR2DL1	killer cell immunoglobulin-like receptor, two domains, long cytoplasmic tail, 1						ZWANG_TRANSIENTLY_UP_BY_2ND_EGF_PULSE_ONLY
7724	IL18	3606	-0.173062	7.40976	2.00333	0.270363	4.38353	0		15649	TSPAN11	441631	0.858313	-9.77379	-3.53858	0.362047	0.0614369	0	16.2769		10520	ZNF211	zinc finger protein 211															148581	UBE2U	ubiquitin-conjugating enzyme E2U (putative)						ZWANG_TRANSIENTLY_UP_BY_2ND_EGF_PULSE_ONLY
5966	OR4F29	729759	-0.387312	9.62578	1.99172	0.206915	4.3826	0		79	APCDD1L	164284	-2.03937	-14.4156	-3.65963	0.253866	0.0618353	0	16.172		1053	CEBPE	CCAAT/enhancer binding protein (C/EBP), epsilon															51311	TLR8	toll-like receptor 8						ZWANG_TRANSIENTLY_UP_BY_2ND_EGF_PULSE_ONLY
1335	EML6	400954	-1.18774	10.6004	2.17801	0.205465	4.36378	0		5112	HPGD	3248	-0.498759	-15.3481	-3.87714	0.252614	0.062038	0	16.1192		10537	UBD	ubiquitin D															10178	ODZ1	odz, odd Oz/ten-m homolog 1 (Drosophila)						ZWANG_TRANSIENTLY_UP_BY_2ND_EGF_PULSE_ONLY
1671	BMI1	648	-1.09453	14.0791	2.09901	0.149087	4.34906	0		2798	IGF2	3481	-0.853871	-8.96438	-3.66893	0.409278	0.0620937	0	16.1047		10556	RPP30	ribonuclease P/MRP 30kDa subunit															401	PHOX2A	paired-like homeobox 2a						ZWANG_TRANSIENTLY_UP_BY_2ND_EGF_PULSE_ONLY
11130	MYO18B	84700	0.226005	5.3071	1.77791	0.335006	4.34616	0		10644	CYP4F12	66002	0.168296	-4.86187	-1.79215	0.368613	0.062316	0	16.0472		10559	SLC35A1	solute carrier family 35 (CMP-sialic acid transporter), member A1															23416	KCNH3	potassium voltage-gated channel, subfamily H (eag-related), member 3						ZWANG_TRANSIENTLY_UP_BY_2ND_EGF_PULSE_ONLY
8552	FAM196B	100131897	-0.0755335	5.83952	1.95951	0.33556	4.34587	0		13325	DRD2	1813	0.501664	-14.7272	-4.00837	0.272174	0.0625676	0	15.9827		10566	AKAP3	A kinase (PRKA) anchor protein 3															389289	C5orf39	chromosome 5 open reading frame 39						ZWANG_TRANSIENTLY_UP_BY_2ND_EGF_PULSE_ONLY
2746	SRGAP1	57522	-0.863345	12.5289	2.1398	0.170789	4.32425	0		10858	ISX	91464	0.193691	-4.45893	-1.96786	0.441331	0.0626613	0	15.9588		10633	RASL10A	RAS-like, family 10, member A															4058	LTK	leukocyte receptor tyrosine kinase						ZWANG_TRANSIENTLY_UP_BY_2ND_EGF_PULSE_ONLY
3575	KIAA0125	9834	-0.722057	7.16161	2.76006	0.385397	4.31626	0		15531	C20orf151	140893	0.836924	-9.64445	-3.29215	0.341352	0.0628204	0	15.9184		10634	GAS2L1	growth arrest-specific 2 like 1															6899	TBX1	T-box 1						ZWANG_TRANSIENTLY_UP_BY_2ND_EGF_PULSE_ONLY
7192	RASGRF1	5923	-0.236151	8.31496	2.03845	0.245155	4.29972	0		13043	S100A2	6273	0.464218	-8.39468	-2.78277	0.331493	0.0632265	0	15.8162		10665	C6orf10	chromosome 6 open reading frame 10															1944	EFNA3	ephrin-A3						ZWANG_TRANSIENTLY_UP_BY_2ND_EGF_PULSE_ONLY
1898	LOC100132287	100132287	-1.0388	14.7764	2.08592	0.141165	4.28885	0		24	C1orf92	149499	-2.32126	-5.2119	-1.72383	0.330749	0.063416	0	15.7689		10666	CD226	CD226 molecule															6862	T	T, brachyury homolog (mouse)						ZWANG_TRANSIENTLY_UP_BY_2ND_EGF_PULSE_ONLY
18091	ANKRD34B	340120	1.63696	7.20598	2.1346	0.296226	4.28515	0		15942	CRYBA4	1413	0.913655	-6.70683	-2.86234	0.42678	0.0634309	0	15.7652		10673	TNFSF13B	tumor necrosis factor (ligand) superfamily, member 13b															3766	KCNJ10	potassium inwardly-rectifying channel, subfamily J, member 10						ZWANG_TRANSIENTLY_UP_BY_2ND_EGF_PULSE_ONLY
4615	FAM75A5	727905	-0.566946	6.55533	1.71096	0.261004	4.28244	0		15745	CHRM2	1129	0.875827	-5.41951	-1.81465	0.334836	0.0635035	0	15.7472		1071	CETP	cholesteryl ester transfer protein, plasma															57030	SLC17A7	solute carrier family 17 (sodium-dependent inorganic phosphate cotransporter), member 7						ZWANG_TRANSIENTLY_UP_BY_2ND_EGF_PULSE_ONLY
3320	RASL10A	10633	-0.763332	9.82791	2.40272	0.244479	4.27976	0		14155	CFTR	1080	0.617002	-9.96563	-4.53539	0.455103	0.0635302	0	15.7406		10718	NRG3	neuregulin 3															22844	FRMPD1	FERM and PDZ domain containing 1						ZWANG_TRANSIENTLY_UP_BY_2ND_EGF_PULSE_ONLY
1988	PLA2G4F	255189	-1.0181	8.73317	2.78114	0.318457	4.27863	0		11311	EPS8L3	79574	0.247666	-8.24614	-3.53913	0.429186	0.0635467	0	15.7364		10737	RFPL3-AS1	RFPL3 antisense RNA 1 (non-protein coding)															56896	DPYSL5	dihydropyrimidinase-like 5						ZWANG_TRANSIENTLY_UP_BY_2ND_EGF_PULSE_ONLY
9318	KANK3	256949	0.0133078	10.173	1.92017	0.188751	4.27601	0		9099	GPC6	10082	-0.0120586	-13.9598	-3.56305	0.255235	0.0636006	0	15.7231		10781	ZNF266	zinc finger protein 266															83546	RTBDN	retbindin						ZWANG_TRANSIENTLY_UP_BY_2ND_EGF_PULSE_ONLY
3711	EPB41L4A	64097	-0.700482	13.012	2.28737	0.175789	4.27389	0		18372	THRB	7068	2.04845	-7.71194	-2.69184	0.349048	0.0637595	0	15.6839		10859	LILRB1	leukocyte immunoglobulin-like receptor, subfamily B (with TM and ITIM domains), member 1															84931	LOC84931	uncharacterized LOC84931						ZWANG_TRANSIENTLY_UP_BY_2ND_EGF_PULSE_ONLY
8764	PIK3CG	5294	-0.051054	9.77581	2.24104	0.229244	4.27161	0		12780	GRM7	2917	0.429947	-4.68108	-1.63358	0.348975	0.063872	0	15.6563		10870	HCST	hematopoietic cell signal transducer															10663	CXCR6	chemokine (C-X-C motif) receptor 6						ZWANG_TRANSIENTLY_UP_BY_2ND_EGF_PULSE_ONLY
353	MAP7D2	256714	-1.64044	10.1201	2.2434	0.221677	4.27003	0		3047	MSX1	4487	-0.809748	-11.2577	-3.34893	0.297479	0.0642503	0	15.5641		10947	AP3M2	adaptor-related protein complex 3, mu 2 subunit															648	BMI1	BMI1 polycomb ring finger oncogene						ZWANG_TRANSIENTLY_UP_BY_2ND_EGF_PULSE_ONLY
12459	TUBB8	347688	0.38873	12.5606	2.26234	0.180114	4.26755	0		6620	RALYL	138046	-0.305388	-9.5776	-2.93035	0.305958	0.0644125	0	15.5249		11006	LILRB4	leukocyte immunoglobulin-like receptor, subfamily B (with TM and ITIM domains), member 4															340152	ZC3H12D	zinc finger CCCH-type containing 12D						ZWANG_TRANSIENTLY_UP_BY_2ND_EGF_PULSE_ONLY
4716	ADCY1	107	-0.55286	10.2882	2.10963	0.205054	4.2675	0		7348	PDZK1IP1	10158	-0.217405	-6.2979	-2.67302	0.424431	0.0644587	0	15.5138		11022	TDRKH	tudor and KH domain containing															54836	BSPRY	B-box and SPRY domain containing						ZWANG_TRANSIENTLY_UP_BY_2ND_EGF_PULSE_ONLY
18172	PLCD4	84812	1.71219	10.3645	2.08235	0.200912	4.26602	0		5506	LOC554202	554202	-0.446576	-12.2815	-3.38893	0.275938	0.0648236	0	15.4265		11025	LILRB3	leukocyte immunoglobulin-like receptor, subfamily B (with TM and ITIM domains), member 3															130951	C2orf65	chromosome 2 open reading frame 65						ZWANG_TRANSIENTLY_UP_BY_2ND_EGF_PULSE_ONLY
12701	NR6A1	2649	0.419439	6.52761	2.15344	0.329897	4.2517	0		11990	EFNA5	1946	0.329991	-13.379	-3.67101	0.274386	0.0648705	0	15.4153		1103	CHAT	choline O-acetyltransferase															164118	TTC24	tetratricopeptide repeat domain 24						ZWANG_TRANSIENTLY_UP_BY_2ND_EGF_PULSE_ONLY
11094	ELOVL6	79071	0.221582	12.0898	2.10762	0.17433	4.24204	0		8883	FOXA2	3170	-0.0371117	-4.96077	-2.44211	0.492284	0.0648806	0	15.4129		11040	PIM2	pim-2 oncogene															639	PRDM1	PR domain containing 1, with ZNF domain						ZWANG_TRANSIENTLY_UP_BY_2ND_EGF_PULSE_ONLY
9561	HIST1H4D	8360	0.0418016	8.54438	2.05836	0.240902	4.22355	0		16198	SLPI	6590	0.965854	-5.71202	-2.59268	0.453898	0.0649524	0	15.3959		11105	PRDM7	PR domain containing 7															4353	MPO	myeloperoxidase						ZWANG_TRANSIENTLY_UP_BY_2ND_EGF_PULSE_ONLY
3662	CABYR	26256	-0.708237	11.2928	2.26918	0.20094	4.21597	0		3726	EPYC	1833	-0.69819	-6.91269	-2.12999	0.308128	0.0651509	0	15.349		11147	HHLA3	HERV-H LTR-associating 3															256714	MAP7D2	MAP7 domain containing 2						ZWANG_TRANSIENTLY_UP_BY_2ND_EGF_PULSE_ONLY
15540	PRDM7	11105	0.838638	9.34486	2.11848	0.226699	4.21272	0		3997	OSR1	130497	-0.656758	-9.04981	-3.82235	0.422368	0.0651903	0	15.3397		1116	CHI3L1	chitinase 3-like 1 (cartilage glycoprotein-39)															3242	HPD	4-hydroxyphenylpyruvate dioxygenase						ZWANG_TRANSIENTLY_UP_BY_2ND_EGF_PULSE_ONLY
15586	NACAD	23148	0.846854	11.7609	2.14458	0.182349	4.20883	0		16866	APOM	55937	1.12155	-6.68607	-2.63995	0.394843	0.0652656	0	15.322		1117	CHI3L2	chitinase 3-like 2															1259	CNGA1	cyclic nucleotide gated channel alpha 1						ZWANG_TRANSIENTLY_UP_BY_2ND_EGF_PULSE_ONLY
15022	BANK1	55024	0.750218	6.09643	1.91568	0.31423	4.20868	0		13398	KRT23	25984	0.511382	-10.3637	-4.1466	0.40011	0.0652726	0	15.3204		11178	LZTS1	leucine zipper, putative tumor suppressor 1															6898	TAT	tyrosine aminotransferase						ZWANG_TRANSIENTLY_UP_BY_2ND_EGF_PULSE_ONLY
2294	FAM53A	152877	-0.951683	12.0143	2.05245	0.170834	4.20614	0		14763	PCDHAC2	56134	0.708702	-12.4557	-4.01936	0.322693	0.065287	0	15.317		1118	CHIT1	chitinase 1 (chitotriosidase)															1053	CEBPE	CCAAT/enhancer binding protein (C/EBP), epsilon						ZWANG_TRANSIENTLY_UP_BY_2ND_EGF_PULSE_ONLY
14926	AMDHD1	144193	0.734411	4.88936	1.6715	0.341865	4.19913	0		16145	EBF3	253738	0.954767	-11.7699	-3.37525	0.286769	0.0653574	0	15.3005		11188	NISCH	nischarin															84978	FRMD5	FERM domain containing 5						ZWANG_TRANSIENTLY_UP_BY_2ND_EGF_PULSE_ONLY
2340	ZNF490	57474	-0.942382	11.3367	2.18339	0.192594	4.19802	0		5733	NR2F1	7025	-0.417056	-7.63231	-2.87601	0.376821	0.0655411	0	15.2576		1123	CHN1	chimerin (chimaerin) 1															2556	GABRA3	gamma-aminobutyric acid (GABA) A receptor, alpha 3						ZWANG_TRANSIENTLY_UP_BY_2ND_EGF_PULSE_ONLY
3488	ETV5	2119	-0.736028	10.2812	1.99828	0.194362	4.1936	0		11683	C11orf87	399947	0.292508	-7.47043	-2.20207	0.294771	0.0655448	0	15.2567		1124	CHN2	chimerin (chimaerin) 2															270	AMPD1	adenosine monophosphate deaminase 1						ZWANG_TRANSIENTLY_UP_BY_2ND_EGF_PULSE_ONLY
3150	RPL10L	140801	-0.791857	10.0178	2.51711	0.251264	4.17997	0		3424	FOXQ1	94234	-0.746114	-9.6579	-4.1807	0.432879	0.0657813	0	15.2019		11240	PADI2	peptidyl arginine deiminase, type II															246329	STAC3	SH3 and cysteine rich domain 3						ZWANG_TRANSIENTLY_UP_BY_2ND_EGF_PULSE_ONLY
15228	C2orf82	389084	0.784049	8.18931	2.19578	0.268128	4.17135	0		9852	TBX15	6913	0.0754024	-11.3736	-3.21634	0.28279	0.0659153	0	15.171		11244	ZHX1	zinc fingers and homeoboxes 1															7556	ZNF10	zinc finger protein 10						ZWANG_TRANSIENTLY_UP_BY_2ND_EGF_PULSE_ONLY
1578	EPHA10	284656	-1.11902	5.68124	1.89086	0.332825	4.17028	0		7538	CBS	875	-0.194947	-13.5301	-4.15936	0.307415	0.0659293	0	15.1678		11245	GPR176	G protein-coupled receptor 176															55636	CHD7	chromodomain helicase DNA binding protein 7						ZWANG_TRANSIENTLY_UP_BY_2ND_EGF_PULSE_ONLY
7677	IGSF22	283284	-0.178557	9.14051	2.12609	0.2326	4.16747	0		12071	SEMA3C	10512	0.340088	-6.5595	-2.6121	0.398217	0.0660477	0	15.1406		11250	GPR45	G protein-coupled receptor 45															23403	FBXO46	F-box protein 46						ZWANG_TRANSIENTLY_UP_BY_2ND_EGF_PULSE_ONLY
17850	NELL1	4745	1.47747	7.95198	2.94585	0.370455	4.16328	0		1094	CDH16	1014	-1.26508	-6.12918	-2.15888	0.35223	0.0661949	0	15.1069		11262	SP140	SP140 nuclear body protein															120935	CCDC38	coiled-coil domain containing 38						ZWANG_TRANSIENTLY_UP_BY_2ND_EGF_PULSE_ONLY
11017	GPR174	84636	0.212402	7.77059	2.3832	0.306694	4.16286	0		7925	BMP2	650	-0.148962	-10.0266	-3.13002	0.312172	0.0662798	0	15.0875		1130	LYST	lysosomal trafficking regulator															136259	KLF14	Kruppel-like factor 14						ZWANG_TRANSIENTLY_UP_BY_2ND_EGF_PULSE_ONLY
16550	HIST1H2BL	8340	1.04313	9.31088	1.936	0.207929	4.15668	0		5439	CDX2	1045	-0.455279	-9.99466	-4.2352	0.423747	0.0663625	0	15.0687		113091	PTH2	parathyroid hormone 2															9875	URB1	URB1 ribosome biogenesis 1 homolog (S. cerevisiae)						ZWANG_TRANSIENTLY_UP_BY_2ND_EGF_PULSE_ONLY
18090	ITGAX	3687	1.63622	6.74896	1.85708	0.275166	4.14664	0		7018	COL12A1	1303	-0.257097	-9.1157	-2.98516	0.327474	0.0664202	0	15.0557		11320	MGAT4A	mannosyl (alpha-1,3-)-glycoprotein beta-1,4-N-acetylglucosaminyltransferase, isozyme A															140803	TRPM6	transient receptor potential cation channel, subfamily M, member 6						ZWANG_TRANSIENTLY_UP_BY_2ND_EGF_PULSE_ONLY
64	SLC17A7	57030	-2.09231	9.32361	2.29773	0.246442	4.14647	0		17846	CLDN9	9080	1.47515	-14.3513	-3.62493	0.252585	0.0665595	0	15.0242		113457	TUBA3D	tubulin, alpha 3d															3768	KCNJ12	potassium inwardly-rectifying channel, subfamily J, member 12						ZWANG_TRANSIENTLY_UP_BY_2ND_EGF_PULSE_ONLY
12764	LMO2	4005	0.427779	13.2221	2.2053	0.166789	4.1385	0		480	GJB1	2705	-1.5462	-7.0585	-3.20911	0.454645	0.0666669	0	14.9999		1136	CHRNA3	cholinergic receptor, nicotinic, alpha 3															400954	EML6	echinoderm microtubule associated protein like 6						ZWANG_TRANSIENTLY_UP_BY_2ND_EGF_PULSE_ONLY
5953	UHRF2	115426	-0.388862	11.4337	2.21625	0.193835	4.13759	0		9177	ANXA13	312	-0.00301075	-3.1958	-1.52757	0.477991	0.0668765	0	14.9529		113691	MGC16703	tubulin, alpha pseudogene															54207	KCNK10	potassium channel, subfamily K, member 10						ZWANG_TRANSIENTLY_UP_BY_2ND_EGF_PULSE_ONLY
11958	LOC440896	440896	0.326044	6.11285	2.01908	0.3303	4.13617	0		4489	STC2	8614	-0.584724	-14.5317	-3.88318	0.267222	0.0669383	0	14.9391		1137	CHRNA4	cholinergic receptor, nicotinic, alpha 4															254427	C10orf47	chromosome 10 open reading frame 47						ZWANG_TRANSIENTLY_UP_BY_2ND_EGF_PULSE_ONLY
17928	PYHIN1	149628	1.52174	8.23292	2.54952	0.309674	4.13131	0		5157	TMEM90A	646658	-0.492738	-5.05852	-1.7283	0.341661	0.0670947	0	14.9043		113791	PIK3IP1	phosphoinositide-3-kinase interacting protein 1															23281	MTUS2	microtubule associated tumor suppressor candidate 2						ZWANG_TRANSIENTLY_UP_BY_2ND_EGF_PULSE_ONLY
3131	PARP15	165631	-0.795153	7.84796	2.15147	0.274144	4.12432	0		10296	LHX1	3975	0.127453	-6.5206	-3.02723	0.464256	0.0674184	0	14.8327		1139	CHRNA7	cholinergic receptor, nicotinic, alpha 7															221303	FAM162B	family with sequence similarity 162, member B						ZWANG_TRANSIENTLY_UP_BY_2ND_EGF_PULSE_ONLY
13725	MAEL	84944	0.55629	7.53303	2.78294	0.369432	4.11785	0		9828	ALDH1A2	8854	0.0726322	-8.32152	-2.90406	0.348982	0.0675324	0	14.8077		114294	LACTB	lactamase, beta															169044	COL22A1	collagen, type XXII, alpha 1						ZWANG_TRANSIENTLY_UP_BY_2ND_EGF_PULSE_ONLY
2366	LOC162632	162632	-0.936985	8.98722	2.24727	0.250051	4.11107	0		10181	TSPAN1	10103	0.114004	-4.5247	-1.9238	0.425178	0.0677365	0	14.7631		1143	CHRNB4	cholinergic receptor, nicotinic, beta 4															163154	PRR22	proline rich 22						ZWANG_TRANSIENTLY_UP_BY_2ND_EGF_PULSE_ONLY
6686	ETV7	51513	-0.297366	9.54199	2.46181	0.257998	4.08945	0		17988	ENTPD3	956	1.56074	-9.54373	-3.2624	0.341837	0.0687436	0	14.5468		114614	MIR155HG	MIR155 host gene (non-protein coding)															29125	C11orf21	chromosome 11 open reading frame 21						ZWANG_TRANSIENTLY_UP_BY_2ND_EGF_PULSE_ONLY
7301	FMO3	2328	-0.223141	7.50758	2.53375	0.337493	4.08536	0		17909	PCDH18	54510	1.51045	-11.0098	-3.2642	0.296481	0.0691082	0	14.4701		114659	LRRC37B	leucine rich repeat containing 37B															4778	NFE2	nuclear factor (erythroid-derived 2), 45kDa						ZWANG_TRANSIENTLY_UP_BY_2ND_EGF_PULSE_ONLY
4778	C19orf45	374877	-0.544303	10.7456	2.47526	0.23035	4.0787	0		13955	GRIA1	2890	0.588065	-9.95746	-3.53714	0.355225	0.0694808	0	14.3925		114780	PKD1L2	polycystic kidney disease 1-like 2															5452	POU2F2	POU class 2 homeobox 2						ZWANG_TRANSIENTLY_UP_BY_2ND_EGF_PULSE_ONLY
10434	FBLN5	10516	0.143499	10.5346	2.70606	0.256874	4.07839	0		14234	GREM1	26585	0.628436	-8.39722	-2.725	0.324513	0.0695702	0	14.374		114824	PNMA5	paraneoplastic antigen like 5															30848	CTAG2	cancer/testis antigen 2						ZWANG_TRANSIENTLY_UP_BY_2ND_EGF_PULSE_ONLY
11641	psiTPTE22	387590	0.287371	9.17957	2.7226	0.296594	4.07317	0		6867	KLK6	5653	-0.275442	-11.9176	-3.78119	0.317279	0.0696939	0	14.3485		114836	SLAMF6	SLAM family member 6															29122	PRSS50	protease, serine, 50						ZWANG_TRANSIENTLY_UP_BY_2ND_EGF_PULSE_ONLY
1130	IL23R	149233	-1.25277	6.1892	1.62758	0.262971	4.07194	0		16374	GRPR	2925	1.00345	-7.563	-2.76358	0.365407	0.06991	0	14.3041		114908	TMEM123	transmembrane protein 123															145873	MESP2	mesoderm posterior 2 homolog (mouse)						ZWANG_TRANSIENTLY_UP_BY_2ND_EGF_PULSE_ONLY
16966	FLJ40330	645784	1.14862	8.98974	2.78934	0.310281	4.06819	0		6282	TNNT2	7139	-0.347351	-8.79928	-3.4923	0.396885	0.0699923	0	14.2873		115265	DDIT4L	DNA-damage-inducible transcript 4-like															161725	OTUD7A	OTU domain containing 7A						ZWANG_TRANSIENTLY_UP_BY_2ND_EGF_PULSE_ONLY
5212	CR1	1378	-0.485227	5.3614	1.59899	0.29824	4.06722	0		11665	FOXP2	93986	0.290314	-7.06245	-2.78717	0.394646	0.0700213	0	14.2814		115294	PCMTD1	protein-L-isoaspartate (D-aspartate) O-methyltransferase domain containing 1															3746	KCNC1	potassium voltage-gated channel, Shaw-related subfamily, member 1						ZWANG_TRANSIENTLY_UP_BY_2ND_EGF_PULSE_ONLY
17148	DGKD	8527	1.20013	12.1684	1.90984	0.156951	4.06453	0		2253	FAT4	79633	-0.960357	-8.46519	-2.71352	0.32055	0.0701374	0	14.2577		115350	FCRL1	Fc receptor-like 1															2828	GPR4	G protein-coupled receptor 4						ZWANG_TRANSIENTLY_UP_BY_2ND_EGF_PULSE_ONLY
15669	IL7R	3575	0.862021	5.37501	1.81082	0.336897	4.06414	0		4294	BCMO1	53630	-0.612941	-5.74851	-2.26995	0.394876	0.0701722	0	14.2507		115352	FCRL3	Fc receptor-like 3															6101	RP1	retinitis pigmentosa 1 (autosomal dominant)						ZWANG_TRANSIENTLY_UP_BY_2ND_EGF_PULSE_ONLY
3168	PAX5	5079	-0.788713	7.5443	2.20877	0.292773	4.06214	0		8409	VGLL2	245806	-0.0923323	-6.52857	-1.8109	0.27738	0.070182	0	14.2487		115362	GBP5	guanylate binding protein 5															84658	EMR3	egf-like module containing, mucin-like, hormone receptor-like 3						ZWANG_TRANSIENTLY_UP_BY_2ND_EGF_PULSE_ONLY
15860	ZCWPW2	152098	0.897934	10.0375	2.16288	0.21548	4.05946	0		9904	FADS6	283985	0.0815787	-11.6657	-3.2956	0.282503	0.0703868	0	14.2072		115426	UHRF2	ubiquitin-like with PHD and ring finger domains 2															353322	ANKRD37	ankyrin repeat domain 37						ZWANG_TRANSIENTLY_UP_BY_2ND_EGF_PULSE_ONLY
2549	CELA1	1990	-0.900461	7.09206	1.89897	0.26776	4.0582	0		2788	TBX20	57057	-0.855714	-10.4031	-3.00375	0.288737	0.0706268	0	14.1589		115572	FAM46B	family with sequence similarity 46, member B															51460	SFMBT1	Scm-like with four mbt domains 1						ZWANG_TRANSIENTLY_UP_BY_2ND_EGF_PULSE_ONLY
11179	MMP12	4321	0.231839	3.76223	2.00172	0.532056	4.05794	0		13835	KRT16	3868	0.571377	-5.03832	-1.82566	0.362354	0.0706928	0	14.1457		115727	RASGRP4	RAS guanyl releasing protein 4															57821	C1orf114	chromosome 1 open reading frame 114						ZWANG_TRANSIENTLY_UP_BY_2ND_EGF_PULSE_ONLY
11399	PAGE2B	389860	0.258243	6.76007	2.64962	0.391952	4.0578	0		14322	PIPOX	51268	0.641438	-14.0327	-4.11319	0.293114	0.0706989	0	14.1445		115761	ARL11	ADP-ribosylation factor-like 11															26085	KLK13	kallikrein-related peptidase 13						ZWANG_TRANSIENTLY_UP_BY_2ND_EGF_PULSE_ONLY
3798	VWA5B2	90113	-0.686889	8.56788	2.7452	0.320406	4.05457	0		14192	C11orf20	25858	0.622321	-6.17628	-2.28107	0.369327	0.0710558	0	14.0735		116115	ZNF526	zinc finger protein 526															9609	RAB36	RAB36, member RAS oncogene family						ZWANG_TRANSIENTLY_UP_BY_2ND_EGF_PULSE_ONLY
11688	NCRNA00200	399706	0.293133	6.49875	2.5989	0.399908	4.05331	0		5851	PCSK1	5122	-0.401728	-8.45233	-3.57809	0.423326	0.0710586	0	14.0729		116443	GRIN3A	glutamate receptor, ionotropic, N-methyl-D-aspartate 3A															196385	DNAH10	dynein, axonemal, heavy chain 10						ZWANG_TRANSIENTLY_UP_BY_2ND_EGF_PULSE_ONLY
9477	C1orf125	126859	0.0320255	9.38272	2.45122	0.261248	4.05262	0		4764	SYT10	341359	-0.54619	-5.80628	-1.96722	0.338809	0.0711319	0	14.0584		116931	MED12L	mediator complex subunit 12-like															257044	C1orf101	chromosome 1 open reading frame 101						ZWANG_TRANSIENTLY_UP_BY_2ND_EGF_PULSE_ONLY
[truncated: 4,740 more rows]
[truncated: 723 more columns]

## Sheet: Pure Seminomas to PureEmbryonal
Analysis_Seminoma.Pure_vs_Embryonal.Pure																					Overlap Results																					Overlap Results (mSigDB)
[truncated: 2,805 more rows]
[truncated: 820 more columns]

## Sheet: PureEmbryonal to NonSemOREmbry
Analysis_Embryonal.Pure_vs_NonSeminoma.NO.sem.Embry																					Overlap Results (mSigDB)
[truncated: 2,089 more rows]
[truncated: 82 more columns]

[truncated: 3 more sheets: YolkSac to OtherNoMixed, Teratomas to Pure Embryonals, MixedTumorsNoDom to Other]
