# Supplementary material for: Integrated Molecular Characterization of Testicular Germ Cell Tumors
Source: Cell Rep. Author manuscript; Available in PMC 2018 Aug 3. (PMC6075738; doi:10.1016/j.celrep.2018.05.039)
Supplement: 7 [file NIHMS977848-supplement-7.xlsx]

## Sheet: embryonal.vs.allOthers
ID	logFC	AveExpr	t	P.Value	adj.P.Val	B
c-Kit-R-V_GBL1115663	-0.968278	0.53035	-5.86037	5.31007e-08	1.92932e-06	7.76401
GAB2-R-V_GBL1115752	-0.535948	0.220446	-4.74094	6.67601e-06	9.09607e-05	3.07733
PDCD4-R-C_GBL1115734	-0.534082	0.0810529	-5.21135	9.34679e-07	1.698e-05	4.97647
p21-R-V_GBL1115690	-0.516301	0.0432762	-5.6082	1.65035e-07	3.99751e-06	6.65985
53BP1-R-E_GBL1115753	-0.39784	-0.0302722	-5.40787	3.99248e-07	8.70362e-06	5.80139
PREX1-R-E_GBL1115851	-0.336853	0.0519531	-4.29328	3.91782e-05	0.000332926	1.37958
Acetyl-a-Tubulin-Lys40-R-C_GBL1115793	-0.317167	0.0142948	-2.59243	0.0108789	0.0316214	-3.87065
Cyclin_D1-R-V_GBL1115667	-0.308034	0.0566448	-3.65317	0.000405018	0.00238632	-0.836635
Rab25-R-V_GBL1115789	-0.255984	0.0241726	-2.53783	0.0126133	0.0352526	-4.00286
Rad51-R-V_GBL1115797	-0.244767	-0.00345361	-3.02911	0.00308331	0.0113926	-2.72592
eEF2K-R-V_GBL1115762	-0.242021	0.0010359	-3.34805	0.00112849	0.00572119	-1.79597
SF2-M-V_GBL1115839	-0.225061	0.0699063	-5.63337	1.47532e-07	3.99751e-06	6.76891
Raptor-R-V_GBL1115781	-0.183571	0.0786216	-3.982	0.000125737	0.000860679	0.268941
p70S6K_pT389-R-V_GBL1115695	-0.181059	0.0188277	-3.17438	0.00196751	0.00875342	-2.31185
SETD2-R-E_GBL1115758	-0.179825	0.0418008	-2.51859	0.0132814	0.0366499	-4.04886
P-Cadherin-R-C_GBL1115697	-0.175522	0.0455516	-3.47586	0.000740063	0.00393497	-1.40218
IRS1-R-V_GBL1115731	-0.16793	0.00207542	-4.59806	1.18776e-05	0.000139884	2.5232
Dvl3-R-V_GBL1115751	-0.166974	0.00206231	-3.52857	0.000619955	0.00355659	-1.23638
14-3-3_beta-R-V_GBL1115809	-0.158162	0.0590786	-3.08117	0.00262922	0.0102352	-2.57939
Rab11-R-E_GBL1115770	-0.150356	0.053365	-4.59152	1.21917e-05	0.000139884	2.49813
Rb-M-E_GBL1115824	-0.148373	0.0101916	-3.9807	0.000126338	0.000860679	0.264412
Cyclin_E2-R-C_GBL1115668	-0.146118	0.0487226	-2.65466	0.0091663	0.0281444	-3.71693
c-Abl-R-V_GBL1115872	-0.145436	0.0394762	-4.39287	2.66708e-05	0.000252792	1.74739
ER-alpha-R-V_GBL1115672	-0.145412	0.0190386	-3.13007	0.00225995	0.00895763	-2.43986
LKB1-M-E_GBL1115819	-0.14235	0.0308888	-4.08296	8.6667e-05	0.000629781	0.622546
Mre11-R-C_GBL1115684	-0.140093	0.0463223	-3.50119	0.000679847	0.00370516	-1.32276
N-Cadherin-R-V_GBL1115687	-0.140054	0.0147393	-3.04857	0.00290569	0.0109214	-2.67139
Bcl-2-M-V_GBL1115811	-0.124418	0.0355722	-2.93266	0.00412138	0.0143506	-2.99185
IRF-1-R-C_GBL1115873	-0.118164	0.0493335	-3.19703	0.00183204	0.0083205	-2.24585
SCD-M-V_GBL1115838	-0.116115	0.0261071	-4.36274	2.99783e-05	0.000272303	1.6355
EGFR_pY1173-R-V_GBL1115670	-0.113539	0.00986171	-4.28216	4.08825e-05	0.000332926	1.3389
MEK1_pS217_S221-R-V_GBL1115767	-0.11164	0.0147103	-3.22863	0.0016575	0.00768797	-2.15312
EGFR_pY1068-R-C_GBL1115669	-0.110366	-0.0218811	-2.93822	0.0040537	0.0143506	-2.97671
ADAR1-M-V_GBL1115855	-0.108364	0.0484842	-2.83691	0.00546166	0.0177708	-3.24859
ER-alpha_pS118-R-V_GBL1115673	-0.107316	0.0292646	-2.59333	0.0108522	0.0316214	-3.86845
YAP-R-E_GBL1115728	-0.100564	0.0160672	-2.72434	0.00754138	0.023486	-3.54105
C-Raf_pS338-R-V_GBL1115665	-0.100296	0.0476056	-2.99636	0.00340511	0.0123719	-2.81704
CD20-R-C_GBL1115660	-0.0947893	0.0309665	-2.54322	0.0124317	0.0351962	-3.98992
c-Met_pY1235-R-V_GBL1115720	-0.094098	-0.00827574	-3.90837	0.000164315	0.00108547	0.0151876
Smad3-R-V_GBL1115730	-0.0843557	0.0507288	-2.47975	0.0147276	0.0396372	-4.14079
FOXO3a-R-C_GBL1115854	-0.084126	0.0512263	-3.27857	0.00141299	0.00684516	-2.00505
PR-R-V_GBL1115702	-0.0793446	0.0212457	-2.93056	0.0041472	0.0143506	-2.99756
N-Ras-M-V_GBL1115840	-0.075339	0.0316884	-2.89377	0.00462426	0.015509	-3.09698
p27_pT198-R-V_GBL1115738	-0.0700637	0.0188232	-2.6292	0.00983508	0.0293705	-3.7802
PDK1-R-V_GBL1115698	0.0842679	0.0334721	2.784	0.00636318	0.020104	-3.38731
DJ-1-R-E_GBL1115742	0.0993028	0.02707	2.85323	0.00520814	0.0172026	-3.20534
CD49b-M-V_GBL1115836	0.10801	0.0189964	3.15484	0.00209184	0.00895763	-2.36849
CDK1-R-V_GBL1115754	0.119523	0.0391203	2.81898	0.00575314	0.0184439	-3.29584
MIG-6-M-V_GBL1115802	0.13885	0.00141452	5.62064	1.56143e-07	3.99751e-06	6.71372
VEGFR2-R-V_GBL1115716	0.151937	-0.0247993	3.29594	0.00133617	0.00662013	-1.95312
JNK2-R-C_GBL1115680	0.169228	0.0132356	3.72812	0.000312043	0.0018896	-0.591017
PDK1_pS241-R-V_GBL1115699	0.183862	0.0112277	3.42616	0.000873098	0.0045318	-1.55669
Annexin-1-M-E_GBL1115847	0.195905	0.0381902	3.26186	0.00149079	0.00706505	-2.0548
PRDX1-R-V_GBL1115796	0.200348	-0.1047	2.91432	0.00435185	0.0148235	-3.04157
PEA15-R-V_GBL1115755	0.200768	0.0366881	4.61849	1.0945e-05	0.000139884	2.60177
Myosin-IIa_pS1943-R-V_GBL1115792	0.228959	-0.0630583	2.48577	0.0144944	0.0394974	-4.12661
Bcl-xL-R-V_GBL1115281	0.230097	0.0734137	2.54327	0.01243	0.0351962	-3.98979
Cyclin_E1-M-V_GBL1115815	0.23392	-0.0115437	4.13941	7.02043e-05	0.000546591	0.823086
Src_pY416-R-C_GBL1115709	0.252767	0.0729372	2.63169	0.00976779	0.0293705	-3.77404
p90RSK-R-C_GBL1115724	0.262898	-0.00454623	4.92865	3.08443e-06	4.80291e-05	3.82181
MSH2-M-V_GBL1115831	0.274431	-0.0386111	3.13648	0.00221524	0.00895763	-2.42142
FoxM1-R-V_GBL1115777	0.287253	0.00986291	3.0541	0.002857	0.0109214	-2.65585
ACC_pS79-R-V_GBL1115272	0.290851	-0.0100928	3.50936	0.000661411	0.00369712	-1.29701
AMPK_pT172-R-V_GBL1115275	0.310921	-0.135202	3.13845	0.00220173	0.00895763	-2.41577
beta-Catenin-R-V_GBL1115280	0.346715	0.014412	4.53816	1.50756e-05	0.000157385	2.29425
DUSP4-R-V_GBL1115862	0.352132	0.0322825	5.35054	5.12565e-07	1.01581e-05	5.55892
ACC1-R-E_GBL1115273	0.366168	0.0441376	4.11873	7.58543e-05	0.000570215	0.749372
S6_pS240_S244-R-V_GBL1115708	0.374074	-0.0207539	4.52762	1.57181e-05	0.000157385	2.2542
Paxillin-R-C_GBL1115696	0.390423	0.0218892	6.23323	9.53177e-09	5.19481e-07	9.4405
MSH6-R-C_GBL1115763	0.408567	-0.135165	3.14061	0.00218693	0.00895763	-2.40954
GAPDH-M-C_GBL1115817	0.413794	0.0796526	3.13489	0.00222628	0.00895763	-2.42601
eIF4G-R-C_GBL1115778	0.415637	0.0053505	4.86331	4.04345e-06	5.87648e-05	3.56056
S6_pS235_S236-R-V_GBL1115707	0.430091	-0.040032	3.82584	0.000220946	0.00141665	-0.265078
Claudin-7-R-V_GBL1115737	0.46463	0.0764	3.75955	0.000279422	0.0017404	-0.486862
Fibronectin-R-V_GBL1115807	0.510932	0.0441486	4.27992	4.1234e-05	0.000332926	1.33072
FASN-R-V_GBL1115791	0.524287	-0.0589634	6.07822	1.95763e-08	8.53525e-07	8.73748
Cyclin_B1-R-V_GBL1115666	0.673006	-0.0489828	4.52499	1.58829e-05	0.000157385	2.24419
ASNS-R-V_GBL1115803	0.769587	0.150939	6.55008	2.13978e-09	2.15133e-07	10.902
E-Cadherin-R-V_GBL1115773	0.955283	-0.0412071	4.9922	2.3659e-06	3.96744e-05	4.07794
EPPK1-M-E_GBL1115828	1.13814	0.13089	6.48174	2.96055e-09	2.15133e-07	10.5842
PAI-1-M-E_GBL1115820	1.17568	0.241569	9.27766	2.43388e-15	5.30585e-13	24.3722
Stathmin-R-V_GBL1115718	-0.103456	0.016171	-2.37268	0.0194682	0.051757	-4.38755
INPP4B-R-V_GBL1115765	-0.0716336	-0.0302737	-2.35865	0.0201805	0.0530043	-4.41916
HER3_pY1289-R-C_GBL1115721	-0.0628628	0.0201396	-2.32148	0.0221803	0.057563	-4.5021
PCNA-M-C_GBL1115822	0.110598	-0.0535231	2.29538	0.0236866	0.0607491	-4.55961
Syk-M-V_GBL1115800	0.269111	0.033702	2.28323	0.0244181	0.061492	-4.58619
Rictor_pT1135-R-V_GBL1115783	-0.114417	0.0216848	-2.28123	0.0245404	0.061492	-4.59055
HSP70-R-C_GBL1115678	-0.362529	0.0828476	-2.26131	0.0257883	0.0638846	-4.63382
TSC1-R-C_GBL1115779	0.0843157	0.0123082	2.22681	0.0280816	0.0687841	-4.70793
Ku80-R-C_GBL1115745	-0.167494	-0.0236873	-2.18039	0.0314471	0.0761718	-4.80601
GSK3-alpha-beta-M-V_GBL1115818	-0.0889751	-0.00648343	-2.13907	0.0347329	0.0823585	-4.89173
HER2_pY1248-R-C_GBL1115766	-0.0950005	0.0145157	-2.13879	0.0347568	0.0823585	-4.89232
Transglutaminase-M-V_GBL1115832	-0.0853283	0.00223809	-2.10369	0.0377787	0.0885566	-4.96393
RBM15-R-V_GBL1115785	0.145957	-0.0780693	2.09343	0.038704	0.0897604	-4.98466
COG3-R-V_GBL1115858	0.0850805	-0.0103884	2.06283	0.0415806	0.0954165	-5.04594
c-Met-M-E_GBL1115829	-0.0986537	0.0131874	-2.04121	0.0437223	0.099286	-5.08873
Caspase-3-R-C_GBL1115864	0.0924188	0.0284469	1.98159	0.0501228	0.112647	-5.20458
Smac-M-E_GBL1115825	-0.162974	0.0698424	-1.96227	0.0523615	0.116332	-5.24144
Bid-R-C_GBL1115656	-0.0826804	0.0480106	-1.95439	0.0532984	0.116332	-5.25638
Bad_pS112-R-V_GBL1115806	0.0650107	-0.0104865	1.95384	0.0533632	0.116332	-5.2574
XRCC1-R-E_GBL1115746	-0.0935182	-0.0126114	-1.93431	0.05575	0.120332	-5.29418
Src-M-V_GBL1115827	-0.166543	0.0270363	-1.92885	0.0564328	0.120611	-5.3044
Bcl2A1-R-V_GBL1115863	-0.133102	0.0514157	-1.91919	0.0576584	0.122034	-5.32241
YB-1-R-V_GBL1115717	0.0837858	0.0473928	1.91029	0.0588071	0.123269	-5.33892
Akt-R-V_GBL1115771	-0.108873	-0.00588512	-1.88717	0.0618821	0.128479	-5.3815
Shc_pY317-R-E_GBL1115757	0.05834	-0.0144267	1.87979	0.0628916	0.129343	-5.39499
p27_pT157-R-C_GBL1115736	-0.0429515	0.0091283	-1.83601	0.0691689	0.140924	-5.474
BRD4-R-V_GBL1115869	-0.173185	0.0247392	-1.78001	0.0779485	0.156668	-5.57249
c-Myc-R-C_GBL1115788	-0.102013	0.0307088	-1.77768	0.0783339	0.156668	-5.57654
p90RSK_pT359_S363-R-C_GBL1115726	-0.0981885	-0.00317354	-1.76374	0.0806663	0.159866	-5.60058
IGF1R_pY1135_Y1136-R-V_GBL1115866	-0.0488851	-0.00160285	-1.75255	0.0825805	0.162185	-5.61976
STAT5-alpha-R-V_GBL1115713	0.210508	-0.0171559	1.73094	0.0863824	0.168137	-5.65646
Rad50-M-V_GBL1115799	-0.0831111	0.0236388	-1.71189	0.0898507	0.17334	-5.68845
Caspase-7_cleavedD198-R-C_GBL1115658	0.275502	0.103964	1.7018	0.0917339	0.175421	-5.70526
p38_pT180_Y182-R-V_GBL1115692	0.182494	0.0233627	1.67777	0.0963471	0.182641	-5.74491
Chk1_pS345-R-C_GBL1115744	0.064152	0.0026154	1.65338	0.101222	0.190228	-5.78463
PI3K-p110-alpha-R-C_GBL1115733	-0.0459321	0.00883537	-1.60496	0.111488	0.207731	-5.86182
JNK_pT183_pT185-R-V_GBL1115740	-0.0513523	0.0277046	-1.59826	0.112973	0.208712	-5.87233
TFRC-R-V_GBL1115787	0.199695	0.0865301	1.59098	0.114602	0.209944	-5.88369
Tuberin_pT1462-R-V_GBL1115715	0.098685	0.00960264	1.56611	0.120313	0.218568	-5.92216
EGFR-R-V_GBL1115775	-0.0698616	0.020667	-1.56103	0.121506	0.218912	-5.92995
Caspase-8-M-E_GBL1115837	-0.0614172	0.0440045	-1.50431	0.135484	0.242094	-6.01525
alpha-Catenin-M-V_GBL1115835	-0.0352401	-0.0383323	-1.49334	0.138329	0.245169	-6.03141
PARP_cleaved-M-E_GBL1115821	-0.078722	0.00920117	-1.46767	0.145165	0.255209	-6.06875
p70S6K-R-V_GBL1115694	0.0657917	0.0195147	1.43197	0.155103	0.2705	-6.11965
CDK1_pY15-R-C_GBL1115874	-0.0869353	0.012169	-1.4254	0.156988	0.271614	-6.12889
Bap1-c-4-M-E_GBL1115846	0.0874842	-0.0788559	1.38365	0.169383	0.288113	-6.18664
Snail-M-E_GBL1115826	-0.089801	0.0449112	-1.37703	0.171413	0.288113	-6.19564
ACVRL1-R-C_GBL1115772	-0.056389	0.03843	-1.37278	0.172729	0.288113	-6.20141
4E-BP1_pT37_T46-R-V_GBL1115270	0.103826	0.0518495	1.3723	0.172877	0.288113	-6.20205
NF2-R-C_GBL1115760	0.0854612	0.031317	1.37148	0.173132	0.288113	-6.20316
A-Raf-R-V_GBL1115867	0.0449193	-0.0603764	1.34116	0.182743	0.301803	-6.2437
p62-LCK-ligand-M-C_GBL1115856	0.0787895	-0.00876722	1.33196	0.18574	0.304446	-6.25584
NDRG1_pT346-R-V_GBL1115780	0.139261	0.10898	1.31132	0.192592	0.313321	-6.28275
Caveolin-1-R-V_GBL1115659	0.242324	0.0113696	1.28376	0.202034	0.326247	-6.31806
Chk1-M-C_GBL1115853	0.108504	-0.0297905	1.27261	0.205951	0.330127	-6.33214
PKC-alpha_pS657-R-C_GBL1115701	0.129399	-0.0270763	1.24452	0.216063	0.343808	-6.36708
Bak-R-C_GBL1115278	0.036779	0.0616441	1.23514	0.219517	0.346774	-6.37858
XBP1-G-C_GBL1115805	0.109738	0.0572384	1.1871	0.23785	0.372298	-6.43614
FOXO3a_pS318_S321-R-C_GBL1115676	-0.0405486	0.0273993	-1.1837	0.239187	0.372298	-6.44013
cIAP-R-V_GBL1115749	-0.0320355	0.0511868	-1.17963	0.240798	0.372298	-6.4449
p53-R-E_GBL1115693	-0.0493337	0.0182146	-1.15919	0.24899	0.37806	-6.46856
A-Raf_pS299-R-C_GBL1115759	-0.02824	-0.0423184	-1.15909	0.249034	0.37806	-6.46869
p16_INK4a-R-V_GBL1115857	-0.0965451	0.0389598	-1.15738	0.249728	0.37806	-6.47065
AR-R-V_GBL1115808	-0.0593016	-0.0336226	-1.13003	0.261023	0.392435	-6.50164
p38_MAPK-R-V_GBL1115691	0.066068	0.00832711	1.11068	0.269225	0.399013	-6.52313
Chk1_pS296-R-V_GBL1115860	-0.0309441	0.00680587	-1.10372	0.272224	0.399013	-6.53078
mTOR_pS2448-R-C_GBL1115686	0.050296	0.0154252	1.10272	0.272653	0.399013	-6.53187
PARP1-R-V_GBL1115798	0.135349	0.0127748	1.10257	0.27272	0.399013	-6.53203
TTF1-R-V_GBL1115768	-0.0485373	-0.00346742	-1.0805	0.282379	0.410391	-6.55593
Tuberin-R-E_GBL1115714	0.0849077	-0.0226392	1.0568	0.293012	0.422956	-6.58106
Lck-R-V_GBL1115681	0.0891084	0.0474809	1.05265	0.294905	0.422956	-6.58541
YAP_pS127-R-E_GBL1115729	-0.0961542	-0.0444411	-1.04664	0.297654	0.424109	-6.59167
S6-R-E_GBL1115706	0.09214	-0.0958433	1.03108	0.304856	0.427217	-6.60772
Akt_pS473-R-V_GBL1115671	0.0917381	0.0660013	1.02893	0.305864	0.427217	-6.60993
C-Raf-R-V_GBL1115732	0.0535793	0.00441686	1.02698	0.306778	0.427217	-6.61192
Bim-R-V_GBL1115657	0.0658181	-0.0138578	1.02506	0.307675	0.427217	-6.61387
G6PD-M-V_GBL1115842	0.0609495	0.0133393	1.01685	0.311548	0.429857	-6.6222
Smad4-M-V_GBL1115834	0.0388132	-0.0170006	1.00837	0.31558	0.430159	-6.63073
mTOR-R-V_GBL1115685	-0.0494829	0.018995	-1.00809	0.315713	0.430159	-6.63101
MAPK_pT202_Y204-R-V_GBL1115682	-0.0963786	0.0752862	-0.973062	0.332745	0.450549	-6.6655
Beclin-G-C_GBL1115804	-0.0486944	0.0614754	-0.85185	0.396224	0.533191	-6.77558
NF-kB-p65_pS536-R-C_GBL1115688	0.0630416	0.00129957	0.841462	0.40199	0.53763	-6.78434
PKC-alpha-M-V_GBL1115823	0.0735094	0.0259969	0.808741	0.420482	0.557765	-6.81125
Notch1-R-V_GBL1115764	0.0303442	0.0213915	0.805812	0.422161	0.557765	-6.81361
4E-BP1_pT70-R-V_GBL1115271	0.0352003	0.0320712	0.797896	0.426721	0.560392	-6.81994
eEF2-R-C_GBL1115761	-0.0368603	-0.0186018	-0.779438	0.437464	0.569853	-6.83446
MYH11-R-V_GBL1115786	0.323199	0.0508395	0.776561	0.439153	0.569853	-6.83669
c-Jun_pS73-R-V_GBL1115662	0.022343	-0.00969892	0.766457	0.445114	0.57417	-6.84447
GSK3_pS9-R-V_GBL1115769	0.051072	-0.0501238	0.740474	0.460655	0.590722	-6.864
ATM-R-E_GBL1115276	-0.0581568	-0.0346389	-0.693755	0.489358	0.62386	-6.89745
eIF4E-R-V_GBL1115719	0.0248662	0.00555881	0.682491	0.496422	0.629186	-6.90519
14-3-3_epsilon-M-C_GBL1115833	0.0181801	0.0631244	0.647808	0.518514	0.653388	-6.92823
B-Raf-M-C_GBL1115812	0.0464743	0.0128402	0.642895	0.521685	0.653605	-6.9314
Akt_pT308-R-V_GBL1115790	-0.0384367	0.0133534	-0.637167	0.525394	0.654491	-6.93507
Collagen_VI-R-V_GBL1115664	0.035867	0.0806047	0.622359	0.535047	0.662728	-6.94439
PRAS40_pT246-R-V_GBL1115722	-0.022712	0.0407145	-0.614326	0.54032	0.665479	-6.94935
Chk2_pT68-R-C_GBL1115661	-0.0474933	0.0616893	-0.606768	0.545307	0.667847	-6.95397
4E-BP1-R-V_GBL1115268	0.0344572	0.0453245	0.594364	0.553539	0.674143	-6.96141
ARID1A-R-C_GBL1115861	-0.0502021	0.0242088	-0.576333	0.565616	0.682047	-6.97197
Jak2-R-V_GBL1115871	0.0285897	-0.0290882	0.575337	0.566287	0.682047	-6.97254
SHP-2_pY542-R-C_GBL1115870	-0.0228308	-0.0416196	-0.566478	0.57227	0.684975	-6.9776
JAB1-M-C_GBL1115849	0.0134546	-0.0278953	0.562448	0.575002	0.684975	-6.97987
ARHI-M-E_GBL1115848	-0.0141032	0.0106052	-0.553027	0.581413	0.685253	-6.98513
ERK2-R-E_GBL1115674	0.024838	0.00309341	0.552867	0.581522	0.685253	-6.98522
B-Raf_pS445-R-V_GBL1115859	0.0279978	-0.0501512	0.529857	0.597323	0.700088	-6.99768
GSK3-alpha-beta_pS21_S9-R-V_GBL1115677	0.0397055	0.0109259	0.524868	0.600775	0.700368	-7.00031
Bax-R-V_GBL1115279	0.0286736	0.0237745	0.513321	0.608799	0.705947	-7.00631
p27-R-V_GBL1115743	-0.0232525	0.0241585	-0.479943	0.63226	0.729274	-7.0229
Heregulin-R-V_GBL1115741	0.0187239	0.043069	0.442509	0.659025	0.756145	-7.04019
CD31-M-V_GBL1115813	-0.0095543	0.00935626	-0.436743	0.663189	0.756938	-7.04273
Smad1-R-V_GBL1115748	-0.0132899	0.0209566	-0.390661	0.696834	0.787621	-7.06182
TAZ-R-V_GBL1115727	-0.0160931	0.0285759	-0.390032	0.697298	0.787621	-7.06207
Rb_pS807_S811-R-V_GBL1115703	0.036156	-0.019845	0.371734	0.710835	0.798774	-7.06905
PTEN-R-V_GBL1115704	-0.0185956	0.00088857	-0.341619	0.733316	0.81981	-7.07981
Src_pY527-R-V_GBL1115710	0.0356063	-0.110137	0.331176	0.741167	0.820852	-7.08333
PKC-delta_pS664-R-V_GBL1115750	0.0149474	0.018727	0.330364	0.741779	0.820852	-7.0836
STAT3_pY705-R-V_GBL1115711	0.0283567	0.0153653	0.315509	0.752998	0.829058	-7.08841
ERCC1-M-V_GBL1115816	-0.00873259	0.0139203	-0.286252	0.775246	0.849264	-7.09723
GATA3-M-V_GBL1115830	-0.0178223	0.0352939	-0.252399	0.801223	0.864853	-7.10637
MEK1-R-V_GBL1115683	-0.0174047	0.0574215	-0.252247	0.80134	0.864853	-7.10641
Rictor-R-C_GBL1115782	-0.0539423	0.117438	-0.252198	0.801378	0.864853	-7.10642
4E-BP1_pS65-R-V_GBL1115269	-0.00817961	-0.00178124	-0.223411	0.823647	0.884508	-7.11329
ERCC5-R-C_GBL1115868	-0.00638654	0.00133586	-0.185089	0.853514	0.912088	-7.12114
ETS-1-R-V_GBL1115794	-0.00453257	0.0111051	-0.14813	0.882523	0.938488	-7.12731
PKC-pan_BetaII_pS660-R-V_GBL1115784	0.0123867	0.0482784	0.141966	0.887377	0.939069	-7.12821
CD26-R-V_GBL1115865	0.00525854	0.011693	0.129246	0.897409	0.945097	-7.12994
Annexin_VII-M-V_GBL1115841	-0.0049005	0.035117	-0.118359	0.906008	0.949566	-7.13129
Chk2-M-E_GBL1115814	-0.0104244	0.0782303	-0.0972375	0.922722	0.960152	-7.13358
IGFBP2-R-V_GBL1115679	0.0123554	0.0183339	0.0944666	0.924917	0.960152	-7.13384
PEA15_pS116-R-V_GBL1115756	0.00323823	0.0561218	0.0794345	0.936837	0.967917	-7.13515
HER2-M-V_GBL1115801	-0.00393032	-0.00641514	-0.0619898	0.950688	0.977594	-7.13639
YB-1_pS102-R-V_GBL1115735	-0.00160269	0.0160682	-0.0520656	0.958575	0.981077	-7.13696
HER3-R-V_GBL1115747	-0.00338884	0.0675268	-0.03473	0.972361	0.990536	-7.13771
AMPK_alpha-R-C_GBL1115274	0.000960941	0.0481949	0.0265005	0.978908	0.991422	-7.13797
14-3-3_zeta-R-V_GBL1115739	0.000940447	0.0356395	0.022205	0.982326	0.991422	-7.13807
TIGAR-R-V_GBL1115810	0.000904377	-0.0359322	0.0151554	0.987937	0.991556	-7.1382
PI3K-p85-R-V_GBL1115700	0.000752273	0.052091	0.0106087	0.991556	0.991556	-7.13826

## Sheet: non-seminoma.NOnEm.vs.allOthers
Table S7. Related to Figures 1 and S1. Differentially expressed proteins by histology types.
ID	logFC	AveExpr	t	P.Value	adj.P.Val	B
c-Kit-R-V_GBL1115663	-0.996811	0.53035	-7.00518	2.38613e-10	2.26163e-09	12.5962
PARP1-R-V_GBL1115798	-0.87599	0.0127748	-8.28574	3.9726e-13	7.87296e-12	18.9308
Cyclin_B1-R-V_GBL1115666	-0.825847	-0.0489828	-6.44733	3.48471e-09	2.53222e-08	9.95254
Chk2-M-E_GBL1115814	-0.809752	0.0782303	-8.77035	3.32785e-14	9.06839e-13	21.393
MSH6-R-C_GBL1115763	-0.805851	-0.135165	-7.19262	9.53006e-11	9.89311e-10	13.5029
PRDX1-R-V_GBL1115796	-0.753296	-0.1047	-12.7233	4.78513e-23	1.04316e-20	41.6831
Caspase-7_cleavedD198-R-C_GBL1115658	-0.691406	0.103964	-4.95904	2.71769e-06	9.70607e-06	3.4364
PDCD4-R-C_GBL1115734	-0.687716	0.0810529	-7.79172	4.84044e-12	5.55377e-11	16.4518
Syk-M-V_GBL1115800	-0.68557	0.033702	-6.75387	8.06477e-10	7.03248e-09	11.3944
STAT5-alpha-R-V_GBL1115713	-0.642144	-0.0171559	-6.13092	1.53406e-08	9.03853e-08	8.49515
MSH2-M-V_GBL1115831	-0.606121	-0.0386111	-8.04361	1.35838e-12	1.85079e-11	17.7113
Ku80-R-C_GBL1115745	-0.594204	-0.0236873	-8.98159	1.12212e-14	3.4946e-13	22.4734
TFRC-R-V_GBL1115787	-0.545062	0.0865301	-5.04224	1.91746e-06	7.20702e-06	3.77516
S6-R-E_GBL1115706	-0.515668	-0.0958433	-6.70035	1.04314e-09	8.42241e-09	11.1407
ASNS-R-V_GBL1115803	-0.493136	0.150939	-4.87346	3.87744e-06	1.32075e-05	3.09159
PREX1-R-E_GBL1115851	-0.471216	0.0519531	-6.97349	2.7846e-10	2.52934e-09	12.4437
EPPK1-M-E_GBL1115828	-0.441541	0.13089	-2.91978	0.00428209	0.00752819	-3.56814
GAPDH-M-C_GBL1115817	-0.4278	0.0796526	-3.76323	0.000275828	0.000619902	-1.00415
mTOR-R-V_GBL1115685	-0.426529	0.018995	-10.0896	3.62334e-17	1.97472e-15	28.181
ACC1-R-E_GBL1115273	-0.40306	0.0441376	-5.26421	7.44719e-07	2.84822e-06	4.69553
GAB2-R-V_GBL1115752	-0.375446	0.220446	-3.8563	0.000198163	0.000496545	-0.690172
B-Raf-M-C_GBL1115812	-0.36438	0.0128402	-5.8528	5.49598e-08	2.72301e-07	7.24307
Jak2-R-V_GBL1115871	-0.344442	-0.0290882	-8.04842	1.32574e-12	1.85079e-11	17.7354
NF2-R-C_GBL1115760	-0.33883	0.031317	-6.31368	6.54141e-09	4.07437e-08	9.33289
Smac-M-E_GBL1115825	-0.338591	0.0698424	-4.73367	6.87648e-06	2.17257e-05	2.53663
eEF2-R-C_GBL1115761	-0.322134	-0.0186018	-7.90934	2.67724e-12	3.24244e-11	17.0387
Chk1-M-C_GBL1115853	-0.315824	-0.0297905	-4.30106	3.80261e-05	0.000107658	0.887689
S6_pS235_S236-R-V_GBL1115707	-0.307812	-0.040032	-3.17931	0.00193723	0.00370453	-2.83552
Lck-R-V_GBL1115681	-0.306509	0.0474809	-4.20425	5.49951e-05	0.000153704	0.533679
RBM15-R-V_GBL1115785	-0.297545	-0.0780693	-4.9553	2.76044e-06	9.70607e-06	3.42124
Bax-R-V_GBL1115279	-0.289973	0.0237745	-6.02762	2.47175e-08	1.38164e-07	8.0268
eEF2K-R-V_GBL1115762	-0.288869	0.0010359	-4.64002	1.00394e-05	3.03969e-05	2.17073
Bim-R-V_GBL1115657	-0.266678	-0.0138578	-4.82251	4.78304e-06	1.60416e-05	2.88814
p62-LCK-ligand-M-C_GBL1115856	-0.25044	-0.00876722	-4.91595	3.25169e-06	1.12519e-05	3.2623
PI3K-p85-R-V_GBL1115700	-0.234822	0.052091	-3.84508	0.000206278	0.000511008	-0.728325
ACC_pS79-R-V_GBL1115272	-0.229869	-0.0100928	-3.22048	0.00170099	0.00331085	-2.71458
NDRG1_pT346-R-V_GBL1115780	-0.218782	0.10898	-2.39207	0.0185202	0.0280376	-4.89079
eIF4G-R-C_GBL1115778	-0.21464	0.0053505	-2.91615	0.00432832	0.00754858	-3.578
Paxillin-R-C_GBL1115696	-0.21222	0.0218892	-3.9341	0.000149701	0.000379474	-0.423287
Bap1-c-4-M-E_GBL1115846	-0.205887	-0.0788559	-3.781	0.000259059	0.000607256	-0.944663
Src_pY416-R-C_GBL1115709	-0.205551	0.0729372	-2.48493	0.0145266	0.02262	-4.67485
Cyclin_E2-R-C_GBL1115668	-0.194426	0.0487226	-4.10148	8.08951e-05	0.000212472	0.164196
G6PD-M-V_GBL1115842	-0.190781	0.0133393	-3.69575	0.000349394	0.000754138	-1.22813
SF2-M-V_GBL1115839	-0.190553	0.0699063	-5.53815	2.25173e-07	9.81754e-07	5.86283
ATM-R-E_GBL1115276	-0.189856	-0.0346389	-2.62974	0.00982065	0.016097	-4.3236
Raptor-R-V_GBL1115781	-0.185748	0.0786216	-4.67847	8.59934e-06	2.64036e-05	2.32038
Cyclin_E1-M-V_GBL1115815	-0.185596	-0.0115437	-3.81349	0.000230869	0.00054706	-0.835317
PKC-pan_BetaII_pS660-R-V_GBL1115784	-0.184825	0.0482784	-2.45964	0.0155301	0.0240111	-4.7344
Myosin-IIa_pS1943-R-V_GBL1115792	-0.182048	-0.0630583	-2.29494	0.0237127	0.0349281	-5.10875
ADAR1-M-V_GBL1115855	-0.17953	0.0484842	-5.45733	3.2149e-07	1.34778e-06	5.51497
GSK3-alpha-beta_pS21_S9-R-V_GBL1115677	-0.173871	0.0109259	-2.66875	0.00881436	0.0146682	-4.22599
B-Raf_pS445-R-V_GBL1115859	-0.171612	-0.0501512	-3.77106	0.000268316	0.000615714	-0.977968
C-Raf-R-V_GBL1115732	-0.171402	0.00441686	-3.81471	0.000229875	0.00054706	-0.831217
Caspase-3-R-C_GBL1115864	-0.159178	0.0284469	-3.96295	0.000134794	0.000345707	-0.323335
Annexin_VII-M-V_GBL1115841	-0.158512	0.035117	-4.44532	2.17351e-05	6.49074e-05	1.42562
GSK3-alpha-beta-M-V_GBL1115818	-0.157349	-0.00648343	-4.3924	2.67197e-05	7.87149e-05	1.22688
DJ-1-R-E_GBL1115742	-0.149848	0.02707	-4.99929	2.29668e-06	8.34459e-06	3.59984
mTOR_pS2448-R-C_GBL1115686	-0.14725	0.0154252	-3.7486	0.000290399	0.000645991	-1.05296
PKC-delta_pS664-R-V_GBL1115750	-0.139659	0.018727	-3.58407	0.000513484	0.00108679	-1.59191
ERCC5-R-C_GBL1115868	-0.139492	0.00133586	-4.69405	8.07477e-06	2.51471e-05	2.38124
PCNA-M-C_GBL1115822	-0.137452	-0.0535231	-3.31238	0.00126708	0.00253415	-2.43996
A-Raf-R-V_GBL1115867	-0.136776	-0.0603764	-4.74178	6.6533e-06	2.13297e-05	2.56856
ER-alpha_pS118-R-V_GBL1115673	-0.134456	0.0292646	-3.77272	0.000266749	0.000615714	-0.972413
Rad50-M-V_GBL1115799	-0.125912	0.0236388	-3.01137	0.00325389	0.00591124	-3.31556
SCD-M-V_GBL1115838	-0.122626	0.0261071	-5.34978	5.14264e-07	2.03836e-06	5.05651
CD20-R-C_GBL1115660	-0.119001	0.0309665	-3.70729	0.000335621	0.000731654	-1.19006
PEA15-R-V_GBL1115755	-0.117487	0.0366881	-3.13817	0.00220364	0.00417734	-2.95514
14-3-3_epsilon-M-C_GBL1115833	-0.115747	0.0631244	-4.78896	5.48832e-06	1.81281e-05	2.75491
ERK2-R-E_GBL1115674	-0.110346	0.00309341	-2.85194	0.00522772	0.00897357	-3.75092
COG3-R-V_GBL1115858	-0.109872	-0.0103884	-3.09315	0.00253388	0.00464189	-3.08451
Chk1_pS345-R-C_GBL1115744	-0.108432	0.0026154	-3.24488	0.00157389	0.00309106	-2.64226
Smad3-R-V_GBL1115730	-0.100981	0.0507288	-3.44677	0.000815414	0.00170923	-2.02714
p90RSK-R-C_GBL1115724	-0.0977616	-0.00454623	-2.12809	0.0356549	0.0518185	-5.46399
eIF4E-R-V_GBL1115719	-0.0973847	0.00555881	-3.10356	0.00245371	0.00457187	-3.05475
Bad_pS112-R-V_GBL1115806	-0.080638	-0.0104865	-2.81402	0.00583633	0.00994	-3.8515
cIAP-R-V_GBL1115749	-0.0679339	0.0511868	-2.90456	0.00447934	0.00774998	-3.60945
JAB1-M-C_GBL1115849	-0.0638547	-0.0278953	-3.09947	0.0024849	0.00459074	-3.06645
CD31-M-V_GBL1115813	0.045559	0.00935626	2.41815	0.0173105	0.0263895	-4.8309
alpha-Catenin-M-V_GBL1115835	0.0508036	-0.0383323	2.49975	0.0139662	0.0220625	-4.63972
Chk1_pS296-R-V_GBL1115860	0.0574409	0.00680587	2.37893	0.019158	0.0288031	-4.92076
c-Met_pY1235-R-V_GBL1115720	0.0612783	-0.00827574	2.95532	0.00385202	0.00682716	-3.47092
c-Jun_pS73-R-V_GBL1115662	0.0626506	-0.00969892	2.49548	0.0141258	0.0221541	-4.64988
EGFR_pY1173-R-V_GBL1115670	0.0714368	0.00986171	3.12839	0.00227179	0.0042694	-2.98338
ARHI-M-E_GBL1115848	0.0747811	0.0106052	3.40489	0.000936666	0.00192635	-2.15719
FOXO3a_pS318_S321-R-C_GBL1115676	0.0885311	0.0273993	3.00085	0.00335917	0.00605206	-3.34491
PEA15_pS116-R-V_GBL1115756	0.0937183	0.0561218	2.66936	0.00879926	0.0146682	-4.22443
Heregulin-R-V_GBL1115741	0.0948719	0.043069	2.60343	0.0105568	0.0171744	-4.38872
FOXO3a-R-C_GBL1115854	0.0960933	0.0512263	4.34839	3.16895e-05	9.21107e-05	1.06284
p53-R-E_GBL1115693	0.0967956	0.0182146	2.64089	0.00952293	0.0157273	-4.29583
CD49b-M-V_GBL1115836	0.0977879	0.0189964	3.3165	0.00125028	0.00252372	-2.42749
4E-BP1_pS65-R-V_GBL1115269	0.103601	-0.00178124	3.28561	0.00138139	0.00273766	-2.52061
c-Met-M-E_GBL1115829	0.12329	0.0131874	2.962	0.00377573	0.00674679	-3.45253
TSC1-R-C_GBL1115779	0.124883	0.0123082	3.82966	0.000217955	0.000533214	-0.780645
AMPK_alpha-R-C_GBL1115274	0.128292	0.0481949	4.10808	7.89306e-05	0.00020984	0.187709
DUSP4-R-V_GBL1115862	0.133505	0.0322825	2.35544	0.0203463	0.0303801	-4.97394
Akt-R-V_GBL1115771	0.13698	-0.00588512	2.75696	0.00687476	0.0116178	-4.00064
PR-R-V_GBL1115702	0.137415	0.0212457	5.89316	4.57435e-08	2.43222e-07	7.423
HER3_pY1289-R-C_GBL1115721	0.140287	0.0201396	6.01547	2.61382e-08	1.42453e-07	7.97196
Tuberin_pT1462-R-V_GBL1115715	0.140325	0.00960264	2.58577	0.0110784	0.0178896	-4.43212
14-3-3_beta-R-V_GBL1115809	0.141677	0.0590786	3.20475	0.00178786	0.00344915	-2.76093
GATA3-M-V_GBL1115830	0.142586	0.0352939	2.34468	0.0209122	0.0310127	-4.99815
Transglutaminase-M-V_GBL1115832	0.145248	0.00223809	4.15797	6.54812e-05	0.000178436	0.366487
ACVRL1-R-C_GBL1115772	0.146657	0.03843	4.14563	6.85862e-05	0.00018459	0.322131
CD26-R-V_GBL1115865	0.150873	0.011693	4.30571	3.73523e-05	0.000107142	0.904859
IGF1R_pY1135_Y1136-R-V_GBL1115866	0.151935	-0.00160285	6.32458	6.21523e-09	3.98506e-08	9.3832
YB-1-R-V_GBL1115717	0.152512	0.0473928	4.03751	0.000102546	0.000266132	-0.0624484
Stathmin-R-V_GBL1115718	0.157194	0.016171	4.18602	5.89161e-05	0.000162578	0.467682
Rab11-R-E_GBL1115770	0.15966	0.053365	5.66126	1.30261e-07	5.7953e-07	6.39803
NF-kB-p65_pS536-R-C_GBL1115688	0.162101	0.00129957	2.51232	0.013506	0.0214913	-4.60978
c-Myc-R-C_GBL1115788	0.168661	0.0307088	3.41266	0.000912949	0.00189546	-2.13315
JNK_pT183_pT185-R-V_GBL1115740	0.178166	0.0277046	6.4386	3.63154e-09	2.55379e-08	9.91191
p70S6K_pT389-R-V_GBL1115695	0.182926	0.0188277	3.72389	0.000316703	0.000697386	-1.13512
EGFR_pY1068-R-C_GBL1115669	0.18475	-0.0218811	5.71104	1.04224e-07	4.83424e-07	6.61627
ER-alpha-R-V_GBL1115672	0.190569	0.0190386	4.76308	6.10036e-06	1.98489e-05	2.65254
LKB1-M-E_GBL1115819	0.194976	0.0308888	6.49352	2.79976e-09	2.17981e-08	10.168
Notch1-R-V_GBL1115764	0.201136	0.0213915	6.20198	1.1027e-08	6.67744e-08	8.81952
Dvl3-R-V_GBL1115751	0.204852	0.00206231	5.02654	2.04843e-06	7.56878e-06	3.71096
HER3-R-V_GBL1115747	0.205928	0.0675268	2.45048	0.0159083	0.0244227	-4.75582
N-Cadherin-R-V_GBL1115687	0.21265	0.0147393	5.37461	4.61594e-07	1.86347e-06	5.16191
MEK1_pS217_S221-R-V_GBL1115767	0.213587	0.0147103	7.17225	1.05338e-10	1.04381e-09	13.4039
YB-1_pS102-R-V_GBL1115735	0.215315	0.0160682	8.1219	9.13534e-13	1.53193e-11	18.1047
MAPK_pT202_Y204-R-V_GBL1115682	0.216746	0.0752862	2.54094	0.0125085	0.0200504	-4.54109
Mre11-R-C_GBL1115684	0.220963	0.0463223	6.41212	4.11567e-09	2.8038e-08	9.78875
HER2_pY1248-R-C_GBL1115766	0.221107	0.0145157	5.77998	7.64221e-08	3.70223e-07	6.92007
4E-BP1_pT70-R-V_GBL1115271	0.222999	0.0320712	5.86927	5.09961e-08	2.58538e-07	7.31644
SHP-2_pY542-R-C_GBL1115870	0.23381	-0.0416196	6.73608	8.7855e-10	7.3663e-09	11.31
beta-Catenin-R-V_GBL1115280	0.237168	0.014412	3.6045	0.000478851	0.00102343	-1.52603
p16_INK4a-R-V_GBL1115857	0.240481	0.0389598	3.3474	0.00113087	0.00230402	-2.33364
EGFR-R-V_GBL1115775	0.24431	0.020667	6.33864	5.81789e-09	3.84334e-08	9.44818
Rb-M-E_GBL1115824	0.258712	0.0101916	8.0594	1.25401e-12	1.85079e-11	17.7906
C-Raf_pS338-R-V_GBL1115665	0.260175	0.0476056	9.02518	8.96292e-15	3.25653e-13	22.6968
Rictor_pT1135-R-V_GBL1115783	0.262376	0.0216848	6.07415	1.99471e-08	1.14433e-07	8.23729
Akt_pT308-R-V_GBL1115790	0.282912	0.0133534	5.44553	3.38576e-07	1.39263e-06	5.46441
TAZ-R-V_GBL1115727	0.289739	0.0285759	8.15361	7.77753e-13	1.41292e-11	18.2643
Bid-R-C_GBL1115656	0.302671	0.0480106	8.30729	3.5597e-13	7.76016e-12	19.0397
p90RSK_pT359_S363-R-C_GBL1115726	0.309974	-0.00317354	6.46518	3.20232e-09	2.40726e-08	10.0357
AMPK_pT172-R-V_GBL1115275	0.321205	-0.135202	3.76468	0.000274421	0.000619902	-0.999305
SETD2-R-E_GBL1115758	0.32758	0.0418008	5.32728	5.67029e-07	2.20736e-06	4.96125
IRS1-R-V_GBL1115731	0.331022	0.00207542	10.5241	3.8078e-18	2.767e-16	30.4256
Bcl2A1-R-V_GBL1115863	0.344496	0.0514157	5.76766	8.07886e-08	3.82868e-07	6.86566
Caveolin-1-R-V_GBL1115659	0.362873	0.0113696	2.23216	0.027715	0.0405495	-5.24529
YAP-R-E_GBL1115728	0.37956	0.0160672	11.9393	2.58122e-21	2.81353e-19	37.7027
Rad51-R-V_GBL1115797	0.383908	-0.00345361	5.51658	2.4769e-07	1.05875e-06	5.7697
Acetyl-a-Tubulin-Lys40-R-C_GBL1115793	0.403221	0.0142948	3.82687	0.000220134	0.000533214	-0.790096
Cyclin_D1-R-V_GBL1115667	0.412583	0.0566448	5.68152	1.18972e-07	5.40331e-07	6.48674
HER2-M-V_GBL1115801	0.461888	-0.00641514	8.45884	1.64274e-13	3.97907e-12	19.8073
Src_pY527-R-V_GBL1115710	0.544619	-0.110137	5.88176	4.81804e-08	2.50079e-07	7.37212
YAP_pS127-R-E_GBL1115729	0.76279	-0.0444411	9.64085	3.71361e-16	1.61913e-14	25.8638
Fibronectin-R-V_GBL1115807	0.819367	0.0441486	7.96954	1.97569e-12	2.53353e-11	17.3399
HSP70-R-C_GBL1115678	1.02596	0.0828476	7.43068	2.93936e-11	3.2039e-10	14.666
p70S6K-R-V_GBL1115694	-0.0833591	0.0195147	-2.10668	0.0375134	0.0541584	-5.5078
PDK1-R-V_GBL1115698	0.054338	0.0334721	2.08446	0.0395295	0.0566937	-5.55283
14-3-3_zeta-R-V_GBL1115739	-0.0727823	0.0356395	-1.99537	0.048577	0.0692142	-5.72896
PAI-1-M-E_GBL1115820	-0.216885	0.241569	-1.98728	0.049479	0.0700417	-5.74459
p38_MAPK-R-V_GBL1115691	0.0996489	0.00832711	1.94515	0.0544142	0.0765238	-5.8251
Snail-M-E_GBL1115826	-0.109088	0.0449112	-1.94232	0.0547602	0.0765238	-5.83045
Tuberin-R-E_GBL1115714	-0.133019	-0.0226392	-1.92239	0.0572498	0.0794933	-5.86792
PKC-alpha_pS657-R-C_GBL1115701	0.168889	-0.0270763	1.88604	0.0620352	0.0855928	-5.93533
Rictor-R-C_GBL1115782	0.344796	0.117438	1.87179	0.0640019	0.087751	-5.96144
4E-BP1_pT37_T46-R-V_GBL1115270	0.121179	0.0518495	1.85974	0.0657047	0.0890887	-5.98337
CDK1_pY15-R-C_GBL1115874	0.0976519	0.012169	1.85911	0.0657949	0.0890887	-5.98451
Src-M-V_GBL1115827	0.134893	0.0270363	1.81402	0.0725121	0.097578	-6.06533
PKC-alpha-M-V_GBL1115823	0.140178	0.0259969	1.79072	0.0762014	0.101914	-6.10638
Rab25-R-V_GBL1115789	0.154647	0.0241726	1.78022	0.0779152	0.10357	-6.12472
TIGAR-R-V_GBL1115810	-0.0908387	-0.0359322	-1.76755	0.0800239	0.105729	-6.14671
Bcl-2-M-V_GBL1115811	0.0639237	0.0355722	1.74952	0.0831041	0.109137	-6.17773
BRD4-R-V_GBL1115869	-0.139944	0.0247392	-1.67012	0.0978549	0.127739	-6.3108
IGFBP2-R-V_GBL1115679	0.185547	0.0183339	1.64723	0.102481	0.132982	-6.34808
IRF-1-R-C_GBL1115873	-0.051947	0.0493335	-1.63194	0.105669	0.136307	-6.37271
A-Raf_pS299-R-C_GBL1115759	-0.033794	-0.0423184	-1.61054	0.110263	0.141396	-6.40681
N-Ras-M-V_GBL1115840	0.0346248	0.0316884	1.54424	0.125521	0.160021	-6.50975
Claudin-7-R-V_GBL1115737	-0.163728	0.0764	-1.53827	0.126972	0.16093	-6.51881
PARP_cleaved-M-E_GBL1115821	-0.0703281	0.00920117	-1.52245	0.130885	0.16493	-6.54267
ETS-1-R-V_GBL1115794	0.036952	0.0111051	1.40222	0.16378	0.205195	-6.71626
XRCC1-R-E_GBL1115746	-0.0541555	-0.0126114	-1.30063	0.196215	0.244428	-6.85222
GSK3_pS9-R-V_GBL1115769	0.0731316	-0.0501238	1.23116	0.220997	0.27254	-6.93949
TTF1-R-V_GBL1115768	0.0476006	-0.00346742	1.23039	0.221282	0.27254	-6.94042
Shc_pY317-R-E_GBL1115757	-0.0317633	-0.0144267	-1.18836	0.237354	0.290692	-6.99093
MIG-6-M-V_GBL1115802	-0.0230974	0.00141452	-1.08563	0.280112	0.341142	-7.10717
Caspase-8-M-E_GBL1115837	0.036173	0.0440045	1.02876	0.305942	0.370529	-7.16711
ERCC1-M-V_GBL1115816	0.0264986	0.0139203	1.00858	0.315482	0.379973	-7.18762
Collagen_VI-R-V_GBL1115664	0.0484179	0.0806047	0.975514	0.331534	0.397112	-7.22036
p38_pT180_Y182-R-V_GBL1115692	0.0896677	0.0233627	0.9572	0.340652	0.405803	-7.23803
FASN-R-V_GBL1115791	-0.07074	-0.0589634	-0.952256	0.343141	0.406547	-7.24274
S6_pS240_S244-R-V_GBL1115708	-0.0638532	-0.0207539	-0.89738	0.371556	0.437088	-7.29346
CDK1-R-V_GBL1115754	0.0325381	0.0391203	0.89108	0.374911	0.437088	-7.29909
PRAS40_pT246-R-V_GBL1115722	-0.0283708	0.0407145	-0.891038	0.374934	0.437088	-7.29913
p27_pT198-R-V_GBL1115738	-0.0203232	0.0188232	-0.88553	0.377882	0.437108	-7.30402
JNK2-R-C_GBL1115680	0.0345397	0.0132356	0.883521	0.378961	0.437108	-7.3058
FoxM1-R-V_GBL1115777	-0.0695722	0.00986291	-0.858886	0.392348	0.450167	-7.32727
MEK1-R-V_GBL1115683	0.0500412	0.0574215	0.842111	0.401628	0.458403	-7.34154
AR-R-V_GBL1115808	-0.0378069	-0.0336226	-0.836518	0.404751	0.459561	-7.34624
p27_pT157-R-C_GBL1115736	0.0159167	0.0091283	0.790005	0.431294	0.487161	-7.38411
E-Cadherin-R-V_GBL1115773	0.122149	-0.0412071	0.741192	0.460221	0.517156	-7.42155
VEGFR2-R-V_GBL1115716	0.0286685	-0.0247993	0.722108	0.471823	0.525653	-7.43555
Akt_pS473-R-V_GBL1115671	0.05535	0.0660013	0.720832	0.472605	0.525653	-7.43647
Rb_pS807_S811-R-V_GBL1115703	-0.0588309	-0.019845	-0.702325	0.484021	0.535617	-7.44967
53BP1-R-E_GBL1115753	-0.0386561	-0.0302722	-0.610124	0.54309	0.597947	-7.51038
Smad4-M-V_GBL1115834	0.019961	-0.0170006	0.602151	0.548364	0.60072	-7.51523
PDK1_pS241-R-V_GBL1115699	0.0264149	0.0112277	0.57154	0.568847	0.617644	-7.53327
Chk2_pT68-R-C_GBL1115661	0.0384649	0.0616893	0.570605	0.569479	0.617644	-7.5338
4E-BP1-R-V_GBL1115268	-0.0260546	0.0453245	-0.52184	0.602874	0.650626	-7.56056
PI3K-p110-alpha-R-C_GBL1115733	-0.012298	0.00883537	-0.498958	0.618846	0.664574	-7.5723
P-Cadherin-R-C_GBL1115697	-0.0171327	0.0455516	-0.393947	0.694414	0.74207	-7.61944
c-Abl-R-V_GBL1115872	-0.0088891	0.0394762	-0.311758	0.755839	0.80377	-7.64862
p27-R-V_GBL1115743	-0.0118215	0.0241585	-0.283318	0.777488	0.822778	-7.65714
p21-R-V_GBL1115690	-0.0209816	0.0432762	-0.264631	0.791809	0.833886	-7.66229
Bak-R-C_GBL1115278	-0.00557009	0.0616441	-0.2172	0.828471	0.868302	-7.6738
Annexin-1-M-E_GBL1115847	0.0107131	0.0381902	0.207117	0.836317	0.872331	-7.67595
MYH11-R-V_GBL1115786	0.0684569	0.0508395	0.190987	0.848902	0.881241	-7.67918
PTEN-R-V_GBL1115704	0.00756167	0.00088857	0.161299	0.872166	0.901101	-7.68445
Beclin-G-C_GBL1115804	-0.00649622	0.0614754	-0.131955	0.895271	0.920609	-7.68878
Bcl-xL-R-V_GBL1115281	-0.00866916	0.0734137	-0.111261	0.911621	0.93302	-7.69132
INPP4B-R-V_GBL1115765	0.00117733	-0.0302737	0.0450117	0.964183	0.978479	-7.69653
Smad1-R-V_GBL1115748	-0.00128814	0.0209566	-0.0439665	0.965014	0.978479	-7.69658
ARID1A-R-C_GBL1115861	0.00243006	0.0242088	0.0323929	0.97422	0.982851	-7.69703
XBP1-G-C_GBL1115805	0.00213011	0.0572384	0.0267555	0.978705	0.982851	-7.69719
STAT3_pY705-R-V_GBL1115711	0.00166777	0.0153653	0.0215463	0.982851	0.982851	-7.69732

## Sheet: seminoma.vs.allOthers
ID	logFC	AveExpr	t	P.Value	adj.P.Val	B
Fibronectin-R-V_GBL1115807	-1.3303	0.0441486	-14.3219	1.67737e-26	1.21889e-24	49.467
E-Cadherin-R-V_GBL1115773	-1.07743	-0.0412071	-7.23651	7.67858e-11	4.52413e-10	13.4962
PAI-1-M-E_GBL1115820	-0.958794	0.241569	-9.72422	2.41077e-16	3.46412e-15	26.09
EPPK1-M-E_GBL1115828	-0.696597	0.13089	-5.09868	1.51077e-06	5.48911e-06	3.77644
YAP_pS127-R-E_GBL1115729	-0.666636	-0.0444411	-9.32604	1.8952e-15	2.06577e-14	24.0352
HSP70-R-C_GBL1115678	-0.663429	0.0828476	-5.31853	5.8894e-07	2.25244e-06	4.6947
AMPK_pT172-R-V_GBL1115275	-0.632127	-0.135202	-8.20064	6.125e-13	5.56354e-12	18.2868
Caveolin-1-R-V_GBL1115659	-0.605197	0.0113696	-4.12064	7.53148e-05	0.000197815	-0.00142021
beta-Catenin-R-V_GBL1115280	-0.583884	0.014412	-9.82228	1.44992e-16	2.43141e-15	26.597
Src_pY527-R-V_GBL1115710	-0.580226	-0.110137	-6.936	3.34152e-10	1.82113e-09	12.0419
DUSP4-R-V_GBL1115862	-0.485637	0.0322825	-9.48383	8.37602e-16	1.01443e-14	24.8487
HER2-M-V_GBL1115801	-0.457958	-0.00641514	-9.28319	2.36525e-15	2.45535e-14	23.8145
FASN-R-V_GBL1115791	-0.453547	-0.0589634	-6.75786	7.91145e-10	4.10642e-09	11.1905
S6_pS240_S244-R-V_GBL1115708	-0.310221	-0.0207539	-4.82573	4.72014e-06	1.44928e-05	2.66944
Claudin-7-R-V_GBL1115737	-0.300903	0.0764	-3.12921	0.00226601	0.00429557	-3.2178
PKC-alpha_pS657-R-C_GBL1115701	-0.298288	-0.0270763	-3.6871	0.000360074	0.000800981	-1.49193
YAP-R-E_GBL1115728	-0.278996	0.0160672	-9.71395	2.54247e-16	3.46412e-15	26.037
ASNS-R-V_GBL1115803	-0.276451	0.150939	-3.02403	0.00313132	0.00568472	-3.51718
TAZ-R-V_GBL1115727	-0.273646	0.0285759	-8.52374	1.17873e-13	1.11723e-12	19.9245
p38_pT180_Y182-R-V_GBL1115692	-0.272162	0.0233627	-3.21582	0.0017263	0.00333039	-2.9649
4E-BP1_pT70-R-V_GBL1115271	-0.258199	0.0320712	-7.52202	1.86636e-11	1.23293e-10	14.8969
Akt_pT308-R-V_GBL1115790	-0.244475	0.0133534	-5.20861	9.45734e-07	3.49441e-06	4.23272
Tuberin_pT1462-R-V_GBL1115715	-0.23901	0.00960264	-4.87492	3.85403e-06	1.21398e-05	2.86612
YB-1-R-V_GBL1115717	-0.236298	0.0473928	-6.92417	3.53923e-10	1.88183e-09	11.9851
Notch1-R-V_GBL1115764	-0.231481	0.0213915	-7.90046	2.7999e-12	2.26066e-11	16.778
NF-kB-p65_pS536-R-C_GBL1115688	-0.225143	0.00129957	-3.86229	0.000193959	0.000469812	-0.904577
4E-BP1_pT37_T46-R-V_GBL1115270	-0.225005	0.0518495	-3.82221	0.00022382	0.000536185	-1.04078
Bcl-xL-R-V_GBL1115281	-0.221428	0.0734137	-3.14553	0.0021536	0.00411828	-3.17057
Bid-R-C_GBL1115656	-0.21999	0.0480106	-6.68329	1.13212e-09	5.60914e-09	10.8368
FoxM1-R-V_GBL1115777	-0.217681	0.00986291	-2.97453	0.0036365	0.00644518	-3.65511
YB-1_pS102-R-V_GBL1115735	-0.213712	0.0160682	-8.923	1.51746e-14	1.50367e-13	21.9638
PKC-alpha-M-V_GBL1115823	-0.213688	0.0259969	-3.02152	0.00315528	0.00568472	-3.52422
p90RSK_pT359_S363-R-C_GBL1115726	-0.211785	-0.00317354	-4.88933	3.63105e-06	1.16407e-05	2.92397
Bcl2A1-R-V_GBL1115863	-0.211394	0.0514157	-3.91748	0.000158993	0.000389444	-0.715266
SHP-2_pY542-R-C_GBL1115870	-0.210979	-0.0416196	-6.72794	9.13636e-10	4.63192e-09	11.0484
PDK1_pS241-R-V_GBL1115699	-0.210277	0.0112277	-5.03602	1.96838e-06	6.7249e-06	3.51897
TSC1-R-C_GBL1115779	-0.209199	0.0123082	-7.1009	1.49471e-10	8.57489e-10	12.8372
Annexin-1-M-E_GBL1115847	-0.206618	0.0381902	-4.42148	2.38585e-05	6.58375e-05	1.10289
CD49b-M-V_GBL1115836	-0.205798	0.0189964	-7.72563	6.74516e-12	4.90148e-11	15.9058
JNK2-R-C_GBL1115680	-0.203768	0.0132356	-5.76942	8.01492e-08	3.3601e-07	6.64579
HER3-R-V_GBL1115747	-0.20254	0.0675268	-2.66774	0.00883914	0.0147094	-4.46635
eIF4G-R-C_GBL1115778	-0.200997	0.0053505	-3.02264	0.00314461	0.00568472	-3.52109
VEGFR2-R-V_GBL1115716	-0.180606	-0.0247993	-5.03531	1.97428e-06	6.7249e-06	3.51606
Paxillin-R-C_GBL1115696	-0.178203	0.0218892	-3.65655	0.000400305	0.000872665	-1.59219
EGFR-R-V_GBL1115775	-0.174448	0.020667	-5.00979	2.19772e-06	7.3708e-06	3.41179
p38_MAPK-R-V_GBL1115691	-0.165717	0.00832711	-3.58052	0.000519749	0.00111084	-1.83896
p90RSK-R-C_GBL1115724	-0.165137	-0.00454623	-3.97891	0.000127167	0.000326145	-0.502233
IRS1-R-V_GBL1115731	-0.163092	0.00207542	-5.7393	9.17961e-08	3.77576e-07	6.51279
C-Raf_pS338-R-V_GBL1115665	-0.159879	0.0476056	-6.13874	1.47942e-08	7.16697e-08	8.30484
CD26-R-V_GBL1115865	-0.156132	0.011693	-4.93199	3.0419e-06	1.00475e-05	3.09588
CDK1-R-V_GBL1115754	-0.152061	0.0391203	-4.60934	1.13535e-05	3.34468e-05	1.81958
Rictor_pT1135-R-V_GBL1115783	-0.14796	0.0216848	-3.79142	0.000249678	0.000577364	-1.14467
SETD2-R-E_GBL1115758	-0.147754	0.0418008	-2.65966	0.00903996	0.0149296	-4.48667
p16_INK4a-R-V_GBL1115857	-0.143936	0.0389598	-2.21766	0.028719	0.0431775	-5.51501
Rad51-R-V_GBL1115797	-0.13914	-0.00345361	-2.21307	0.0290438	0.0433668	-5.52481
PDK1-R-V_GBL1115698	-0.138606	0.0334721	-5.88531	4.74094e-08	2.02652e-07	7.16081
AMPK_alpha-R-C_GBL1115274	-0.129253	0.0481949	-4.58118	1.27052e-05	3.69297e-05	1.71087
JNK_pT183_pT185-R-V_GBL1115740	-0.126813	0.0277046	-5.0726	1.68701e-06	5.9337e-06	3.66904
HER2_pY1248-R-C_GBL1115766	-0.126107	0.0145157	-3.64888	0.000411065	0.000887249	-1.61728
GATA3-M-V_GBL1115830	-0.124764	0.0352939	-2.27088	0.0251823	0.0381232	-5.40008
GSK3_pS9-R-V_GBL1115769	-0.124204	-0.0501238	-2.31441	0.0225794	0.0346642	-5.30423
MIG-6-M-V_GBL1115802	-0.115753	0.00141452	-6.02214	2.53493e-08	1.17578e-07	7.77555
Heregulin-R-V_GBL1115741	-0.113596	0.043069	-3.45039	0.000805664	0.00162625	-2.2518
Rb-M-E_GBL1115824	-0.110339	0.0101916	-3.80465	0.000238238	0.00056289	-1.10011
IGF1R_pY1135_Y1136-R-V_GBL1115866	-0.103049	-0.00160285	-4.74808	6.48475e-06	1.96344e-05	2.36157
MEK1_pS217_S221-R-V_GBL1115767	-0.101947	0.0147103	-3.78925	0.000251604	0.000577364	-1.15197
PEA15_pS116-R-V_GBL1115756	-0.0969565	0.0561218	-3.05674	0.00283401	0.00523571	-3.425
4E-BP1_pS65-R-V_GBL1115269	-0.095421	-0.00178124	-3.34962	0.00112274	0.00224548	-2.56312
ACVRL1-R-C_GBL1115772	-0.0902684	0.03843	-2.82436	0.00566415	0.00987829	-4.06166
c-Jun_pS73-R-V_GBL1115662	-0.0849936	-0.00969892	-3.74725	0.000291788	0.000662602	-1.29261
PEA15-R-V_GBL1115755	-0.0832811	0.0366881	-2.46225	0.0154237	0.024365	-4.96652
Mre11-R-C_GBL1115684	-0.0808707	0.0463223	-2.59759	0.0107266	0.0174507	-4.64106
HER3_pY1289-R-C_GBL1115721	-0.0774243	0.0201396	-3.67475	0.000375858	0.000827648	-1.53255
EGFR_pY1068-R-C_GBL1115669	-0.0743842	-0.0218811	-2.54513	0.0123679	0.0198251	-4.76904
ARHI-M-E_GBL1115848	-0.0606779	0.0106052	-3.05802	0.00282291	0.00523571	-3.42137
PR-R-V_GBL1115702	-0.0580705	0.0212457	-2.75656	0.00688254	0.0117218	-4.23931
JAB1-M-C_GBL1115849	0.0504002	-0.0278953	2.70785	0.00790031	0.0132482	-4.36461
PI3K-p110-alpha-R-C_GBL1115733	0.0582302	0.00883537	2.61501	0.0102266	0.0167624	-4.59805
A-Raf_pS299-R-C_GBL1115759	0.062034	-0.0423184	3.27236	0.00144146	0.0028057	-2.79675
INPP4B-R-V_GBL1115765	0.0704562	-0.0302737	2.98157	0.00356028	0.0063618	-3.6356
14-3-3_zeta-R-V_GBL1115739	0.0718419	0.0356395	2.18008	0.0314709	0.0466711	-5.59467
eIF4E-R-V_GBL1115719	0.0725185	0.00555881	2.55809	0.0119427	0.0192853	-4.73764
ERK2-R-E_GBL1115674	0.0855076	0.00309341	2.44618	0.0160889	0.0252329	-5.00413
p27_pT198-R-V_GBL1115738	0.0903869	0.0188232	4.35929	3.03817e-05	8.27903e-05	0.870152
A-Raf-R-V_GBL1115867	0.0918569	-0.0603764	3.52485	0.000627778	0.00129109	-2.01704
mTOR_pS2448-R-C_GBL1115686	0.0969541	0.0154252	2.73198	0.0073801	0.0124718	-4.30277
AR-R-V_GBL1115808	0.0971085	-0.0336226	2.37826	0.019191	0.0296712	-5.16068
14-3-3_epsilon-M-C_GBL1115833	0.0975666	0.0631244	4.46819	1.98698e-05	5.55335e-05	1.27922
cIAP-R-V_GBL1115749	0.0999694	0.0511868	4.73107	6.94942e-06	2.07531e-05	2.29453
C-Raf-R-V_GBL1115732	0.117823	0.00441686	2.9025	0.00450668	0.00792303	-3.85235
Bap1-c-4-M-E_GBL1115846	0.118403	-0.0788559	2.40679	0.0178287	0.0277619	-5.09541
PKC-delta_pS664-R-V_GBL1115750	0.124712	0.018727	3.54252	0.000591374	0.00123961	-1.96074
G6PD-M-V_GBL1115842	0.129831	0.0133393	2.78385	0.00636606	0.0109276	-4.16827
GSK3-alpha-beta_pS21_S9-R-V_GBL1115677	0.134165	0.0109259	2.27939	0.0246535	0.0375836	-5.38147
B-Raf_pS445-R-V_GBL1115859	0.143614	-0.0501512	3.4931	0.00069855	0.00142321	-2.11763
ERCC5-R-C_GBL1115868	0.145879	0.00133586	5.4336	3.56753e-07	1.38879e-06	5.18425
XRCC1-R-E_GBL1115746	0.147674	-0.0126114	3.92565	0.000154358	0.000387799	-0.687067
PARP_cleaved-M-E_GBL1115821	0.14905	0.00920117	3.57144	0.000536075	0.00113461	-1.86814
RBM15-R-V_GBL1115785	0.151589	-0.0780693	2.79436	0.00617675	0.0106868	-4.14074
c-Abl-R-V_GBL1115872	0.154325	0.0394762	5.99091	2.92587e-08	1.30172e-07	7.63466
Annexin_VII-M-V_GBL1115841	0.163412	0.035117	5.07252	1.68757e-06	5.9337e-06	3.66872
IRF-1-R-C_GBL1115873	0.170111	0.0493335	5.91526	4.13606e-08	1.80332e-07	7.29477
p62-LCK-ligand-M-C_GBL1115856	0.171651	-0.00876722	3.72946	0.000310577	0.000697997	-1.3518
PKC-pan_BetaII_pS660-R-V_GBL1115784	0.172438	0.0482784	2.54005	0.0125383	0.0199515	-4.78131
Smad3-R-V_GBL1115730	0.185336	0.0507288	7.00217	2.42141e-10	1.35351e-09	12.3602
P-Cadherin-R-C_GBL1115697	0.192654	0.0455516	4.90331	3.42668e-06	1.11495e-05	2.98021
Snail-M-E_GBL1115826	0.198889	0.0449112	3.9197	0.00015772	0.000389444	-0.707602
Bim-R-V_GBL1115657	0.20086	-0.0138578	4.02047	0.000109189	0.000283373	-0.356686
Chk1-M-C_GBL1115853	0.20732	-0.0297905	3.12514	0.00229486	0.00431276	-3.22954
Rad50-M-V_GBL1115799	0.209023	0.0236388	5.53338	2.29979e-07	9.11555e-07	5.61351
CD20-R-C_GBL1115660	0.21379	0.0309665	7.37211	3.92989e-11	2.37977e-10	14.1593
Lck-R-V_GBL1115681	0.217401	0.0474809	3.30068	0.00131587	0.00258432	-2.71161
PI3K-p85-R-V_GBL1115700	0.23407	0.052091	4.24239	4.75845e-05	0.000128067	0.438874
SCD-M-V_GBL1115838	0.23874	0.0261071	11.5286	2.12282e-20	5.78468e-19	35.4114
ER-alpha_pS118-R-V_GBL1115673	0.241772	0.0292646	7.50894	1.992e-11	1.27723e-10	14.8323
GSK3-alpha-beta-M-V_GBL1115818	0.246324	-0.00648343	7.61103	1.19715e-11	8.15559e-11	15.337
ATM-R-E_GBL1115276	0.248013	-0.0346389	3.80242	0.000240132	0.00056289	-1.10763
NF2-R-C_GBL1115760	0.253369	0.031317	5.22579	8.7856e-07	3.30217e-06	4.30455
Bax-R-V_GBL1115279	0.261299	0.0237745	6.01208	2.65482e-08	1.20573e-07	7.73015
ADAR1-M-V_GBL1115855	0.287894	0.0484842	9.68665	2.92908e-16	3.75612e-15	25.8959
BRD4-R-V_GBL1115869	0.31313	0.0247392	4.13634	7.10186e-05	0.000188806	0.054835
Jak2-R-V_GBL1115871	0.315852	-0.0290882	8.16914	7.18779e-13	6.26776e-12	18.1279
B-Raf-M-C_GBL1115812	0.317906	0.0128402	5.65204	1.35738e-07	5.47979e-07	6.12957
MSH2-M-V_GBL1115831	0.33169	-0.0386111	4.87217	3.89809e-06	1.21398e-05	2.85509
Cyclin_E2-R-C_GBL1115668	0.340544	0.0487226	7.95167	2.16233e-12	1.81303e-11	17.0344
TFRC-R-V_GBL1115787	0.345366	0.0865301	3.53636	0.000603838	0.00125368	-1.9804
eEF2-R-C_GBL1115761	0.358994	-0.0186018	9.75639	2.04037e-16	3.17715e-15	26.2563
Raptor-R-V_GBL1115781	0.369318	0.0786216	10.2962	1.24085e-17	2.45914e-16	29.0491
MSH6-R-C_GBL1115763	0.397284	-0.135165	3.92493	0.000154764	0.000387799	-0.689569
SF2-M-V_GBL1115839	0.415614	0.0699063	13.3702	1.8542e-24	1.01054e-22	44.7576
Caspase-7_cleavedD198-R-C_GBL1115658	0.415904	0.103964	3.30184	0.00131098	0.00258432	-2.70813
Syk-M-V_GBL1115800	0.416459	0.033702	4.54121	1.48942e-05	4.2168e-05	1.55734
S6-R-E_GBL1115706	0.423528	-0.0958433	6.09127	1.8431e-08	8.73471e-08	8.08875
STAT5-alpha-R-V_GBL1115713	0.431636	-0.0171559	4.56151	1.37405e-05	3.94137e-05	1.63519
53BP1-R-E_GBL1115753	0.436496	-0.0302722	7.62567	1.11269e-11	7.82469e-11	15.4095
mTOR-R-V_GBL1115685	0.476012	0.018995	12.4636	1.78343e-22	5.5541e-21	40.1895
Smac-M-E_GBL1115825	0.501565	0.0698424	7.76153	5.6332e-12	4.38585e-11	16.0844
eEF2K-R-V_GBL1115762	0.53089	0.0010359	9.43892	1.05685e-15	1.2126e-14	24.617
p21-R-V_GBL1115690	0.537283	0.0432762	7.50072	2.07518e-11	1.29254e-10	14.7918
PRDX1-R-V_GBL1115796	0.552948	-0.1047	10.3375	1.00182e-17	2.18398e-16	29.2626
PARP1-R-V_GBL1115798	0.740642	0.0127748	7.75422	5.84355e-12	4.39274e-11	16.0481
Ku80-R-C_GBL1115745	0.761697	-0.0236873	12.7438	4.31412e-23	1.56746e-21	41.6091
PREX1-R-E_GBL1115851	0.808069	0.0519531	13.2366	3.61636e-24	1.57673e-22	44.0892
Chk2-M-E_GBL1115814	0.820176	0.0782303	9.83265	1.37407e-16	2.43141e-15	26.6505
GAB2-R-V_GBL1115752	0.911393	0.220446	10.3616	8.84046e-18	2.14136e-16	29.3874
PDCD4-R-C_GBL1115734	1.2218	0.0810529	15.3222	1.33206e-28	1.72816e-26	54.3082
c-Kit-R-V_GBL1115663	1.96509	0.53035	15.2858	1.58547e-28	1.72816e-26	54.1338
Akt_pS473-R-V_GBL1115671	-0.147088	0.0660013	-2.12027	0.0363239	0.0535041	-5.71888
CD31-M-V_GBL1115813	-0.0360047	0.00935626	-2.11527	0.0367577	0.0537797	-5.72912
EGFR_pY1173-R-V_GBL1115670	0.0421024	0.00986171	2.04081	0.0437624	0.0636014	-5.87898
N-Cadherin-R-V_GBL1115687	-0.072596	0.0147393	-2.03092	0.0447748	0.0646418	-5.89853
N-Ras-M-V_GBL1115840	0.0407141	0.0316884	2.00988	0.0469931	0.067398	-5.93979
Smad4-M-V_GBL1115834	-0.0587743	-0.0170006	-1.96249	0.0523349	0.0745687	-6.03126
IGFBP2-R-V_GBL1115679	-0.197902	0.0183339	-1.94469	0.0544708	0.077108	-6.0651
LKB1-M-E_GBL1115819	-0.052626	0.0308888	-1.93998	0.055048	0.0774224	-6.074
TIGAR-R-V_GBL1115810	0.0899344	-0.0359322	1.93697	0.0554193	0.0774449	-6.07968
Transglutaminase-M-V_GBL1115832	-0.0599198	0.00223809	-1.89863	0.0603418	0.0837866	-6.15132
Collagen_VI-R-V_GBL1115664	-0.0842849	0.0806047	-1.87964	0.0629119	0.0868025	-6.1863
DJ-1-R-E_GBL1115742	0.0505456	0.02707	1.86654	0.0647387	0.0887612	-6.21024
Caspase-3-R-C_GBL1115864	0.0667593	0.0284469	1.83969	0.0686212	0.0934964	-6.25883
Bcl-2-M-V_GBL1115811	0.0604947	0.0355722	1.83262	0.0696748	0.0943423	-6.2715
FOXO3a_pS318_S321-R-C_GBL1115676	-0.0479825	0.0273993	-1.80024	0.0746765	0.100491	-6.32901
PRAS40_pT246-R-V_GBL1115722	0.0510829	0.0407145	1.77581	0.0786425	0.105178	-6.37175
c-Met_pY1235-R-V_GBL1115720	0.0328197	-0.00827574	1.75198	0.0826782	0.109901	-6.41291
Rictor-R-C_GBL1115782	-0.290854	0.117438	-1.7477	0.0834211	0.110217	-6.42026
Cyclin_D1-R-V_GBL1115667	-0.10455	0.0566448	-1.59358	0.114017	0.149734	-6.67315
Stathmin-R-V_GBL1115718	-0.0537385	0.016171	-1.58397	0.116189	0.151671	-6.68817
MAPK_pT202_Y204-R-V_GBL1115682	-0.120368	0.0752862	-1.56189	0.121304	0.157407	-6.72239
XBP1-G-C_GBL1115805	-0.111869	0.0572384	-1.55531	0.122863	0.158486	-6.7325
c-Myc-R-C_GBL1115788	-0.0666481	0.0307088	-1.49267	0.138503	0.17761	-6.82667
p27_pT157-R-C_GBL1115736	0.0270348	0.0091283	1.48525	0.140456	0.179061	-6.83759
Chk1_pS345-R-C_GBL1115744	0.0442796	0.0026154	1.46671	0.145425	0.184317	-6.86461
p53-R-E_GBL1115693	-0.0474619	0.0182146	-1.4333	0.154725	0.194971	-6.9125
S6_pS235_S236-R-V_GBL1115707	-0.122278	-0.040032	-1.39796	0.165052	0.206789	-6.962
ETS-1-R-V_GBL1115794	-0.0324194	0.0111051	-1.36171	0.176188	0.219479	-7.01154
Bak-R-C_GBL1115278	-0.0312089	0.0616441	-1.34702	0.180855	0.224013	-7.03125
Cyclin_B1-R-V_GBL1115666	0.152841	-0.0489828	1.32074	0.18944	0.233322	-7.066
Rab25-R-V_GBL1115789	0.101337	0.0241726	1.29122	0.199447	0.244266	-7.10426
ER-alpha-R-V_GBL1115672	-0.0451572	0.0190386	-1.24928	0.214322	0.261018	-7.15716
Beclin-G-C_GBL1115804	0.0551907	0.0614754	1.24088	0.217399	0.263295	-7.16756
Chk1_pS296-R-V_GBL1115860	-0.0264968	0.00680587	-1.21465	0.227207	0.273652	-7.19956
MYH11-R-V_GBL1115786	-0.391656	0.0508395	-1.20946	0.229187	0.274521	-7.20582
Shc_pY317-R-E_GBL1115757	-0.0265767	-0.0144267	-1.10059	0.273578	0.324931	-7.33102
Cyclin_E1-M-V_GBL1115815	-0.0483235	-0.0115437	-1.09903	0.274253	0.324931	-7.33272
Dvl3-R-V_GBL1115751	-0.0378772	0.00206231	-1.02874	0.305951	0.360526	-7.40731
NDRG1_pT346-R-V_GBL1115780	0.0795216	0.10898	0.962379	0.338057	0.396217	-7.4733
ACC_pS79-R-V_GBL1115272	-0.0609817	-0.0100928	-0.945664	0.346477	0.403915	-7.48924
p27-R-V_GBL1115743	0.035074	0.0241585	0.930432	0.354269	0.410801	-7.50353
Acetyl-a-Tubulin-Lys40-R-C_GBL1115793	-0.0860539	0.0142948	-0.904002	0.368051	0.424524	-7.52778
alpha-Catenin-M-V_GBL1115835	-0.0155634	-0.0383323	-0.847629	0.398561	0.457296	-7.57719
Caspase-8-M-E_GBL1115837	0.0252442	0.0440045	0.794676	0.428583	0.489168	-7.62075
COG3-R-V_GBL1115858	0.0247912	-0.0103884	0.772522	0.44153	0.500662	-7.63816
Tuberin-R-E_GBL1115714	0.0481112	-0.0226392	0.769613	0.443247	0.500662	-7.6404
ERCC1-M-V_GBL1115816	-0.017766	0.0139203	-0.748468	0.455841	0.512233	-7.6565
PCNA-M-C_GBL1115822	0.026854	-0.0535231	0.716301	0.475386	0.531457	-7.68013
ARID1A-R-C_GBL1115861	0.0477721	0.0242088	0.704863	0.482446	0.536599	-7.68829
c-Met-M-E_GBL1115829	-0.0246367	0.0131874	-0.655143	0.5138	0.566106	-7.72222
Myosin-IIa_pS1943-R-V_GBL1115792	-0.0469105	-0.0630583	-0.654566	0.51417	0.566106	-7.7226
Src_pY416-R-C_GBL1115709	-0.0472165	0.0729372	-0.631812	0.528874	0.57937	-7.7373
Akt-R-V_GBL1115771	-0.0281072	-0.00588512	-0.626163	0.532558	0.580489	-7.74087
MEK1-R-V_GBL1115683	-0.0326365	0.0574215	-0.607916	0.544548	0.590604	-7.75218
Bad_pS112-R-V_GBL1115806	0.0156274	-0.0104865	0.60363	0.547384	0.590741	-7.75479
FOXO3a-R-C_GBL1115854	-0.0119673	0.0512263	-0.599418	0.550177	0.590831	-7.75733
Smad1-R-V_GBL1115748	0.0145781	0.0209566	0.550753	0.582966	0.622973	-7.78546
ACC1-R-E_GBL1115273	0.0368919	0.0441376	0.533326	0.594928	0.632655	-7.79496
p70S6K-R-V_GBL1115694	0.0175673	0.0195147	0.491415	0.624152	0.66051	-7.81656
Src-M-V_GBL1115827	0.0316497	0.0270363	0.47111	0.638534	0.672465	-7.82639
STAT3_pY705-R-V_GBL1115711	-0.0300245	0.0153653	-0.429349	0.668543	0.700685	-7.84531
14-3-3_beta-R-V_GBL1115809	0.0164849	0.0590786	0.412744	0.680631	0.70994	-7.85234
Rab11-R-E_GBL1115770	-0.00930387	0.053365	-0.365156	0.715725	0.742991	-7.87098
Rb_pS807_S811-R-V_GBL1115703	0.0226748	-0.019845	0.299623	0.765054	0.790435	-7.89292
PTEN-R-V_GBL1115704	0.011034	0.00088857	0.260521	0.794969	0.817469	-7.90395
CDK1_pY15-R-C_GBL1115874	-0.0107166	0.012169	-0.225828	0.821771	0.841062	-7.91245
4E-BP1-R-V_GBL1115268	-0.00840264	0.0453245	-0.186281	0.852582	0.868518	-7.92066
Chk2_pT68-R-C_GBL1115661	0.00902845	0.0616893	0.148246	0.882431	0.894744	-7.92707
GAPDH-M-C_GBL1115817	0.0140064	0.0796526	0.136378	0.891782	0.900039	-7.92878
p70S6K_pT389-R-V_GBL1115695	-0.0018672	0.0188277	-0.0420738	0.966519	0.970973	-7.93726
TTF1-R-V_GBL1115768	0.000936707	-0.00346742	0.0267999	0.97867	0.97867	-7.93779
